# Supplementary material for: Exosomes secreted by nematode parasites transfer small RNAs to mammalian cells and modulate innate immunity
Source: Nat Commun. 2014 Nov 25;5:5488. doi: 10.1038/ncomms6488 (PMC4263141; doi:10.1038/ncomms6488)
Supplement: Supplementary Dataset 1 — piRNAs and miRNAs identified in H. polygyrus libraries with read counts indicated for each library. For each mature miRNA sequence, seed-site identity (positions 2-7) in other organisms is indicated. Pre-miRNAs with reads mapping to both arms of the hairpin and/or which contain homology to other nematode miRNAs are defined as "high confidence", while those that do not fulfil this criteria are "low confidence". [file ncomms6488-s2.xls]

## Sheet: als_seqs.xls
Supplementary Dataset 2: Proteins identified in ultracentrifuge pellet and supernatant by LC-MS/MS
Accession	Peptide.count	Peptides.used.for.quantitation	Confidence.score	Anova..p.	Max.fold.change	Highest.mean.condition	Lowest.mean.condition		Description	X120907_o1_01_in120830_hp_S1	X120907_o1_03_in120830_hp_S2	X120907_o1_05_in120830_hp_S3	X120907_o1_02_in120830_hp_P1	X120907_o1_04_in120830_hp_P2	X120907_o1_06_in120830_hp_P3
Hp_I12366_IG04310_L3446	2	2	61.45	0.000126608	167.903	P	S		BLASTX similarity to 50.37% ID to Polarity and Osmotic sensitivity Defect family member (pod-1) [Caenorhabditis elegans] (1057 aa, Accession: gi|17554394|ref|NP_499797.1|) over 812 aa (q:441-2678, s:260-1055); E=0.0, score=766 14122756:14126201 forw	24439.3	48190.7	14467	5.61219e+06	4.23662e+06	4.77502e+06
FL8UM6J01DXUGS_length=253	2	2	133.54	0.00177427	166.207	S	P	VAL	BLASTX similarity to 69.05% ID to venom allergen/ancylostoma secreted protein-like 1 isoform 4 [Heligmosomoides polygyrus bakeri] (459 aa, Accession: gi|348659354|gb|AEP82914.1|) over 84 aa (q:246-1, s:109-192); E=2e-19, score=99.4 44928112:44928364	983792	1.84453e+06	483915	10516.4	1559.27	7852.7
Hp_I14286_IG06230_L1419	3	3	128.36	0.000275013	139.106	P	S		BLASTX similarity to 71.37% ID to Protein RAL-1, isoform b [Caenorhabditis elegans] (254 aa, Accession: gi|351051279|emb|CCD73809.1|) over 241 aa (q:1265-555, s:1-234); E=2e-87, score=328 17777214:17778632 forward	651.617	763.157	2182.81	172751	213133	114562
Hp_I28260_IG20204_L501	2	2	118.1	0.000430283	138.665	P	S		No BLASTX similarities 28267638:28268138 forward	785.877	676.061	2788.2	252749	193220	143375
Hp_I23793_IG15737_L576	2	2	76.05	1.51e-05	117.103	P	S	Intestinal	BLASTX similarity to 77.39% ID to P-GlycoProtein related family member (pgp-9) [Caenorhabditis elegans] (1294 aa, Accession: gi|17558664|ref|NP_507487.1|) over 115 aa (q:2-346, s:526-640); E=2e-41, score=172 25859064:25859639 forward	2345.78	3039.19	3458.39	312072	451797	271715
FL8UM6J01AZN56_length=219	3	3	101.42	0.000636661	94.2365	P	S		No BLASTX similarities 45148807:45149025 forward	31750.3	30449.5	7819.15	2.43218e+06	2.57937e+06	1.58679e+06
Hp_I12518_IG04462_L2600	19	19	1036.24	2.95e-05	93.7429	P	S	intestinal	BLASTX similarity to 40.71% ID to zinc metallopeptidase 1 [Ancylostoma caninum] (870 aa, Accession: gi|13518042|gb|AAG29103.2|AF273084_1) over 877 aa (q:27-2504, s:1-869); E=0.0, score=660 14566824:14569423 forward	643597	995588	555449	6.94801e+07	5.36776e+07	8.25736e+07
Hp_I53252_IG45196_L199	4	4	181.8	0.000126121	83.0927	P	S		No BLASTX similarities 37269868:37270066 forward	32929.5	44900.5	19224.8	3.4833e+06	2.67975e+06	1.9015e+06
Hp_I18845_IG10789_L800	2	2	103.92	0.00726952	81.2826	S	P		BLASTX similarity to 45.89% ID to hypothetical protein F26D2.13 [Caenorhabditis elegans] (247 aa, Accession: gi|17560216|ref|NP_507155.1|) over 207 aa (q:6-587, s:43-247); E=5e-50, score=202 22502027:22502826 forward	37122.3	400389	74672	900.49	2415	2985.77
HELDS7W07IAC1B_length=250	4	4	185.62	8.57e-05	80.8505	P	S		BLASTX similarity to 52.94% ID to parasitic stage specific protein 2 [Haemonchus contortus] (123 aa, Accession: gi|306530926|gb|ADN00784.1|) over 51 aa (q:98-250, s:1-51); E=2e-08, score=62.8 48148752:48149001 forward	34518.3	50398	23844	3.76704e+06	2.91022e+06	2.11606e+06
Hp_I11897_IG04033_L376	2	2	121.12	0.000417848	73.2525	P	S	intestinal	BLASTX similarity to 37.21% ID to Temporarily Assigned Gene name family member (tag-234) [Caenorhabditis elegans] (111 aa, Accession: gi|17534425|ref|NP_495170.1|) over 86 aa (q:44-295, s:12-95); E=2e-06, score=56.6 13837565:13837940 forward	67233.9	115626	28606.1	5.53797e+06	4.53272e+06	5.41972e+06
Hp_I13513_IG05457_L1688	5	5	228.41	0.000324217	64.3471	P	S		BLASTX similarity to 65.77% ID to hypothetical protein CAEBREN_05149 [Caenorhabditis brenneri] (568 aa, Accession: gi|341900697|gb|EGT56632.1|) over 482 aa (q:4-1431, s:66-545); E=0.0, score=668 16588720:16590407 forward	37785.9	10783.8	24074.2	1.75402e+06	1.48053e+06	1.43989e+06
Hp_I12671_IG04615_L2329	2	2	136.28	0.000492619	61.4433	P	S		BLASTX similarity to 42.48% ID to CBN-OAC-32 protein [Caenorhabditis brenneri] (720 aa, Accession: gi|341874960|gb|EGT30895.1|) over 685 aa (q:121-2103, s:35-704); E=2e-153, score=548 14942631:14944959 forward	553.558	2022.66	963.6	52924	92905	71668.7
Hp_I07995_IG02081_L699	7	7	390.2	0.000580474	60.198	S	P		BLASTX similarity to 42.70% ID to hypothetical protein CRE_27536 [Caenorhabditis remanei] (182 aa, Accession: gi|308503679|ref|XP_003114023.1|) over 178 aa (q:120-635, s:7-182); E=2e-32, score=143 10767761:10768459 forward	1.42486e+06	2.79246e+06	778558	27015.8	35582	20392.9
Hp_I15068_IG07012_L1238	11	11	892.27	1.37e-05	58.8917	S	P	VAL	BLASTX similarity to 99.49% ID to venom allergen/ancylostoma secreted protein-like 2 isoform 2 [Heligmosomoides polygyrus bakeri] (462 aa, Accession: gi|348659358|gb|AEP82916.1|) over 392 aa (q:1236-61, s:67-458); E=0.0, score=705 18806786:18808023	5.10402e+07	5.88916e+07	5.54306e+07	878699	714821	1.21439e+06
Hpb-VAL-2.3	12	12	930.08	1.1e-05	58.8006	S	P	VAL	No BLASTX analysis performed; 070909 ATG-TGA 1413nt	5.11154e+07	6.06311e+07	5.75366e+07	905426	750778	1.22273e+06
Hp_I15305_IG07249_L1196	4	4	104.09	0.012654	57.3001	P	S		BLASTX similarity to 48.54% ID to hypothetical protein CRE_25189 [Caenorhabditis remanei] (549 aa, Accession: gi|308501837|ref|XP_003113103.1|) over 377 aa (q:1196-87, s:177-544); E=2e-94, score=350 19094299:19095494 forward	1070.75	160.825	7042.58	173642	225159	75309.2
Hp_I12444_IG04388_L2875	25	25	1551.38	0.000123427	55.5456	P	S	intestinal	BLASTX similarity to 54.52% ID to putative zinc metallopeptidase [Haemonchus contortus] (837 aa, Accession: gi|3415005|gb|AAC31568.1|) over 763 aa (q:2424-187, s:74-835); E=0.0, score=840 14365350:14368224 forward	870234	1.87057e+06	908212	7.16621e+07	5.26145e+07	7.841e+07
Hp_I08795_IG02482_L1340	2	2	90.08	0.0277592	55.2038	P	S		BLASTX similarity to 51.31% ID to aspartyl protease precursor [Haemonchus contortus] (427 aa, Accession: gi|45752338|emb|CAE12199.1|) over 421 aa (q:49-1296, s:13-427); E=6e-111, score=406 11764443:11765782 forward	389.764	747.401	573.105	17198.5	2689.45	74525.6
Hp_I16610_IG08554_L997	2	2	89.23	0.00296559	53.4544	P	S	intestinal	BLASTX similarity to 38.89% ID to intestinal acid PHOsphatase family member (pho-1) [Caenorhabditis elegans] (449 aa, Accession: gi|17532843|ref|NP_494983.1|) over 306 aa (q:13-888, s:141-438); E=5e-52, score=209 20518243:20519239 forward	1816.26	1395.35	225.515	65559.8	48951.4	69218
Hp_I19215_IG11159_L774	5	5	250.74	0.000658911	53.2775	S	P	VAL	BLASTX similarity to 82.73% ID to venom allergen/ancylostoma secreted protein-like 3 isoform 1 [Heligmosomoides polygyrus bakeri] (469 aa, Accession: gi|348659362|gb|AEP82918.1|) over 249 aa (q:748-2, s:1-247); E=5e-120, score=435 22792552:22793325	6.9082e+06	9.72448e+06	1.22316e+07	140055	82367.5	319350
Hp_I30640_IG22584_L466	2	2	98.33	0.000287217	52.0067	P	S		BLASTX similarity to 81.48% ID to EPS (human endocytosis) related family member (eps-8) [Caenorhabditis elegans] (862 aa, Accession: gi|115534495|ref|NP_502803.3|) over 135 aa (q:407-3, s:40-172); E=3e-58, score=228 29413534:29413999 forward	5385.07	2106.15	4891.18	285829	173573	184565
Hp_I13201_IG05145_L1858	2	2	65.33	0.00952883	49.8208	S	P		BLASTX similarity to 45.87% ID to hypothetical protein CAEBREN_21914 [Caenorhabditis brenneri] (571 aa, Accession: gi|341876244|gb|EGT32179.1|) over 569 aa (q:78-1763, s:3-570); E=5e-128, score=463 16037409:16039266 forward	71768.2	8405.88	26118.3	225.526	435.041	1472.93
Hp_I14321_IG06265_L1411	3	3	119.49	0.00119312	47.7243	P	S		BLASTX similarity to 92.15% ID to CEll Death abnormality family member (ced-10) [Caenorhabditis elegans] (191 aa, Accession: gi|17539474|ref|NP_500363.1|) over 191 aa (q:1385-813, s:1-191); E=2e-83, score=314 17826656:17828066 forward	2663.1	12533	5288.38	331367	428392	217852
Hp_I18648_IG10592_L810	2	2	94.57	0.00975718	46.4456	P	S		BLASTX similarity to 58.92% ID to Multidrug resistance protein 1, partial [Ascaris suum] (1285 aa, Accession: gi|324501846|gb|ADY40818.1|) over 185 aa (q:116-670, s:1095-1279); E=2e-57, score=192 22343648:22344457 forward	212.814	35.3754	895.47	19920.8	22940.5	10256.7
Hp_I13316_IG05260_L1787	5	5	330.11	0.00228981	46.1949	P	S		BLASTX similarity to 54.46% ID to CRE-SCAV-4 protein [Caenorhabditis remanei] (560 aa, Accession: gi|308475202|ref|XP_003099820.1|) over 505 aa (q:1661-147, s:38-539); E=9e-158, score=562 16247195:16248981 forward	62633	16223.1	54508.5	1.7042e+06	1.00722e+06	3.44934e+06
Hp_I14240_IG06184_L1427	2	2	59.36	0.00280707	45.2257	P	S		BLASTX similarity to 86.98% ID to R-RAS related family member (ras-2) [Caenorhabditis elegans] (211 aa, Accession: gi|17554726|ref|NP_497972.1|) over 192 aa (q:62-637, s:6-197); E=1e-89, score=335 17711794:17713220 forward	1154.31	311.323	2349.76	52722	78746.5	41085.3
Hp_I04202_IG00583_L1521	5	5	294.08	0.000250722	44.2196	S	P	VAL	BLASTX similarity to 100.00% ID to venom allergen/ancylostoma secreted protein-like 1 isoform 3 [Heligmosomoides polygyrus bakeri] (459 aa, Accession: gi|348659352|gb|AEP82913.1|) over 459 aa (q:39-1415, s:1-459); E=0.0, score=793 5885587:5887107 fo	5.3902e+06	1.03068e+07	7.70022e+06	128174	129865	271075
Hp_I14396_IG06340_L1386	3	3	140.46	0.00126014	43.167	P	S		BLASTX similarity to 30.35% ID to G Protein, Alpha subunit family member (gpa-17) [Caenorhabditis elegans] (406 aa, Accession: gi|17556474|ref|NP_497585.1|) over 402 aa (q:1227-46, s:13-405); E=1e-56, score=225 17931416:17932801 forward	12575.2	3360.84	15147.5	441028	533001	367751
Hp_I17933_IG09877_L867	3	3	212.85	2.56e-06	40.3925	S	P	VAL	BLASTX similarity to 80.57% ID to venom allergen/ancylostoma secreted protein-like 1 isoform 4 [Heligmosomoides polygyrus bakeri] (459 aa, Accession: gi|348659354|gb|AEP82914.1|) over 175 aa (q:11-526, s:1-175); E=6e-97, score=254 21745226:21746092	8.30029e+06	1.02654e+07	8.80784e+06	203373	216829	257488
Hp_I16310_IG08254_L1020	2	2	60.29	0.000493514	40.0249	P	S	exosome protein	BLASTX similarity to 61.22% ID to Tetraspanin-11 [Ascaris suum] (259 aa, Accession: gi|324518638|gb|ADY47161.1|) over 147 aa (q:969-529, s:114-259); E=2e-46, score=191 20213047:20214066 forward	3537.48	9130.27	8151.29	230230	206827	396223
Hp_I08139_IG02154_L1715	4	4	207.92	0.000608582	39.9946	P	S		BLASTX similarity to 51.99% ID to parasite pepsinogen [Haemonchus contortus] (428 aa, Accession: gi|1322391|emb|CAA96571.1|) over 427 aa (q:1577-315, s:1-426); E=1e-121, score=442 10971754:10973468 forward	191691	623493	256966	1.8256e+07	1.06169e+07	1.40072e+07
Hp_I09125_IG02647_L1117	2	2	101.99	0.00077639	38.7023	P	S		No BLASTX similarities 12097939:12099055 forward	724.216	736.539	806.032	25553.1	13111	49065.8
Hp_I07646_IG01907_L1927	6	6	304.45	0.00111398	38.1339	P	S		BLASTX similarity to 37.13% ID to Hypothetical protein CBG01308 [Caenorhabditis briggsae] (389 aa, Accession: gi|268556158|ref|XP_002636068.1|) over 369 aa (q:1461-400, s:28-389); E=8e-62, score=243 10214512:10216438 forward	103872	274033	60975.8	6.28377e+06	6.15099e+06	4.30146e+06
Hp_I13024_IG04968_L1993	2	2	59.02	0.0523629	36.3176	P	S		BLASTX similarity to 85.62% ID to C. briggsae CBR-CSNK-1 protein [Caenorhabditis briggsae] (407 aa, Accession: gi|268566979|ref|XP_002639861.1|) over 306 aa (q:6-920, s:103-407); E=1e-141, score=509 15697651:15699643 forward	18.7649	5736.48	2499.22	80528.4	161761	57493.1
Hp_I03160_IG00349_L1402	2	2	77.67	0.0478669	35.788	S	P		No BLASTX similarities 4573064:4574465 forward	10695.1	3318	85706.6	665.769	418.95	1701.68
Hp_I06659_IG01391_L1864	2	2	64.12	0.00111457	35.1417	P	S		BLASTX similarity to 58.64% ID to Hypothetical protein CBG02206 [Caenorhabditis briggsae] (465 aa, Accession: gi|268566583|ref|XP_002639760.1|) over 162 aa (q:580-95, s:305-465); E=6e-89, score=207 8739531:8741394 forward	10864	19599.3	29095.8	693588	356953	1.04246e+06
Hp_I36714_IG28658_L408	3	3	92.07	0.0499647	34.942	S	P		BLASTX similarity to 66.67% ID to hypothetical protein CAEBREN_03790 [Caenorhabditis brenneri] (109 aa, Accession: gi|341896152|gb|EGT52087.1|) over 111 aa (q:11-340, s:1-108); E=5e-26, score=121 32055208:32055615 forward	9125.19	276655	119392	3431.9	3475.72	4687.95
Hp_I10527_IG03348_L731	2	2	60.56	0.000400883	34.4949	S	P		BLASTX similarity to 35.75% ID to Sentrin-specific protease 8 [Ascaris suum] (222 aa, Accession: gi|324508543|gb|ADY43607.1|) over 207 aa (q:61-675, s:6-211); E=4e-33, score=146 13178448:13179178 forward	1.71739e+06	4.51983e+06	3.86807e+06	87279.1	119368	86303.5
Hp_I13116_IG05060_L1916	2	2	88.29	0.00105999	34.0103	P	S		BLASTX similarity to 91.29% ID to protein KINase family member (kin-2) [Caenorhabditis elegans] (334 aa, Accession: gi|71994934|ref|NP_001024842.1|) over 310 aa (q:1760-831, s:25-334); E=6e-160, score=569 15877393:15879308 forward	2460.38	2128.02	6473.93	110760	184708	80765.2
Hp_I01926_IG00152_L2229	8	8	275.53	0.000538771	33.6629	P	S		BLASTX similarity to 95.27% ID to TPA_inf: eukaryotic translation elongation factor 1A [Ancylostoma ceylanicum] (465 aa, Accession: gi|199600264|tpg|DAA05868.1|) over 296 aa (q:1193-2080, s:169-464); E=0.0, score=573 2908046:2910274 forward	24630	48050.5	65175.4	1.52003e+06	2.08491e+06	1.03569e+06
Hp_I18089_IG10033_L855	2	2	98.95	0.00253427	33.5218	P	S		BLASTX similarity to 66.67% ID to Hypothetical protein CBG13227 [Caenorhabditis briggsae] (103 aa, Accession: gi|268572629|ref|XP_002641370.1|) over 75 aa (q:49-273, s:1-75); E=1e-26, score=125 21879271:21880125 forward	25225.5	57991.5	10018.4	1.40979e+06	673934	1.0417e+06
Hp_I28099_IG20043_L502	3	3	131.8	0.00108012	33.2332	P	S		No BLASTX similarities 28187431:28187932 forward	47366.5	89081.7	36944.1	1.73389e+06	3.02331e+06	1.00518e+06
Hp_I52488_IG44432_L213	2	2	59.27	0.00340524	33.0717	P	S		No BLASTX similarities 37113236:37113448 forward	33517.2	195978	181666	4.71291e+06	5.65753e+06	3.22735e+06
GLSD98I05F32KD_length=465	4	4	184.5	0.000834721	32.7306	P	S		BLASTX similarity to 56.80% ID to hypothetical protein ZK856.5 [Caenorhabditis elegans] (755 aa, Accession: gi|72001678|ref|NP_505620.3|) over 125 aa (q:33-407, s:290-414); E=2e-42, score=153 47585186:47585650 forward	29570.9	81811.5	110145	2.65482e+06	2.22735e+06	2.36855e+06
Hp_I12624_IG04568_L2400	16	16	968.78	0.000116425	32.2483	P	S	exosome protein	BLASTX similarity to 94.94% ID to heat shock protein 70 [Dracunculus medinensis] (647 aa, Accession: gi|298104210|gb|ADI54942.1|) over 613 aa (q:118-1956, s:1-613); E=0.0, score=1083 14831393:14833792 forward	103799	226598	149303	5.53826e+06	5.44095e+06	4.4903e+06
Hp_I02043_IG00166_L2017	6	6	285.87	0.000730886	31.2887	P	S		BLASTX similarity to 48.12% ID to ATP-binding cassette sub-family D member 4 [Ascaris suum] (620 aa, Accession: gi|324507158|gb|ADY43041.1|) over 584 aa (q:1957-251, s:6-589); E=8e-145, score=519 3080885:3082901 forward	51050.2	19130.4	59411.5	1.1086e+06	1.23456e+06	1.71161e+06
Hp_I07396_IG01782_L2311	4	4	203.77	0.0111944	30.9275	P	S		BLASTX similarity to 69.06% ID to P-GlycoProtein related family member (pgp-9) [Caenorhabditis elegans] (1294 aa, Accession: gi|17558664|ref|NP_507487.1|) over 556 aa (q:415-2076, s:730-1284); E=0.0, score=754 9726700:9729010 forward	90350.6	13223.9	3678.79	954291	1.43229e+06	930486
Hp_I15471_IG07415_L1170	4	4	174.08	0.000284878	30.8158	P	S		BLASTX similarity to 62.07% ID to CRE-NEX-1 protein [Caenorhabditis remanei] (336 aa, Accession: gi|308473411|ref|XP_003098930.1|) over 319 aa (q:69-1025, s:14-331); E=5e-111, score=406 19290068:19291237 forward	5009.84	13818.3	8471.24	298119	266435	276698
Hp_I13824_IG05768_L1558	3	3	88.13	0.0682447	30.6159	S	P		BLASTX similarity to 62.99% ID to CRE-PCP-5 protein [Caenorhabditis remanei] (507 aa, Accession: gi|308482020|ref|XP_003103214.1|) over 481 aa (q:1557-118, s:22-498); E=0.0, score=645 17092352:17093909 forward	55533.7	93862.5	2852.71	1733.62	1578.56	1660.69
Hp_I13661_IG05605_L1622	4	4	150.39	0.00057072	30.1576	P	S	exosome protein	BLASTX similarity to 57.36% ID to ALIX (Apoptosis-linked gene 2 interacting protein X) homolog family member (alx-1) [Caenorhabditis elegans] (861 aa, Accession: gi|17554570|ref|NP_499213.1|) over 333 aa (q:1577-585, s:498-825); E=1e-79, score=297 1	2367.54	7314.18	6170.3	163781	165381	148898
Hp_I07666_IG01917_L1781	2	2	98.81	0.000329713	29.7805	P	S	intestinal	BLASTX similarity to 61.76% ID to CBN-TSP-9 protein [Caenorhabditis brenneri] (233 aa, Accession: gi|341898990|gb|EGT54925.1|) over 170 aa (q:288-794, s:64-233); E=2e-59, score=235 10249229:10251009 forward	14322.6	24863.1	10778.5	620907	518523	348532
Hp_I15213_IG07157_L1209	10	10	533.54	0.00065174	29.5186	P	S	intestinal	BLASTX similarity to 96.71% ID to CBN-ACT-5 protein [Caenorhabditis brenneri] (375 aa, Accession: gi|341878836|gb|EGT34771.1|) over 213 aa (q:513-1151, s:163-375); E=0.0, score=382 18983769:18984977 forward	281202	836389	361919	1.43873e+07	1.83248e+07	1.0961e+07
Hp_I15157_IG07101_L1223	3	3	182.44	0.0120039	28.7339	S	P		BLASTX similarity to 25.28% ID to Complement factor H [Ascaris suum] (1358 aa, Accession: gi|324499597|gb|ADY39830.1|) over 265 aa (q:1028-267, s:982-1207); E=2e-09, score=68.9 18915885:18917107 forward	13090.9	27527.2	109853	916.385	2868.68	1451.64
Hp_I12527_IG04471_L2582	22	22	1056.55	4.42e-05	28.0625	P	S	intestinal	BLASTX similarity to 79.55% ID to Ezrin/Radixin/Moesin family member (erm-1) [Caenorhabditis elegans] (563 aa, Accession: gi|17505422|ref|NP_491559.1|) over 572 aa (q:2490-778, s:1-563); E=0.0, score=837 14590094:14592675 forward	505463	862708	708544	1.81672e+07	2.26133e+07	1.74973e+07
Hp_I31855_IG23799_L456	5	5	184.39	0.00404786	27.8852	S	P		No BLASTX similarities 29972116:29972571 forward	2.60304e+06	1.26042e+06	526816	55860.3	73029.2	28551.7
Hp_I07898_IG02033_L1519	7	7	347.94	4.58e-05	27.4309	S	P	VAL	BLASTX similarity to 99.79% ID to venom allergen/ancylostoma secreted protein-like 5 [Heligmosomoides polygyrus bakeri] (481 aa, Accession: gi|348659366|gb|AEP82920.1|) over 481 aa (q:1501-59, s:1-481); E=0.0, score=883 10622733:10624251 forward	2.98435e+06	3.77419e+06	4.30087e+06	108580	122086	172508
Hp_I14840_IG06784_L1281	2	2	113.31	0.00164681	27.393	P	S		BLASTX similarity to 54.55% ID to C. briggsae CBR-SYN-2 protein [Caenorhabditis briggsae] (295 aa, Accession: gi|268581405|ref|XP_002645686.1|) over 220 aa (q:10-669, s:43-262); E=1e-55, score=222 18520834:18522114 forward	3417.51	11027.7	9592.12	251132	281146	126176
GQL8TZN04EH0UW_length=115	2	2	85.13	5.28e-05	27.1413	P	S		BLASTX similarity to 82.86% ID to ubiquitin family protein [Trichinella spiralis] (193 aa, Accession: gi|339232992|ref|XP_003381613.1|) over 35 aa (q:12-113, s:22-56); E=3e-07, score=58.9 42811584:42811698 forward	112857	200949	152599	3.86466e+06	3.94057e+06	4.85361e+06
Hp_I30124_IG22068_L476	2	2	52.99	0.000392214	26.8504	P	S		BLASTX similarity to 47.02% ID to CBN-HUM-4 protein [Caenorhabditis brenneri] (2570 aa, Accession: gi|341874622|gb|EGT30557.1|) over 151 aa (q:454-2, s:1721-1869); E=2e-34, score=149 29171172:29171647 forward	2242.2	5157.42	3142.91	102583	116404	64084.5
Hp_I13630_IG05574_L1635	2	2	101.24	0.0106535	26.6404	P	S		BLASTX similarity to 49.35% ID to Hypothetical protein CBG16758 [Caenorhabditis briggsae] (498 aa, Accession: gi|268580203|ref|XP_002645084.1|) over 462 aa (q:1470-118, s:39-497); E=4e-114, score=417 16782826:16784460 forward	3930.45	38637.4	9741.23	387515	812947	193074
Hpb-VAL-1.2	8	8	507.17	0.000909351	26.5067	S	P	VAL	No BLASTX analysis performed; (File VAL-1Anuc, unverified and incomplete, 1719nt 130111)	1.55666e+07	5.02226e+07	3.91494e+07	1.27264e+06	1.25123e+06	1.43507e+06
Hp_I08539_IG02354_L1225	2	2	85.32	0.00163048	26.2631	P	S	intestinal	BLASTX similarity to 44.48% ID to CRE-PHO-1 protein [Caenorhabditis remanei] (464 aa, Accession: gi|308493559|ref|XP_003108969.1|) over 317 aa (q:2-937, s:141-456); E=6e-75, score=286 11477896:11479120 forward	38066.1	17653.6	8727.07	585433	413542	693597
Hp_I15010_IG06954_L1245	7	7	275.42	0.00144512	25.8452	P	S		BLASTX similarity to 34.00% ID to hypothetical protein CAEBREN_18659 [Caenorhabditis brenneri] (641 aa, Accession: gi|341900086|gb|EGT56021.1|) over 200 aa (q:635-66, s:444-641); E=3e-23, score=114 18734990:18736234 forward	113708	276662	62823.1	4.3443e+06	4.07529e+06	3.29326e+06
Hp_I14221_IG06165_L1437	13	13	673.28	5.47e-05	25.8231	S	P	VAL	BLASTX similarity to 100.00% ID to venom allergen/ancylostoma secreted protein-like 9 [Heligmosomoides polygyrus bakeri] (443 aa, Accession: gi|348659378|gb|AEP82926.1|) over 443 aa (q:48-1376, s:1-443); E=0.0, score=892 17684617:17686053 forward	8.04099e+06	1.43948e+07	1.09005e+07	430571	473905	386473
Hpb-VAL-4	3	3	253.14	0.00522041	24.9558	S	P	VAL	No BLASTX analysis performed; (File VAL-9 080909 ATG-TAG 642nt)	188115	426236	174543	8994.41	3017.89	19599.3
Hp_I13993_IG05937_L1497	3	3	199.62	0.000636621	23.591	P	S		BLASTX similarity to 70.61% ID to C. briggsae CBR-PLC-4 protein [Caenorhabditis briggsae] (752 aa, Accession: gi|268536096|ref|XP_002633183.1|) over 262 aa (q:299-1084, s:488-749); E=1e-126, score=394 17350565:17352061 forward	4188.26	7294.58	11055.9	182712	225135	123863
Hp_I03649_IG00446_L2556	2	2	89.65	0.763009	23.1526	S	P		BLASTX similarity to 81.04% ID to CBN-ADS-1 protein [Caenorhabditis brenneri] (597 aa, Accession: gi|341891851|gb|EGT47786.1|) over 327 aa (q:1504-2484, s:271-597); E=1e-155, score=556 5151062:5153617 forward	101.381	565.592	58587.3	705.78	591.523	1261.99
Hp_I14902_IG06846_L1266	2	2	57.36	0.00470645	23.0021	P	S		BLASTX similarity to 36.07% ID to hypothetical protein CRE_01591 [Caenorhabditis remanei] (406 aa, Accession: gi|308509306|ref|XP_003116836.1|) over 341 aa (q:140-1123, s:35-371); E=3e-45, score=187 18599625:18600890 forward	7042.83	911.967	1549.05	73448.2	62524.5	82636.1
GSXTT4C07IB13H_length=463	5	5	321.82	3.37e-05	22.6602	S	P	VAL	BLASTX similarity to 86.32% ID to venom allergen/ancylostoma secreted protein-like 1 isoform 4 [Heligmosomoides polygyrus bakeri] (459 aa, Accession: gi|348659354|gb|AEP82914.1|) over 95 aa (q:155-436, s:19-113); E=4e-40, score=167 38042087:38042549	5.51514e+06	6.6924e+06	6.32183e+06	353170	222063	242471
Hp_I13955_IG05899_L1513	9	9	505.78	0.00106426	22.5844	P	S		BLASTX similarity to 99.20% ID to actin [Brugia malayi] (376 aa, Accession: gi|170579411|ref|XP_001894819.1|) over 376 aa (q:1485-358, s:1-376); E=0.0, score=757 17293417:17294929 forward	287549	901294	325681	1.09106e+07	1.41077e+07	9.18637e+06
HICN8C105GFEGG_length=235	4	4	182.63	0.00624998	22.573	P	S		BLASTX similarity to 52.17% ID to parasitic stage specific protein 2 [Haemonchus contortus] (123 aa, Accession: gi|306530926|gb|ADN00784.1|) over 46 aa (q:3-140, s:14-59); E=6e-06, score=54.7 51809776:51810010 forward	31626.5	196788	223883	4.04728e+06	3.58258e+06	2.57985e+06
Hp_I25440_IG17384_L551	2	2	192.61	0.00889445	22.5261	S	P		BLASTX similarity to 84.06% ID to novel secreted protein 4 [Heligmosomoides polygyrus bakeri] (155 aa, Accession: gi|345499004|emb|CCC54334.1|) over 138 aa (q:484-71, s:18-155); E=1e-68, score=263 26795705:26796255 forward	47455.1	174480	187375	6246.54	1926.84	9997.1
Hp_I25949_IG17893_L538	2	2	66.69	0.44517	22.4521	S	P		BLASTX similarity to 29.20% ID to putative L3 ES protein [Ostertagia ostertagi] (139 aa, Accession: gi|51587410|emb|CAH23216.1|) over 137 aa (q:523-119, s:1-137); E=4e-09, score=65.5 27072734:27073271 forward	50678.1	50301.5	4.2074e+06	56111.7	79161.3	56618.7
Hp_I12789_IG04733_L2183	6	6	283.73	0.00228803	21.9476	P	S		BLASTX similarity to 97.96% ID to UNC-18 [Haemonchus contortus] (588 aa, Accession: gi|38016557|gb|AAR07614.1|) over 588 aa (q:93-1856, s:1-588); E=0.0, score=1158 15209028:15211210 forward	25870	6616.1	27694	461002	477065	382743
Hp_I14371_IG06315_L1386	4	4	210.13	9.66e-05	21.83	P	S		BLASTX similarity to 87.47% ID to hypothetical protein CRE_00085 [Caenorhabditis remanei] (377 aa, Accession: gi|308511937|ref|XP_003118151.1|) over 359 aa (q:31-1107, s:19-377); E=0.0, score=653 17896697:17898082 forward	17139.7	11631.3	14143.7	313434	395937	227457
Hp_I17186_IG09130_L937	4	4	144.57	0.00237758	21.7519	P	S	intestinal	BLASTX similarity to 70.24% ID to glutathione S-transferase [Haemonchus contortus] (205 aa, Accession: gi|8917596|gb|AAF81283.1|) over 205 aa (q:155-769, s:1-205); E=7e-79, score=298 21073963:21074899 forward	10930.9	5803.13	28570.6	361759	369137	254566
Hp_I09171_IG02670_L961	2	2	52.65	0.00317493	21.5841	P	S		BLASTX similarity to 53.74% ID to hypothetical protein CAEBREN_21513 [Caenorhabditis brenneri] (192 aa, Accession: gi|341874083|gb|EGT30018.1|) over 147 aa (q:666-232, s:39-185); E=5e-28, score=130 12141544:12142504 forward	4630.64	1623.05	6318.51	64619.6	62063.6	144677
Hp_I30683_IG22627_L469	2	2	105.72	0.000508965	21.4975	P	S		BLASTX similarity to 45.96% ID to CBN-SCAV-1 protein [Caenorhabditis brenneri] (565 aa, Accession: gi|341874646|gb|EGT30581.1|) over 161 aa (q:1-456, s:100-260); E=3e-35, score=152 29433629:29434097 forward	39130.4	63279	56305.9	864270	782656	1.76505e+06
Hp_I15536_IG07480_L1158	8	8	325.16	0.00510585	21.3918	S	P		BLASTX similarity to 27.39% ID to PREDICTED: mannose receptor C type 1-like [Saccoglossus kowalevskii] (1750 aa, Accession: gi|291241680|ref|XP_002740738.1|) over 157 aa (q:936-472, s:985-1114); E=1e-07, score=62.8 19365464:19366621 forward	486605	733052	2.48815e+06	59621.6	44022.4	69683.7
Hp_I12654_IG04598_L2357	23	23	1409.06	0.000365659	21.1815	P	S		BLASTX similarity to 23.15% ID to Hypothetical protein CBG12671 [Caenorhabditis briggsae] (609 aa, Accession: gi|268568136|ref|XP_002640169.1|) over 501 aa (q:714-2123, s:104-536); E=2e-13, score=83.6 14902753:14905109 forward	232491	338095	348013	7.84776e+06	7.77249e+06	3.83706e+06
Hp_I22486_IG14430_L629	4	4	291.12	0.0581894	20.17	S	P	VAL	BLASTX similarity to 83.85% ID to venom allergen/ancylostoma secreted protein-like 1 isoform 3 [Heligmosomoides polygyrus bakeri] (459 aa, Accession: gi|348659352|gb|AEP82913.1|) over 161 aa (q:49-531, s:299-459); E=7e-79, score=295 25063199:2506382	1.102e+07	1.51609e+07	832306	268717	767331	303225
Hp_I14147_IG06091_L1454	2	2	55.14	0.0108386	20.1577	P	S		BLASTX similarity to 62.95% ID to CBN-UNC-59 protein [Caenorhabditis brenneri] (450 aa, Accession: gi|341885316|gb|EGT41251.1|) over 448 aa (q:1428-151, s:3-450); E=4e-153, score=546 17577808:17579261 forward	715.884	1255.95	8396.79	60827.2	102320	45860.7
Hpb-VAL-3	13	13	915.84	0.000217209	20.0095	S	P	VAL	No BLASTX analysis performed; (File VAL-12 080909 ATG-TAA 1410 nt)	1.52606e+07	1.57674e+07	2.00555e+07	735266	582679	1.23502e+06
Hp_I17860_IG09804_L877	2	2	73.86	0.0168654	20.0048	S	P		BLASTX similarity to 40.97% ID to hypothetical protein CAEBREN_11486 [Caenorhabditis brenneri] (165 aa, Accession: gi|341894599|gb|EGT50534.1|) over 144 aa (q:91-522, s:23-159); E=2e-27, score=127 21681843:21682719 forward	212652	24090	45124.5	3993.38	5413.1	4683.47
Hp_I03532_IG00420_L1111	3	3	126.08	2.71e-05	19.9613	P	S		No BLASTX similarities 5015232:5016342 forward	28735.9	42069.6	37332.5	788235	608384	761957
Hp_I04002_IG00533_L3431	16	16	717.31	0.000909097	19.7714	P	S	intestinal	BLASTX similarity to 23.42% ID to hypothetical protein F29G6.3 [Caenorhabditis elegans] (772 aa, Accession: gi|71988962|ref|NP_509922.2|) over 444 aa (q:559-1728, s:189-570); E=6e-07, score=62.4 5557128:5560558 forward	107663	169463	250065	3.33979e+06	4.90876e+06	2.17478e+06
Hp_I22717_IG14661_L625	3	3	85.55	0.0113965	19.7407	P	S	Exosome protein	BLASTX similarity to 66.67% ID to Ras-related protein Rab-11B [Salmo salar] (217 aa, Accession: gi|213515102|ref|NP_001133884.1|) over 207 aa (q:623-12, s:5-211); E=1e-71, score=273 25207803:25208427 forward	16424.4	1884.81	17484.8	193493	321432	191672
Hp_I02538_IG00236_L2013	2	2	117.14	0.000516468	19.3852	P	S	intestinal	BLASTX similarity to 46.01% ID to Temporarily Assigned Gene name family member (tag-60) [Caenorhabditis elegans] (423 aa, Accession: gi|115532776|ref|NP_001040908.1|) over 263 aa (q:671-1324, s:166-423); E=1e-47, score=196 3724076:3726088 forward	5097.95	10537.1	13599	203386	190045	173276
Hp_I08211_IG02190_L1708	2	2	59.89	0.0188276	19.1797	S	P		BLASTX similarity to 26.41% ID to PHA domain [Heligmosomoides polygyrus bakeri] (252 aa, Accession: gi|345499002|emb|CCC54333.1|) over 231 aa (q:1067-1627, s:21-249); E=5e-14, score=84.7 11069451:11071158 forward	6662.33	10358.7	52216.9	1782.44	669.878	1157.65
Hp_I24733_IG16677_L569	3	3	116.2	0.000241237	18.5006	P	S		BLASTX similarity to 65.93% ID to Lipid Binding Protein family member (lbp-6) [Caenorhabditis elegans] (135 aa, Accession: gi|17508245|ref|NP_491926.1|) over 135 aa (q:18-422, s:1-135); E=8e-36, score=154 26401380:26401948 forward	6581.18	4433.89	8471.58	124867	145692	89955.3
Hp_I16950_IG08894_L953	2	2	111.79	0.0010854	18.3259	P	S		BLASTX similarity to 75.00% ID to CalPoNin family member (cpn-1) [Caenorhabditis elegans] (192 aa, Accession: gi|17506301|ref|NP_492339.1|) over 184 aa (q:791-240, s:9-192); E=2e-75, score=287 20850785:20851737 forward	4130.74	9769.99	3580.3	94580.6	143040	82735.3
Hpb-VAL-1.1	10	10	599.49	8.22e-07	18.0349	S	P		No BLASTX analysis performed; 290309 ATG-TAA 1422 nt	2.62558e+07	2.47284e+07	2.9071e+07	1.47098e+06	1.55931e+06	1.40861e+06
Hp_I06078_IG01161_L583	5	5	287.21	0.00133408	17.9683	S	P		BLASTX similarity to 100.00% ID to transthyretin-related-1 [Heligmosomoides polygyrus bakeri] (129 aa, Accession: gi|345499010|emb|CCC54337.1|) over 107 aa (q:475-155, s:23-129); E=1e-56, score=223 8016008:8016590 forward	1.32768e+06	3.48883e+06	1.5875e+06	98448	89934	168024
Hp_I12757_IG04701_L2227	3	3	203.75	0.000137672	17.6524	S	P		BLASTX similarity to 69.27% ID to hypothetical protein CAEBREN_19315 [Caenorhabditis brenneri] (713 aa, Accession: gi|341886485|gb|EGT42420.1|) over 436 aa (q:1434-130, s:281-713); E=0.0, score=639 15138411:15140637 forward	137772	121387	184889	9187.85	5998.7	9968.66
Hp_I01451_IG00104_L976	8	8	425.68	0.000295826	17.4192	S	P	VAL	BLASTX similarity to 100.00% ID to venom allergen/ancylostoma secreted protein-like 7 isoform 1 [Heligmosomoides polygyrus bakeri] (235 aa, Accession: gi|348659370|gb|AEP82922.1|) over 235 aa (q:207-911, s:1-235); E=3e-138, score=496 2317795:2318770	2.8857e+06	6.07452e+06	5.1753e+06	267084	236390	308016
Hp_I26601_IG18545_L528	2	2	102.52	0.00876076	16.956	S	P		BLASTX similarity to 66.21% ID to TransThyretin-Related family domain family member (ttr-2) [Caenorhabditis elegans] (148 aa, Accession: gi|17554032|ref|NP_499203.1|) over 145 aa (q:26-460, s:4-148); E=3e-52, score=208 27419573:27420100 forward	46510.8	130851	22684.7	5218.67	2616.31	3963
Hp_C00286_IG00001_L2779	13	13	458.5	0.00203392	16.8907	P	S		BLASTX similarity to 87.27% ID to hypothetical protein CAEBREN_20402 [Caenorhabditis brenneri] (798 aa, Accession: gi|341891261|gb|EGT47196.1|) over 589 aa (q:175-1935, s:211-795); E=0.0, score=1036 104958:107736 forward	62968.5	230162	78263.5	2.11332e+06	1.66095e+06	2.49883e+06
Hp_I10391_IG03280_L846	3	3	178.44	0.00134452	16.841	P	S		BLASTX similarity to 29.07% ID to hypothetical protein CRE_26515 [Caenorhabditis remanei] (861 aa, Accession: gi|308502682|ref|XP_003113525.1|) over 289 aa (q:846-19, s:96-382); E=2e-17, score=94.4 13094537:13095382 forward	22517.9	15128	52795	557167	481316	484629
Hp_I16150_IG08094_L1063	4	4	158.1	0.00439924	16.6583	P	S		BLASTX similarity to 58.82% ID to hypothetical protein C03F11.3 [Caenorhabditis elegans] (563 aa, Accession: gi|71982096|ref|NP_508919.2|) over 272 aa (q:1060-257, s:265-533); E=6e-88, score=329 20045278:20046340 forward	10255.3	40531.3	17779.8	299770	227856	614570
Hp_I01036_IG00067_L1461	10	10	510.04	0.000640906	16.4624	P	S		BLASTX similarity to 100.00% ID to ACTin family member (act-4) [Caenorhabditis elegans] (376 aa, Accession: gi|17568985|ref|NP_508841.1|) over 376 aa (q:1429-302, s:1-376); E=0.0, score=760 1705514:1706974 forward	376302	953912	598829	9.92696e+06	1.31687e+07	8.661e+06
Hp_I07007_IG01566_L929	2	2	63.44	0.0115609	16.4456	P	S		BLASTX similarity to 56.88% ID to Glutathione S-Transferase family member (gst-42) [Caenorhabditis elegans] (214 aa, Accession: gi|17551302|ref|NP_509962.1|) over 218 aa (q:24-677, s:1-214); E=4e-63, score=246 9209935:9210863 forward	331.506	1912.3	2945.71	36005.4	31475.6	17863.7
Hp_I20153_IG12097_L724	3	3	184.6	0.000386395	16.4057	P	S		BLASTX similarity to 30.56% ID to hypothetical protein CRE_15473 [Caenorhabditis remanei] (466 aa, Accession: gi|308476959|ref|XP_003100694.1|) over 108 aa (q:101-421, s:161-268); E=7e-06, score=55.8 23492980:23493703 forward	158375	86166.3	100394	1.87803e+06	1.33017e+06	2.4507e+06
Hp_I14252_IG06196_L1428	2	2	95.71	0.00171071	16.2575	P	S	intestinal	BLASTX similarity to 93.26% ID to Vacuolar H ATPase family member (vha-16) [Caenorhabditis elegans] (348 aa, Accession: gi|25144000|ref|NP_491515.2|) over 341 aa (q:3-1025, s:8-348); E=0.0, score=656 17728897:17730324 forward	12640.5	6293.7	20347	216465	272986	149162
Hp_I07527_IG01847_L1908	5	5	234.48	0.00215704	15.972	S	P		BLASTX similarity to 43.06% ID to metalloprotease 1 precursor [Ancylostoma caninum] (547 aa, Accession: gi|15054372|gb|AAK62032.1|) over 281 aa (q:847-1662, s:271-546); E=5e-114, score=239 9998141:10000048 forward	142154	123496	247715	5845.63	7836.37	18459.5
Hp_I12734_IG04678_L2250	4	4	179.7	0.00370074	15.331	P	S		BLASTX similarity to 60.00% ID to hypothetical protein H17B01.1 [Caenorhabditis elegans] (510 aa, Accession: gi|17534705|ref|NP_493982.1|) over 470 aa (q:1553-150, s:42-509); E=5e-151, score=540 15086937:15089186 forward	47459.3	12985.6	42389.8	670668	332438	573447
Hp_I14119_IG06063_L1461	7	7	439.37	0.000409155	15.2547	S	P		BLASTX similarity to 33.33% ID to CBN-CPG-2 protein [Caenorhabditis brenneri] (507 aa, Accession: gi|341876492|gb|EGT32427.1|) over 381 aa (q:1202-132, s:131-506); E=3e-51, score=207 17536974:17538434 forward	404429	881028	766477	44604.9	40487.8	49418.5
Hp_I04721_IG00743_L1466	8	8	394.34	0.00221392	14.946	P	S		BLASTX similarity to 93.91% ID to RecName: Full=32 kDa beta-galactoside-binding lectin; AltName: Full=Galectin-1 (283 aa, Accession: gi|6225602|sp|O44126.1|LEG1_HAECO) over 279 aa (q:164-1000, s:5-283); E=2e-153, score=547 6592641:6594106 forward	332685	151249	101255	3.08933e+06	3.72407e+06	1.93287e+06
Hp_I01449_IG00104_L991	11	11	643.11	0.000528391	14.7228	S	P	VAL	BLASTX similarity to 96.60% ID to venom allergen/ancylostoma secreted protein-like 7 isoform 3 [Heligmosomoides polygyrus bakeri] (235 aa, Accession: gi|348659374|gb|AEP82924.1|) over 235 aa (q:222-926, s:1-235); E=3e-133, score=479 2315829:2316819	3.34655e+06	7.16421e+06	6.718e+06	382664	332239	455310
Hp_I26016_IG17960_L540	2	2	192.57	0.0167028	14.4757	P	S		No BLASTX similarities 27108839:27109378 forward	4022.26	4660.87	52965.2	393278	270751	228373
Hp_I12336_IG04280_L5030	26	26	1557.27	0.00037028	14.3382	P	S		BLASTX similarity to 58.87% ID to hypothetical protein CAEBREN_04126 [Caenorhabditis brenneri] (1871 aa, Accession: gi|341892268|gb|EGT48203.1|) over 1522 aa (q:4824-289, s:362-1867); E=0.0, score=1760 14001913:14006942 forward	886501	1.16205e+06	1.71043e+06	1.69138e+07	1.39343e+07	2.30489e+07
Hp_I13896_IG05840_L1535	11	11	582.5	0.00175825	14.2961	P	S		BLASTX similarity to 51.52% ID to C. briggsae CBR-SDPN-1 protein [Caenorhabditis briggsae] (485 aa, Accession: gi|268580353|ref|XP_002645159.1|) over 330 aa (q:189-1118, s:151-479); E=6e-95, score=311 17203576:17205110 forward	61514	125791	43671.1	1.13317e+06	1.43072e+06	738174
Hp_I08289_IG02229_L1998	12	12	666.65	0.00623757	14.253	S	P	VAL	BLASTX similarity to 60.49% ID to venom allergen/ancylostoma secreted protein-like 17 [Heligmosomoides polygyrus bakeri] (462 aa, Accession: gi|348659392|gb|AEP82933.1|) over 205 aa (q:727-119, s:251-455); E=3e-67, score=261 11171445:11173442 forwar	795118	1.82314e+06	3.78566e+06	123872	194273	131161
Hp_I19773_IG11717_L745	4	4	156.31	0.00933066	14.045	P	S		BLASTX similarity to 73.77% ID to Unknown [Ascaris suum] (261 aa, Accession: gi|324514873|gb|ADY46017.1|) over 122 aa (q:713-348, s:1-122); E=2e-45, score=187 23214832:23215576 forward	47987.3	438971	102878	2.54553e+06	3.01907e+06	2.71963e+06
Hp_I28347_IG20291_L499	4	4	211.04	0.00928496	13.8949	P	S		BLASTX similarity to 55.15% ID to TransThyretin-Related family domain family member (ttr-27) [Caenorhabditis elegans] (143 aa, Accession: gi|17563210|ref|NP_506225.1|) over 136 aa (q:11-418, s:8-143); E=6e-40, score=167 28310841:28311339 forward	30295.6	78576.7	177405	1.6529e+06	668254	1.65663e+06
Hp_I16462_IG08406_L1016	6	6	214.32	0.00490847	13.8209	S	P		BLASTX similarity to 28.15% ID to PHA domain [Heligmosomoides polygyrus bakeri] (252 aa, Accession: gi|345499002|emb|CCC54333.1|) over 270 aa (q:30-725, s:1-247); E=4e-12, score=77.4 20368998:20370013 forward	392025	1.50404e+06	505063	65707.4	42183.3	65841.1
Hp_I01450_IG00104_L975	10	10	596.41	0.000462154	13.8123	S	P	VAL	BLASTX similarity to 99.15% ID to venom allergen/ancylostoma secreted protein-like 7 isoform 3 [Heligmosomoides polygyrus bakeri] (235 aa, Accession: gi|348659374|gb|AEP82924.1|) over 117 aa (q:560-910, s:119-235); E=9e-132, score=254 2316820:231779	5.58676e+06	1.10313e+07	1.06219e+07	602726	563431	805999
Hp_I12901_IG04845_L2080	4	4	157.62	0.00152519	13.6785	P	S		BLASTX similarity to 99.44% ID to hypothetical protein Csp3_JD03.004 [Caenorhabditis angaria] (355 aa, Accession: gi|209489434|gb|ACI49195.1|) over 355 aa (q:226-1290, s:1-355); E=0.0, score=707 15447916:15449995 forward	36106.1	24895.9	15727.9	327965	502420	219162
Hp_I23736_IG15680_L595	3	3	172.46	0.00027485	13.4894	S	P		BLASTX similarity to 61.27% ID to CBN-TTR-46 protein [Caenorhabditis brenneri] (183 aa, Accession: gi|341884345|gb|EGT40280.1|) over 142 aa (q:40-465, s:5-141); E=4e-33, score=145 25825420:25826014 forward	101359	188412	150416	13307.5	8949.96	10374.6
Hp_I12803_IG04747_L2174	14	14	681.18	2.58e-05	13.4771	S	P		BLASTX similarity to 100.00% ID to acetylcholinesterase-1 [Heligmosomoides polygyrus bakeri] (580 aa, Accession: gi|333408911|gb|AEF32257.1|) over 580 aa (q:2134-395, s:1-580); E=0.0, score=1130 15239485:15241658 forward	5.0342e+06	7.03709e+06	7.06269e+06	502778	475337	441622
Hp_I24175_IG16119_L582	3	3	148.1	0.000991132	13.3834	S	P		BLASTX similarity to 91.94% ID to novel secreted protein 16 [Heligmosomoides polygyrus bakeri] (152 aa, Accession: gi|345499006|emb|CCC54335.1|) over 124 aa (q:100-471, s:29-152); E=2e-61, score=239 26082135:26082716 forward	200562	365962	520343	22363.5	29075.8	29770.5
Hp_I06273_IG01235_L1417	6	6	302.58	0.00159339	13.0593	P	S		BLASTX similarity to 33.43% ID to Serpin B6 [Ascaris suum] (370 aa, Accession: gi|324512184|gb|ADY45052.1|) over 362 aa (q:1385-339, s:11-369); E=3e-39, score=168 8206927:8208343 forward	53030.7	121463	67374.6	1.16505e+06	1.35962e+06	633955
Hp_I09665_IG02917_L943	2	2	110.89	0.00528323	12.7871	P	S		BLASTX similarity to 40.68% ID to hypothetical protein CRE_26083 [Caenorhabditis remanei] (286 aa, Accession: gi|308503500|ref|XP_003113934.1|) over 59 aa (q:137-313, s:29-84); E=2e-06, score=58.5 12572830:12573772 forward	27457.6	76982.9	24077.3	556866	798472	288036
Hp_I16115_IG08059_L1062	3	3	125.15	0.0129355	12.7852	P	S		BLASTX similarity to 96.89% ID to hypothetical protein CAEBREN_28226 [Caenorhabditis brenneri] (354 aa, Accession: gi|341886247|gb|EGT42182.1|) over 289 aa (q:927-61, s:1-289); E=2e-158, score=563 20008162:20009223 forward	2843.73	14949.8	23013.6	147897	239973	133856
Hp_I06715_IG01419_L1709	2	2	125	0.0166981	12.7809	P	S		BLASTX similarity to 40.73% ID to hypothetical protein CRE_00420 [Caenorhabditis remanei] (2228 aa, Accession: gi|308512481|ref|XP_003118423.1|) over 491 aa (q:1532-84, s:1754-2225); E=7e-94, score=350 8837648:8839356 forward	22781.2	66189.8	5115.3	400367	306130	496009
Hp_I25217_IG17161_L558	2	2	161.24	0.0208753	12.6438	S	P		No BLASTX similarities 26672613:26673170 forward	506756	605032	165554	22949.1	8000.53	70075.4
Hp_I03986_IG00529_L1564	2	2	77.55	0.00117249	12.5819	P	S		BLASTX similarity to 62.46% ID to hypothetical protein CRE_10225 [Caenorhabditis remanei] (392 aa, Accession: gi|308492029|ref|XP_003108205.1|) over 357 aa (q:34-1077, s:42-391); E=3e-113, score=414 5526178:5527741 forward	12926.4	6518.61	15700	132377	195648	114167
Hp_C00910_IG00003_L2934	7	7	323.36	0.00447035	12.4248	P	S	intestinal	BLASTX similarity to 87.33% ID to EGg Laying defective family member (egl-4) [Caenorhabditis elegans] (749 aa, Accession: gi|25145047|ref|NP_741329.1|) over 750 aa (q:2838-628, s:1-749); E=0.0, score=1293 146439:149372 forward	12746.5	35347.8	42554.1	400678	504153	221455
Hp_I18858_IG10802_L799	2	2	138.96	0.0311476	11.9764	S	P		BLASTX similarity to 71.67% ID to lysozyme-1 [Heligmosomoides polygyrus bakeri] (233 aa, Accession: gi|345499014|emb|CCC54339.1|) over 233 aa (q:775-83, s:1-233); E=1e-96, score=357 22512386:22513184 forward	115832	898652	218125	22153.8	23556.9	57209
Hp_I18045_IG09989_L856	5	5	198.95	0.020851	11.865	S	P		No BLASTX similarities 21841679:21842534 forward	63221.7	265700	454160	18891.8	22107.1	25000.7
Hp_I01453_IG00104_L978	8	8	505.75	0.000865664	11.7972	S	P	VAL	BLASTX similarity to 98.58% ID to venom allergen/ancylostoma secreted protein-like 7 isoform 2 [Heligmosomoides polygyrus bakeri] (235 aa, Accession: gi|348659372|gb|AEP82923.1|) over 212 aa (q:277-912, s:24-235); E=5e-131, score=447 2319748:2320725	4.5424e+06	8.43968e+06	9.60207e+06	548936	530990	834447
Hp_I47440_IG39384_L295	3	3	125.33	0.0220187	11.7516	S	P		BLASTX similarity to 53.70% ID to collagen type XXVIII alpha 1 b precursor [Danio rerio] (303 aa, Accession: gi|225310543|emb|CAQ19232.1|) over 54 aa (q:95-256, s:249-302); E=1e-09, score=66.6 35828074:35828368 forward	33953.7	56445.2	178605	2927.34	13430.9	6532.63
Hp_I05599_IG00999_L1151	5	5	194.81	0.00129562	11.6436	P	S		BLASTX similarity to 64.65% ID to hypothetical protein T05C3.6 [Caenorhabditis elegans] (504 aa, Accession: gi|193208604|ref|NP_001123000.1|) over 297 aa (q:262-1149, s:205-501); E=4e-125, score=418 7651791:7652941 forward	408111	178653	147216	2.96146e+06	3.04201e+06	2.54267e+06
Hp_I19924_IG11868_L738	4	4	218.95	0.000329319	11.6107	P	S		BLASTX similarity to 35.79% ID to hypothetical protein B0478.3 [Caenorhabditis elegans] (151 aa, Accession: gi|17538274|ref|NP_501074.1|) over 95 aa (q:97-375, s:49-140); E=2e-07, score=60.8 23326191:23326928 forward	37867.5	39842.1	34582.6	482029	543618	278140
Hp_I24007_IG15951_L583	4	4	158.83	0.00684077	11.5593	S	P		No BLASTX similarities 25984433:25985015 forward	370559	915364	202795	39746.8	46302.5	42740
Hp_I03644_IG00445_L2155	4	4	205.68	0.0183717	11.4933	P	S	intestinal	BLASTX similarity to 78.30% ID to Vacuolar H ATPase family member (vha-15) [Caenorhabditis elegans] (470 aa, Accession: gi|17569811|ref|NP_508412.1|) over 470 aa (q:2015-609, s:1-470); E=0.0, score=761 5139780:5141934 forward	3975.81	25090	23107.4	171583	321171	106890
Hp_I04628_IG00719_L1924	8	8	484.03	1.73e-05	11.4353	S	P		BLASTX similarity to 85.81% ID to acetylcholinesterase-3 [Heligmosomoides polygyrus bakeri] (580 aa, Accession: gi|333408915|gb|AEF32259.1|) over 437 aa (q:514-1824, s:144-580); E=0.0, score=674 6442818:6444741 forward	1.68032e+06	1.91588e+06	2.0329e+06	154559	191959	145737
Hp_I08791_IG02480_L1486	8	8	375.14	0.000390857	11.3567	S	P		BLASTX similarity to 97.82% ID to venom allergen/ancylostoma secreted protein-like 1 isoform 4 [Heligmosomoides polygyrus bakeri] (459 aa, Accession: gi|348659354|gb|AEP82914.1|) over 459 aa (q:10-1386, s:1-459); E=0.0, score=721 11760148:11761633 f	7.50016e+06	1.41019e+07	9.75995e+06	969073	1.0747e+06	717768
Hp_I06838_IG01481_L1319	4	4	141.1	0.0375439	11.3101	P	S		BLASTX similarity to 93.84% ID to glyceraldehyde-3-phosphate dehydrogenase [Dictyocaulus viviparus] (341 aa, Accession: gi|161779754|gb|ABX79385.1|) over 341 aa (q:71-1093, s:1-341); E=5e-167, score=592 9023668:9024986 forward	6365.51	208766	4403.26	734938	1.10661e+06	641405
Hpb-VAL-8	7	7	342.92	0.00137377	11.2422	S	P	VAL	No BLASTX analysis performed; (File VAL-4 310309 ATG-TGA 1260nt)	1.27569e+06	2.44072e+06	915379	120219	147288	144495
Hp_I13967_IG05911_L1505	10	10	527.73	0.00236228	11.2188	S	P	VAL	BLASTX similarity to 36.94% ID to venom allergen/ancylostoma secreted protein-like 6 [Heligmosomoides polygyrus bakeri] (417 aa, Accession: gi|348659368|gb|AEP82921.1|) over 425 aa (q:39-1274, s:12-417); E=7e-73, score=280 17311529:17313033 forward	1.99683e+06	4.02174e+06	1.28778e+06	202242	206360	242657
Hp_I03145_IG00345_L1870	2	2	104.98	0.105374	11.1921	S	P		No BLASTX similarities 4547380:4549249 forward	10424.1	41469.2	2111.18	1745.07	1788.97	1291.17
Hp_I24607_IG16551_L570	2	2	123.23	0.00477217	11.1457	S	P		BLASTX similarity to 100.00% ID to novel secreted protein 4 [Heligmosomoides polygyrus bakeri] (155 aa, Accession: gi|345499004|emb|CCC54334.1|) over 155 aa (q:528-64, s:1-155); E=5e-85, score=317 26329962:26330531 forward	60671.9	235276	114647	10508.5	12373.9	13956.4
Hp_I20487_IG12431_L711	2	2	72.34	0.00586309	11.1008	P	S		No BLASTX similarities 23731561:23732271 forward	11616.8	6766.08	2477.19	91845.5	55347.2	84370.3
Hp_I05355_IG00918_L1570	4	4	264.45	4.75e-06	11.0544	S	P		BLASTX similarity to 61.84% ID to astacin-like metalloprotease [Haemonchus contortus] (502 aa, Accession: gi|82653303|emb|CAJ43810.1|) over 435 aa (q:236-1525, s:67-501); E=4e-161, score=573 7331217:7332786 forward	401302	464370	402262	34489.3	41328.9	38880.9
HICN8C106GZC3K_length=370	2	2	86.14	0.0661265	10.9964	P	S		BLASTX similarity to 56.38% ID to C. briggsae CBR-ABT-4 protein [Caenorhabditis briggsae] (1805 aa, Accession: gi|268556076|ref|XP_002636027.1|) over 94 aa (q:39-308, s:550-639); E=6e-25, score=99.0 55291264:55291633 forward	10590.8	4.96301	6.0632	45802.5	38820.5	31958.6
Hp_I06471_IG01302_L830	3	3	86.15	3.33e-06	10.848	S	P		No BLASTX similarities 8368118:8368947 forward	570806	636690	527694	50126.4	56712.8	53116.3
Hp_I14926_IG06870_L1263	2	2	52.22	0.00176503	10.6426	P	S		BLASTX similarity to 49.72% ID to Hypothetical protein CBG13109 [Caenorhabditis briggsae] (573 aa, Accession: gi|268562657|ref|XP_002646726.1|) over 356 aa (q:1160-120, s:203-552); E=6e-93, score=346 18629940:18631202 forward	41277.9	88662.3	39072.2	745102	401365	652272
Hp_I05356_IG00918_L1571	4	4	256.86	1.83e-06	10.5797	S	P		BLASTX similarity to 61.38% ID to astacin-like metalloprotease [Haemonchus contortus] (502 aa, Accession: gi|82653303|emb|CAJ43810.1|) over 435 aa (q:236-1525, s:67-501); E=2e-160, score=570 7332787:7334357 forward	381040	421529	366031	35869	35093.7	39494
Hp_I13437_IG05381_L1722	7	7	273.12	0.0349433	10.5125	S	P		BLASTX similarity to 86.36% ID to catalase [Haemonchus contortus] (505 aa, Accession: gi|47499098|gb|AAT28330.1|) over 506 aa (q:40-1557, s:1-505); E=0.0, score=937 16459332:16461053 forward	161109	315506	42906.4	18684.7	6926.08	23808.5
Hp_I01454_IG00104_L794	9	9	513.32	0.00122609	10.5075	S	P	VAL	BLASTX similarity to 98.72% ID to venom allergen/ancylostoma secreted protein-like 7 isoform 2 [Heligmosomoides polygyrus bakeri] (235 aa, Accession: gi|348659372|gb|AEP82923.1|) over 235 aa (q:24-728, s:1-235); E=1e-136, score=490 2320726:2321519 f	4.73388e+06	9.21452e+06	1.00444e+07	658278	612135	1.01299e+06
Hp_I13357_IG05301_L1766	12	12	610.27	0.00585386	10.4306	P	S		BLASTX similarity to 59.76% ID to hypothetical protein CRE_10077 [Caenorhabditis remanei] (794 aa, Accession: gi|308491795|ref|XP_003108088.1|) over 507 aa (q:1644-142, s:10-511); E=5e-175, score=619 16319920:16321685 forward	97194.7	146751	349170	1.55495e+06	1.45276e+06	3.17885e+06
Hp_I13517_IG05461_L1686	2	2	89.81	0.0369252	10.4117	P	S		BLASTX similarity to 54.76% ID to AMPHiphysin homolog family member (amph-1) [Caenorhabditis elegans] (461 aa, Accession: gi|17540844|ref|NP_501711.1|) over 462 aa (q:1648-344, s:1-461); E=2e-125, score=454 16595460:16597145 forward	857.402	10720	244.207	45123.3	44001	33958.4
Hp_I13031_IG04975_L1981	5	5	148.89	0.0104264	10.3888	P	S		BLASTX similarity to 98.82% ID to Guanine nucleotide-binding protein subunit beta-1 [Ascaris suum] (340 aa, Accession: gi|324510142|gb|ADY44246.1|) over 340 aa (q:1792-773, s:1-340); E=0.0, score=697 15711579:15713559 forward	99428.6	22549.3	19152.8	472608	678577	314997
Hp_I22470_IG14414_L621	2	2	135.91	0.00217274	10.3625	S	P		BLASTX similarity to 88.64% ID to novel secreted protein 16 [Heligmosomoides polygyrus bakeri] (152 aa, Accession: gi|345499006|emb|CCC54335.1|) over 132 aa (q:75-470, s:21-152); E=2e-63, score=246 25053114:25053734 forward	136968	322822	140595	13636.9	22243.4	22057.8
Hp_I13332_IG05276_L1776	8	8	370.25	0.00222505	10.2576	P	S		No BLASTX similarities 16275687:16277462 forward	105293	166899	72884.3	1.41221e+06	1.42457e+06	702893
Hp_I13897_IG05841_L1536	2	2	94.58	0.0242697	10.2212	S	P		BLASTX similarity to 62.84% ID to Protein F21A3.11 [Caenorhabditis elegans] (496 aa, Accession: gi|371571136|emb|CCF23326.1|) over 444 aa (q:1464-145, s:23-464); E=9e-167, score=592 17205111:17206646 forward	19033.2	34557.3	5048.92	1821.11	1447.76	2468.16
Hp_I13874_IG05818_L1547	6	6	331.41	0.00263003	10.1303	S	P		BLASTX similarity to 100.00% ID to chitinase-1 [Heligmosomoides polygyrus bakeri] (438 aa, Accession: gi|345499012|emb|CCC54338.1|) over 427 aa (q:78-1358, s:12-438); E=0.0, score=917 17169762:17171308 forward	1.70041e+06	3.30881e+06	1.22635e+06	153060	274754	187720
Hp_I13105_IG05049_L1928	5	5	214.6	0.0114844	10.1094	P	S		BLASTX similarity to 94.51% ID to hypothetical protein CAEBREN_18256 [Caenorhabditis brenneri] (491 aa, Accession: gi|341874691|gb|EGT30626.1|) over 492 aa (q:24-1499, s:1-490); E=0.0, score=926 15856252:15858179 forward	9991.91	37306.7	7348.95	171470	273501	107485
GNK0QLK03FHM83_length=50	2	2	88.46	0.0108963	10.0226	P	S		No BLASTX similarities 62962201:62962250 forward	165047	232146	1.10248e+06	4.67761e+06	4.40168e+06	5.95125e+06
Hp_I07366_IG01767_L2485	4	4	199.64	0.0620738	9.92526	P	S		BLASTX similarity to 28.35% ID to Neprilysin-1 [Ascaris suum] (765 aa, Accession: gi|324504930|gb|ADY42124.1|) over 695 aa (q:335-2368, s:90-765); E=1e-79, score=303 9656459:9658943 forward	5240.71	11243.8	6196.81	48463	14127.1	162528
Hp_I01607_IG00117_L1386	3	3	114.32	0.0116965	9.83954	P	S		BLASTX similarity to 66.33% ID to C. briggsae CBR-TAG-210 protein [Caenorhabditis briggsae] (395 aa, Accession: gi|268561774|ref|XP_002646525.1|) over 300 aa (q:1036-167, s:96-385); E=3e-143, score=367 2507641:2509026 forward	3925.81	19130.9	3051.98	87630.3	106336	62930.5
Hp_I48980_IG40924_L272	4	4	277.89	0.000832302	9.8249	S	P	VAL	BLASTX similarity to 84.15% ID to venom allergen/ancylostoma secreted protein-like 3 isoform 1 [Heligmosomoides polygyrus bakeri] (469 aa, Accession: gi|348659362|gb|AEP82918.1|) over 82 aa (q:271-26, s:272-353); E=8e-35, score=150 36261780:36262051	1.24501e+06	2.60728e+06	2.06043e+06	156122	212116	233573
Hp_I25642_IG17586_L548	6	6	253.07	0.000646925	9.79956	S	P		No BLASTX similarities 26906392:26906939 forward	1.75467e+06	1.69874e+06	1.91091e+06	144709	126744	275951
Hp_I08901_IG02535_L1313	3	3	102.36	0.00132197	9.76204	P	S		BLASTX similarity to 90.68% ID to hypothetical protein [Angiostrongylus cantonensis] (244 aa, Accession: gi|256016587|emb|CAR63589.1|) over 236 aa (q:1152-445, s:1-236); E=6e-126, score=456 11875908:11877220 forward	8437.23	17573.3	9445.13	109914	152865	83341
Hp_I00697_IG00045_L2819	5	5	156.68	0.00295259	9.74914	P	S		BLASTX similarity to 74.74% ID to hypothetical protein AND_04882 [Anopheles darlingi] (1048 aa, Accession: gi|312382442|gb|EFR27903.1|) over 384 aa (q:1242-2360, s:570-942); E=0.0, score=561 1213464:1216282 forward	13384.7	48619.1	24752.8	269584	284072	292146
Hp_I15710_IG07654_L1132	8	8	365.13	0.00138354	9.51861	S	P		BLASTX similarity to 28.57% ID to PREDICTED: serine proteinase stubble-like [Megachile rotundata] (333 aa, Accession: gi|383858724|ref|XP_003704849.1|) over 252 aa (q:1086-403, s:75-297); E=1e-12, score=79.3 19564101:19565232 forward	2.35996e+06	4.81754e+06	3.2924e+06	316432	268042	515466
Hp_I14451_IG06395_L1373	3	3	83.42	0.0114135	9.48765	P	S		BLASTX similarity to 64.50% ID to hypothetical protein CAEBREN_08426 [Caenorhabditis brenneri] (680 aa, Accession: gi|341903689|gb|EGT59624.1|) over 400 aa (q:1363-167, s:281-680); E=3e-151, score=540 18007123:18008495 forward	1910.11	11171.9	2295.23	37202.3	47201.8	61490
Hp_I20558_IG12502_L707	4	4	180.7	0.00122535	9.41525	P	S	Intestinal	BLASTX similarity to 73.40% ID to C. briggsae CBR-TAG-60 protein [Caenorhabditis briggsae] (591 aa, Accession: gi|268535752|ref|XP_002633011.1|) over 94 aa (q:369-650, s:1-94); E=3e-36, score=145 23781599:23782305 forward	19381.9	27561	38784	254758	363272	189110
Hp_I13832_IG05776_L1555	5	5	268.25	6.36e-05	9.39561	S	P		BLASTX similarity to 59.25% ID to metalloprotease III [Ostertagia ostertagi] (507 aa, Accession: gi|21425408|emb|CAD19995.2|) over 508 aa (q:1533-37, s:1-507); E=1e-167, score=595 17104800:17106354 forward	568730	832865	632127	77099.9	75361.8	63992.9
Hp_I12932_IG04876_L2052	8	8	377.29	0.00654322	9.06323	S	P		BLASTX similarity to 84.43% ID to CBN-HSP-60 protein [Caenorhabditis brenneri] (567 aa, Accession: gi|341901164|gb|EGT57099.1|) over 546 aa (q:31-1668, s:1-546); E=0.0, score=908 15511903:15513954 forward	476220	857408	227965	68056.5	45783.9	58459.4
Hp_I02590_IG00245_L1152	3	3	122.23	0.054302	8.96683	P	S		BLASTX similarity to 83.93% ID to RecName: Full=Myoglobin; AltName: Full=Globin, body wall isoform (154 aa, Accession: gi|1707910|sp|P51535.1|GLB2_NIPBR) over 112 aa (q:373-705, s:1-112); E=6e-69, score=198 3795577:3796728 forward	167403	361023	11339.6	1.75255e+06	2.00588e+06	1.08156e+06
Hp_I28744_IG20688_L490	3	3	133.82	0.000687951	8.9197	S	P		BLASTX similarity to 34.34% ID to hypothetical protein M163.8 [Caenorhabditis elegans] (137 aa, Accession: gi|71994236|ref|NP_001024812.1|) over 99 aa (q:106-351, s:18-113); E=3e-07, score=58.9 28506767:28507256 forward	266582	185140	170540	27007.7	15487.8	27267.1
Hpb-VAL-6	8	8	335.34	0.0004173	8.90015	S	P	VAL	No BLASTX analysis performed; Isotig03505 1254nt130111	495445	955542	741625	80409.4	91002.1	74945.3
Hp_I28187_IG20131_L501	3	3	148.94	0.0238078	8.80812	S	P		BLASTX similarity to 54.36% ID to CBN-NAS-5 protein [Caenorhabditis brenneri] (349 aa, Accession: gi|341898434|gb|EGT54369.1|) over 149 aa (q:1-447, s:115-262); E=9e-42, score=173 28231332:28231832 forward	96646.8	389105	98761.4	10454.3	19932.2	35974.2
Hp_I13326_IG05270_L1783	2	2	95.79	0.000555495	8.79324	P	S		BLASTX similarity to 88.06% ID to C. briggsae CBR-GDI-1 protein [Caenorhabditis briggsae] (444 aa, Accession: gi|268534954|ref|XP_002632610.1|) over 444 aa (q:44-1375, s:1-444); E=0.0, score=766 16265007:16266789 forward	30538.3	25588.1	22428.4	213849	315440	161462
Hp_I17967_IG09911_L866	2	2	89.29	0.00113062	8.651	S	P		BLASTX similarity to 100.00% ID to novel secreted protein 16 [Heligmosomoides polygyrus bakeri] (152 aa, Accession: gi|345499006|emb|CCC54335.1|) over 152 aa (q:591-136, s:1-152); E=7e-73, score=278 21774608:21775473 forward	286369	351585	449490	34895.9	28923.4	61882.1
Hp_I09769_IG02969_L1009	6	6	314.59	0.000306054	8.57498	S	P		No BLASTX similarities 12655394:12656402 forward	2.00933e+06	2.12131e+06	2.41917e+06	205861	206353	351615
Hp_I04667_IG00729_L1917	7	7	307.52	0.00876424	8.5661	S	P		BLASTX similarity to 100.00% ID to apyrase-1 isoform 2 [Heligmosomoides polygyrus bakeri] (340 aa, Accession: gi|347826219|gb|AEP27177.1|) over 340 aa (q:1898-879, s:1-340); E=0.0, score=663 6510383:6512299 forward	800045	546920	2.00805e+06	153584	90148.5	147930
Hp_I12850_IG04794_L2131	2	2	63.71	0.00471297	8.49194	P	S		BLASTX similarity to 60.00% ID to C. briggsae CBR-ABT-4 protein [Caenorhabditis briggsae] (1805 aa, Accession: gi|268556076|ref|XP_002636027.1|) over 575 aa (q:2130-409, s:1192-1764); E=0.0, score=715 15340402:15342532 forward	4898.97	17182.2	6601.68	74755.9	66595.7	102221
Hp_I15931_IG07875_L1098	6	6	234.02	0.00877755	8.47361	S	P		BLASTX similarity to 100.00% ID to apyrase-1 isoform 4 [Heligmosomoides polygyrus bakeri] (340 aa, Accession: gi|347826223|gb|AEP27179.1|) over 340 aa (q:1076-57, s:1-340); E=0.0, score=695 19809647:19810744 forward	763466	528902	1.91246e+06	148834	85905.4	143473
Hp_I06938_IG01531_L1217	4	4	184.71	0.0120063	8.43893	P	S		BLASTX similarity to 84.62% ID to abnormal cell MIGration family member (mig-2) [Caenorhabditis elegans] (195 aa, Accession: gi|17569065|ref|NP_509931.1|) over 195 aa (q:107-688, s:1-195); E=5e-92, score=343 9141046:9142262 forward	126201	48994.7	21252.3	550742	707156	399916
Hp_I07496_IG01832_L2183	5	5	209	0.0042811	8.34046	S	P		BLASTX similarity to 49.47% ID to metalloprotease I [Ostertagia ostertagi] (573 aa, Accession: gi|25005280|emb|CAD28559.2|) over 564 aa (q:13-1683, s:17-573); E=6e-157, score=560 9938338:9940520 forward	125472	79455.5	243126	15089.6	22540.8	16090.2
Hp_I15874_IG07818_L1106	6	6	368.49	0.0369842	8.3095	S	P		BLASTX similarity to 66.67% ID to CBN-NUC-1 protein [Caenorhabditis brenneri] (376 aa, Accession: gi|341901954|gb|EGT57889.1|) over 354 aa (q:1055-36, s:22-375); E=3e-139, score=499 19746999:19748104 forward	389497	2.46939e+06	541061	114032	169427	125705
Hp_I09037_IG02603_L1188	2	2	66.53	0.000428718	8.19769	P	S		BLASTX similarity to 84.15% ID to hypothetical protein CAEBREN_09360 [Caenorhabditis brenneri] (165 aa, Accession: gi|341874929|gb|EGT30864.1|) over 164 aa (q:83-574, s:2-165); E=6e-74, score=283 12012712:12013899 forward	31310.5	51287.2	55827.1	379507	431332	323924
Hp_I04627_IG00719_L1926	8	8	520.42	0.00132872	8.12159	S	P		BLASTX similarity to 83.98% ID to acetylcholinesterase-3 [Heligmosomoides polygyrus bakeri] (580 aa, Accession: gi|333408915|gb|AEF32259.1|) over 437 aa (q:514-1824, s:144-580); E=0.0, score=658 6440892:6442817 forward	1.79233e+06	2.27786e+06	2.67245e+06	199827	421502	208883
Hp_I04828_IG00770_L1532	6	6	324.28	0.0100118	8.09716	P	S	intestinal	BLASTX similarity to 64.68% ID to antigen h11 [Haemonchus contortus] (972 aa, Accession: gi|55977178|gb|AAV68383.1|) over 201 aa (q:1224-622, s:771-971); E=6e-95, score=261 6718626:6720157 forward	233531	930349	501719	3.63249e+06	2.98036e+06	6.87378e+06
Hp_I01207_IG00080_L1679	3	3	147.36	0.000650249	8.02207	S	P	VAL	BLASTX similarity to 49.04% ID to venom allergen/ancylostoma secreted protein-like 19 isoform 1 [Heligmosomoides polygyrus bakeri] (467 aa, Accession: gi|348659396|gb|AEP82935.1|) over 208 aa (q:721-113, s:261-465); E=5e-48, score=197 2066973:206865	1.24677e+06	2.18767e+06	1.99417e+06	202307	284778	189625
Hp_I13848_IG05792_L1547	4	4	169.92	0.00215629	8.00647	S	P		BLASTX similarity to 65.66% ID to hypothetical protein CRE_28910 [Caenorhabditis remanei] (467 aa, Accession: gi|308473954|ref|XP_003099200.1|) over 463 aa (q:1414-41, s:7-467); E=2e-168, score=597 17129610:17131156 forward	113282	295293	172385	26687.2	24723.5	21150.6
Hp_I15283_IG07227_L1200	3	3	107.83	0.0136156	7.98637	S	P	VAL	BLASTX similarity to 61.13% ID to venom allergen/ancylostoma secreted protein-like 14 [Heligmosomoides polygyrus bakeri] (440 aa, Accession: gi|348659386|gb|AEP82930.1|) over 391 aa (q:20-1138, s:54-439); E=3e-132, score=476 19068004:19069203 forwar	49015.5	129367	203753	17998.9	19526	10323.6
Hp_I09847_IG03008_L800	4	4	195.7	0.056672	7.93837	P	S		BLASTX similarity to 65.41% ID to C. briggsae CBR-LBP-3 protein [Caenorhabditis briggsae] (161 aa, Accession: gi|268578725|ref|XP_002644345.1|) over 159 aa (q:142-618, s:3-160); E=8e-57, score=225 12715743:12716542 forward	1143.2	36811.6	14702.8	153514	158164	106337
Hp_I12826_IG04770_L2148	6	6	249.93	0.0089838	7.91422	P	S		No BLASTX similarities 15289086:15291233 forward	7697.94	25489.8	21721.7	182259	168595	83710.9
Hp_I45671_IG37615_L316	2	2	55.19	0.00229554	7.88567	S	P		BLASTX similarity to 57.50% ID to Hypothetical protein CBG00263 [Caenorhabditis briggsae] (150 aa, Accession: gi|268580703|ref|XP_002645334.1|) over 80 aa (q:1-240, s:22-101); E=3e-22, score=108 35290962:35291277 forward	101980	176651	210625	14835.9	17881.9	29325.8
Hp_I16073_IG08017_L1072	2	2	53.62	0.865421	7.82893	S	P		BLASTX similarity to 100.00% ID to apyrase-4, partial [Heligmosomoides polygyrus bakeri] (335 aa, Accession: gi|347826229|gb|AEP27182.1|) over 335 aa (q:1055-51, s:1-335); E=0.0, score=692 19963335:19964406 forward	477.089	2663.17	81680.6	3308.42	4361.08	3164.79
Hp_I07528_IG01848_L2299	4	4	179.65	0.00321526	7.82043	P	S		BLASTX similarity to 38.78% ID to Hypothetical protein CBG14225 [Caenorhabditis briggsae] (876 aa, Accession: gi|268578805|ref|XP_002644385.1|) over 410 aa (q:2112-916, s:60-457); E=4e-82, score=279 10000049:10002347 forward	218484	412639	133620	1.8117e+06	1.7671e+06	2.40182e+06
Hp_I18568_IG10512_L815	2	2	111.83	0.0475915	7.81901	S	P		BLASTX similarity to 72.92% ID to hypothetical protein CAEBREN_22515 [Caenorhabditis brenneri] (168 aa, Accession: gi|341895039|gb|EGT50974.1|) over 144 aa (q:689-264, s:25-168); E=3e-52, score=210 22278543:22279357 forward	16869.9	104625	27104	5075.15	11053.5	2876.27
Hp_I22123_IG14067_L644	2	2	80.66	0.103972	7.76398	S	P		No BLASTX similarities 24832433:24833076 forward	40866.2	16011.8	3321.52	1333.11	5625.5	795.089
Hp_I08021_IG02095_L2057	10	10	533.78	0.0068062	7.75525	P	S		BLASTX similarity to 28.62% ID to hypothetical protein CAEBREN_02218 [Caenorhabditis brenneri] (571 aa, Accession: gi|341879750|gb|EGT35685.1|) over 311 aa (q:1227-349, s:217-517); E=7e-24, score=117 10806050:10808106 forward	389726	752317	185535	3.96716e+06	3.73661e+06	2.59192e+06
Hp_I15996_IG07940_L1086	5	5	205.7	0.0104941	7.75221	P	S		BLASTX similarity to 81.42% ID to hypothetical protein CRE_19579 [Caenorhabditis remanei] (226 aa, Accession: gi|308453279|ref|XP_003089375.1|) over 226 aa (q:1040-366, s:1-226); E=3e-87, score=327 19880437:19881522 forward	53382	22523.5	47577.8	284301	517382	155584
Hp_I02265_IG00199_L1678	2	2	69.97	0.0256997	7.74592	P	S		BLASTX similarity to 73.08% ID to hypothetical protein CAEBREN_19272 [Caenorhabditis brenneri] (495 aa, Accession: gi|341883067|gb|EGT39002.1|) over 494 aa (q:2-1480, s:1-494); E=0.0, score=729 3393144:3394821 forward	1416.33	2237.88	7486.57	30191.2	43991.9	12112.4
Hp_I13865_IG05809_L1545	2	2	65.56	0.000760537	7.68778	S	P	VAL	BLASTX similarity to 100.00% ID to venom allergen/ancylostoma secreted protein-like 18 [Heligmosomoides polygyrus bakeri] (462 aa, Accession: gi|348659394|gb|AEP82934.1|) over 462 aa (q:1422-37, s:1-462); E=0.0, score=883 17155872:17157416 forward	1.15201e+06	2.02074e+06	1.92098e+06	196769	278870	186935
Hp_I12776_IG04720_L2202	3	3	131.63	0.00467172	7.61901	P	S		BLASTX similarity to 93.03% ID to RecName: Full=Phosphoenolpyruvate carboxykinase [GTP]; Short=PEPCK; AltName: Full=Phosphoenolpyruvate carboxylase (619 aa, Accession: gi|130763|sp|P29190.1|PPCK_HAECO) over 617 aa (q:2048-198, s:1-617); E=0.0, score	32159.9	89083.1	78329.5	550988	346728	622829
Hp_I17563_IG09507_L902	6	6	226.28	0.0022645	7.61019	S	P		BLASTX similarity to 34.62% ID to galectin 4 [Angiostrongylus cantonensis] (279 aa, Accession: gi|341864435|gb|AEK98126.1|) over 260 aa (q:895-119, s:16-274); E=6e-49, score=199 21418912:21419813 forward	336434	804299	363706	61281.4	68028.8	68377.1
Hp_I15761_IG07705_L1121	10	10	488.15	0.00314673	7.58592	P	S		BLASTX similarity to 78.44% ID to hypothetical protein CAEBREN_23086 [Caenorhabditis brenneri] (322 aa, Accession: gi|341889746|gb|EGT45681.1|) over 320 aa (q:1098-139, s:1-319); E=3e-137, score=493 19621347:19622467 forward	536413	1.10922e+06	386920	5.57457e+06	5.8286e+06	4.01564e+06
Hp_C02597_IG00028_L1734	2	2	99.96	0.00699395	7.46993	S	P		BLASTX similarity to 95.24% ID to protein disulfide isomerase [Teladorsagia circumcincta] (493 aa, Accession: gi|86161652|gb|ABC86956.1|) over 462 aa (q:3-1388, s:32-493); E=0.0, score=825 628789:630522 forward	125968	157496	82466.3	23973.7	7150.67	17862.8
Hp_I08415_IG02292_L1231	2	2	79.01	0.0679145	7.44197	P	S		BLASTX similarity to 85.40% ID to CBN-RACK-1 protein [Caenorhabditis brenneri] (325 aa, Accession: gi|341881985|gb|EGT37920.1|) over 322 aa (q:114-1067, s:1-322); E=2e-161, score=573 11329385:11330615 forward	5236.02	208.01	5550.83	31163.1	24765.9	25894.4
Hp_I15683_IG07627_L1137	2	2	88.66	0.0617091	7.38229	P	S		BLASTX similarity to 64.78% ID to Alcohol dehydrogenase NADP+ A [Ascaris suum] (321 aa, Accession: gi|324513730|gb|ADY45628.1|) over 318 aa (q:1109-156, s:1-318); E=4e-115, score=419 19533535:19534671 forward	33098.5	7275.09	842.052	109052	132446	62767.3
Hp_I28383_IG20327_L491	2	2	115.42	0.0111615	7.34426	S	P		No BLASTX similarities 28328693:28329183 forward	81024.9	45635.8	173502	12430.6	10370.5	18069.2
Hp_I24240_IG16184_L580	6	6	176.84	0.013009	7.20273	S	P		BLASTX similarity to 63.43% ID to novel secreted protein 16 [Heligmosomoides polygyrus bakeri] (152 aa, Accession: gi|345499006|emb|CCC54335.1|) over 134 aa (q:505-107, s:20-152); E=9e-40, score=167 26119697:26120276 forward	169356	144160	510424	41214.9	46113	27064.8
Hp_I12868_IG04812_L2115	2	2	58.18	0.00493187	7.18596	P	S	exosome protein	BLASTX similarity to 92.79% ID to RAB family member (rab-5) [Caenorhabditis elegans] (208 aa, Accession: gi|17506899|ref|NP_492481.1|) over 208 aa (q:26-649, s:1-208); E=2e-105, score=389 15378621:15380735 forward	8741.64	9896.95	3714.17	46659.9	74046.7	39919.4
Hp_I18253_IG10197_L840	6	6	265.74	0.000845705	7.12489	S	P	VAL	BLASTX similarity to 100.00% ID to venom allergen/ancylostoma secreted protein-like 10 [Heligmosomoides polygyrus bakeri] (257 aa, Accession: gi|348659380|gb|AEP82927.1|) over 257 aa (q:822-52, s:1-257); E=3e-146, score=522 22018000:22018839 forward	361678	197868	222183	32824.3	45084.7	31809.1
Hp_I14477_IG06421_L1364	5	5	226.97	0.00670921	7.00143	P	S		BLASTX similarity to 88.22% ID to aldolase [Haemonchus contortus] (365 aa, Accession: gi|314907317|gb|ADT61995.1|) over 365 aa (q:1331-240, s:1-365); E=0.0, score=651 18042666:18044029 forward	39656.2	11663.8	38157.5	222039	209447	194984
Hp_I09071_IG02620_L1210	4	4	206.12	0.00944097	6.96046	S	P		BLASTX similarity to 54.88% ID to metalloprotease 1 precursor [Ancylostoma ceylanicum] (547 aa, Accession: gi|23268453|gb|AAN11401.1|) over 379 aa (q:2-1138, s:118-490); E=6e-115, score=419 12045972:12047181 forward	246151	594811	488342	39278.6	109626	42075
Hp_I15012_IG06956_L1244	9	9	575.9	0.00118364	6.95985	S	P		BLASTX similarity to 71.51% ID to hypothetical protein CRE_02222 [Caenorhabditis remanei] (368 aa, Accession: gi|308509410|ref|XP_003116888.1|) over 372 aa (q:60-1172, s:1-367); E=3e-156, score=556 18737478:18738721 forward	1.07659e+06	2.21164e+06	1.17793e+06	213378	201454	226872
Hp_I04784_IG00759_L1542	3	3	130.26	0.00887042	6.93857	P	S		BLASTX similarity to 97.89% ID to CRE-MEC-7 protein [Caenorhabditis remanei] (441 aa, Accession: gi|308512299|ref|XP_003118332.1|) over 426 aa (q:1429-152, s:1-426); E=0.0, score=815 6669940:6671481 forward	23014.8	5380.86	10567.8	95542.2	105789	69019
Hp_I13646_IG05590_L1629	2	2	93.81	0.0192121	6.90882	P	S		BLASTX similarity to 73.48% ID to C. briggsae CBR-CAP-1 protein [Caenorhabditis briggsae] (282 aa, Accession: gi|268535966|ref|XP_002633118.1|) over 279 aa (q:1356-520, s:4-282); E=3e-121, score=441 16808866:16810494 forward	3111.7	12261.4	21082.4	82034	99000	70830.4
Hp_I13075_IG05019_L1949	20	20	1196.1	0.00403408	6.89152	P	S		BLASTX similarity to 25.30% ID to GD14343 [Drosophila simulans] (699 aa, Accession: gi|195589672|ref|XP_002084573.1|) over 656 aa (q:6-1883, s:48-620); E=5e-39, score=167 15798170:15800118 forward	1.74362e+06	3.85074e+06	2.1106e+06	1.12095e+07	1.76846e+07	2.42048e+07
Hp_I02113_IG00176_L856	5	5	287.25	0.0211995	6.88405	S	P		BLASTX similarity to 46.99% ID to Nematode AStacin protease family member (nas-5) [Caenorhabditis elegans] (360 aa, Accession: gi|17509235|ref|NP_492616.1|) over 166 aa (q:741-253, s:48-212); E=2e-50, score=151 3173667:3174522 forward	222587	755334	168783	61847.6	52858.8	51867.6
Hp_I10517_IG03343_L655	8	8	276	0.000222758	6.86381	S	P		BLASTX similarity to 30.53% ID to Complement factor H [Ascaris suum] (1358 aa, Accession: gi|324499597|gb|ADY39830.1|) over 131 aa (q:134-484, s:1152-1276); E=1e-04, score=51.6 13172382:13173036 forward	1.0374e+06	637878	732780	120144	123012	107678
Hp_I24430_IG16374_L575	6	6	268.71	0.00097492	6.62272	P	S		BLASTX similarity to 63.41% ID to hypothetical protein T08A9.11 [Caenorhabditis elegans] (144 aa, Accession: gi|193210922|ref|NP_001123180.1|) over 123 aa (q:107-475, s:22-144); E=2e-42, score=176 26228909:26229483 forward	119100	231529	206720	1.42959e+06	1.07301e+06	1.18857e+06
Hp_I15256_IG07200_L1205	7	7	429.42	0.00542428	6.54653	S	P		BLASTX similarity to 69.76% ID to hypothetical protein CRE_02222 [Caenorhabditis remanei] (368 aa, Accession: gi|308509410|ref|XP_003116888.1|) over 377 aa (q:39-1166, s:1-367); E=1e-150, score=537 19035575:19036779 forward	789020	1.65823e+06	569483	156509	132277	172028
Hp_I13924_IG05868_L1526	5	5	218.79	0.00185131	6.41892	P	S		No BLASTX similarities 17246365:17247890 forward	97355.8	110446	65099.3	664162	705955	381613
Hp_I12705_IG04649_L2285	5	5	225.29	0.0164638	6.34006	P	S	exosome protein	BLASTX similarity to 97.60% ID to heat shock protein 90 [Haemonchus contortus] (707 aa, Accession: gi|255091016|gb|ACU00668.1|) over 707 aa (q:2259-139, s:1-707); E=0.0, score=1189 15021139:15023423 forward	11941.2	59963.1	12027.1	155422	199428	177280
Hp_I13407_IG05351_L1742	8	8	400.44	0.0064611	6.32726	P	S		BLASTX similarity to 91.44% ID to V-type proton ATPase catalytic subunit A [Ascaris suum] (615 aa, Accession: gi|324504994|gb|ADY42153.1|) over 479 aa (q:1-1437, s:137-615); E=0.0, score=893 16407455:16409196 forward	113590	198882	163391	945664	1.52562e+06	539620
Hp_I05657_IG01019_L1010	4	4	169.58	0.0122493	6.25083	S	P	VAL	BLASTX similarity to 44.20% ID to venom allergen/ancylostoma secreted protein-like 19 isoform 1 [Heligmosomoides polygyrus bakeri] (467 aa, Accession: gi|348659396|gb|AEP82935.1|) over 181 aa (q:777-247, s:268-445); E=3e-31, score=140 7712417:771342	363249	296721	103006	37960.5	41485.5	42613.8
Hp_I13426_IG05370_L1731	6	6	269.89	0.0123717	6.22877	S	P		BLASTX similarity to 61.51% ID to hexokinase [Haemonchus contortus] (485 aa, Accession: gi|4583627|emb|CAB40412.1|) over 478 aa (q:110-1543, s:7-478); E=3e-150, score=537 16440384:16442114 forward	303896	626195	172005	64519.7	45333.3	67083.4
Hp_I16449_IG08393_L1019	2	2	81.97	0.0108078	6.18765	S	P		BLASTX similarity to 46.61% ID to hypothetical protein CAEBREN_13728 [Caenorhabditis brenneri] (257 aa, Accession: gi|341884668|gb|EGT40603.1|) over 221 aa (q:885-235, s:41-257); E=3e-50, score=204 20355774:20356792 forward	68473.1	163447	56746.6	13528.8	22332.8	10790.5
Hp_I21982_IG13926_L651	4	4	226.15	0.0346874	6.15733	S	P		No BLASTX similarities 24741596:24742246 forward	89546.7	211253	374012	21424.7	69262.5	18907.7
Hp_I09081_IG02625_L1173	2	2	86.67	0.0209324	6.13935	P	S		BLASTX similarity to 93.37% ID to translationally controlled tumor protein [Ostertagia ostertagi] (181 aa, Accession: gi|215262522|emb|CAT00091.1|) over 181 aa (q:1131-589, s:1-181); E=1e-86, score=325 12055676:12056848 forward	7160.55	23694.6	3308.31	78784.4	61664.4	69292.6
Hp_I08273_IG02221_L1407	2	2	67.42	0.771109	6.13486	S	P		BLASTX similarity to 40.08% ID to Leucine aminopeptidase 1 [Ascaris suum] (354 aa, Accession: gi|324507527|gb|ADY43191.1|) over 247 aa (q:5-727, s:11-257); E=2e-37, score=162 11150814:11152220 forward	49214.9	74234.7	386.201	7699.1	7381.44	5105.07
Hp_I13398_IG05342_L1737	6	6	272.81	0.0524865	5.9494	P	S		BLASTX similarity to 58.58% ID to CRE-EPS-8 protein [Caenorhabditis remanei] (733 aa, Accession: gi|308461677|ref|XP_003093128.1|) over 338 aa (q:1-987, s:409-733); E=2e-88, score=331 16391780:16393516 forward	22247	273239	238687	1.10733e+06	1.15428e+06	916398
Hp_I13187_IG05131_L1864	4	4	195.79	0.0344336	5.94167	P	S		BLASTX similarity to 96.56% ID to galectin [Haemonchus contortus] (291 aa, Accession: gi|7542330|gb|AAF63404.1|AF105967_1) over 291 aa (q:44-916, s:1-291); E=2e-166, score=590 16011351:16013214 forward	10874	14264.2	117383	276149	299079	271584
Hp_I15248_IG07192_L1206	4	4	241.75	0.00470461	5.93856	S	P		BLASTX similarity to 43.09% ID to hypothetical protein B0222.5 [Caenorhabditis elegans] (369 aa, Accession: gi|17557274|ref|NP_505373.1|) over 369 aa (q:29-1117, s:3-369); E=1e-87, score=328 19025964:19027169 forward	124841	120932	85531	12037.9	12812.2	30938.4
Hp_I02109_IG00176_L1606	4	4	246.4	0.0400107	5.89699	S	P		BLASTX similarity to 48.53% ID to Nematode AStacin protease family member (nas-5) [Caenorhabditis elegans] (360 aa, Accession: gi|17509235|ref|NP_492616.1|) over 136 aa (q:1491-1093, s:48-183); E=6e-50, score=132 3168485:3170090 forward	144088	728482	192519	54762	55295.3	70558.6
Hp_I08175_IG02172_L1570	3	3	136.33	0.00625987	5.78626	S	P		BLASTX similarity to 72.38% ID to PHA domain [Heligmosomoides polygyrus bakeri] (252 aa, Accession: gi|345499002|emb|CCC54333.1|) over 239 aa (q:1056-346, s:16-252); E=3e-97, score=361 11021007:11022576 forward	70987.6	167873	189022	28319.6	21407	24221.4
Hp_I28361_IG20305_L498	4	4	125.82	0.0657321	5.76438	P	S		BLASTX similarity to 60.99% ID to C. briggsae CBR-TTR-27 protein [Caenorhabditis briggsae] (143 aa, Accession: gi|268558052|ref|XP_002637016.1|) over 141 aa (q:8-430, s:3-143); E=6e-45, score=184 28317775:28318272 forward	85413.6	34254.5	3674.42	262518	191307	257169
Hp_I14361_IG06305_L1396	2	2	53.26	0.0354252	5.74828	P	S		BLASTX similarity to 59.22% ID to hypothetical protein CRE_31595 [Caenorhabditis remanei] (449 aa, Accession: gi|308453398|ref|XP_003089424.1|) over 412 aa (q:1301-66, s:37-448); E=4e-123, score=446 17882757:17884152 forward	17736.1	10027	70609.4	248554	99148	217771
Hp_I37319_IG29263_L401	2	2	86.17	0.0224847	5.70302	P	S		BLASTX similarity to 65.00% ID to hypothetical protein CRE_30703 [Caenorhabditis remanei] (459 aa, Accession: gi|308500636|ref|XP_003112503.1|) over 100 aa (q:302-3, s:25-124); E=8e-37, score=157 32298683:32299083 forward	44510	58848	285885	773515	758222	688122
Hp_I07478_IG01823_L2237	4	4	182.11	0.0147513	5.64233	P	S		BLASTX similarity to 80.77% ID to hypothetical protein CAEBREN_20433 [Caenorhabditis brenneri] (208 aa, Accession: gi|341884967|gb|EGT40902.1|) over 208 aa (q:1164-544, s:1-208); E=3e-87, score=328 9902647:9904883 forward	20500.3	59111.7	76133.3	293719	386656	198391
Hp_I02120_IG00178_L1452	2	2	73.49	0.0101188	5.59281	P	S		BLASTX similarity to 54.27% ID to hypothetical protein T23G11.7 [Caenorhabditis elegans] (312 aa, Accession: gi|193203246|ref|NP_492139.3|) over 293 aa (q:3-851, s:27-312); E=5e-71, score=273 3180686:3182137 forward	1107.1	2432.4	4510.16	16255.2	14270.2	14494.8
Hp_I13569_IG05513_L1660	3	3	136.66	0.0163545	5.57004	P	S		BLASTX similarity to 84.05% ID to hypothetical protein CAEBREN_19695 [Caenorhabditis brenneri] (402 aa, Accession: gi|341896005|gb|EGT51940.1|) over 395 aa (q:1645-461, s:9-402); E=0.0, score=667 16682379:16684038 forward	14596.9	42683.6	38899.6	152386	274956	108385
Hp_I04280_IG00603_L1135	5	5	182.14	0.0204972	5.56803	S	P		BLASTX similarity to 63.02% ID to serine protease inhibitor-like protein [Trichostrongylus vitrinus] (371 aa, Accession: gi|7711112|emb|CAA72916.2|) over 311 aa (q:4-936, s:6-316); E=3e-108, score=387 5950407:5951541 forward	68696.6	159938	43742.9	10616.7	21650.4	16651.1
Hp_I34646_IG26590_L427	2	2	62.39	0.0133849	5.52532	S	P		BLASTX similarity to 87.39% ID to hypothetical protein CAEBREN_10926 [Caenorhabditis brenneri] (121 aa, Accession: gi|341899639|gb|EGT55574.1|) over 111 aa (q:54-386, s:11-121); E=5e-53, score=211 31196690:31197116 forward	31600.8	41767.2	89925.6	13869.1	9600.23	6084.28
Hp_I03894_IG00508_L604	2	2	51.91	0.531662	5.3011	S	P		BLASTX similarity to 83.91% ID to myoglobin-1 [Heligmosomoides polygyrus bakeri] (176 aa, Accession: gi|345499008|emb|CCC54336.1|) over 174 aa (q:31-552, s:3-176); E=6e-83, score=311 5409781:5410384 forward	1.14169e+06	21918.7	319179	89286.3	60474.2	129952
Hp_I15168_IG07112_L1217	5	5	211.04	0.0383833	5.29164	P	S		BLASTX similarity to 80.78% ID to Malate dehydrogenase [Ascaris suum] (334 aa, Accession: gi|324514889|gb|ADY46024.1|) over 333 aa (q:1177-182, s:4-334); E=1e-145, score=521 18929263:18930479 forward	158726	36212.1	17115.6	381049	480170	260894
Hp_I23867_IG15811_L593	3	3	103.02	0.0379693	5.27834	S	P		No BLASTX similarities 25902576:25903168 forward	41919.8	73105.1	188302	16421.2	12493	28552.1
Hp_I00811_IG00050_L794	5	5	306.69	0.00271197	5.20458	S	P		BLASTX similarity to 54.98% ID to metalloprotease 1 precursor [Ancylostoma ceylanicum] (547 aa, Accession: gi|23268453|gb|AAN11401.1|) over 251 aa (q:1-747, s:300-547); E=6e-78, score=295 1378266:1379059 forward	2.34946e+06	4.13453e+06	3.9542e+06	694605	470603	840369
Hp_I00798_IG00050_L1759	6	6	357.41	0.00269781	5.14199	S	P		BLASTX similarity to 57.37% ID to metalloprotease 1 precursor [Ancylostoma ceylanicum] (547 aa, Accession: gi|23268453|gb|AAN11401.1|) over 441 aa (q:392-1708, s:111-547); E=2e-148, score=531 1358897:1360655 forward	2.35457e+06	4.13912e+06	3.87632e+06	693916	473594	849221
Hp_I08623_IG02396_L1335	2	2	85.17	0.12984	5.04306	P	S		BLASTX similarity to 53.69% ID to hypothetical protein F20D6.11 [Caenorhabditis elegans] (549 aa, Accession: gi|17559934|ref|NP_505112.1|) over 393 aa (q:2-1171, s:152-544); E=2e-101, score=374 11574960:11576294 forward	60079.1	43107.9	10012.4	169575	45323.2	355972
Hp_I14376_IG06320_L1390	5	5	263.64	0.00580647	4.98849	P	S		BLASTX similarity to 58.78% ID to Leucine Rich Repeat family protein [Brugia malayi] (269 aa, Accession: gi|170575085|ref|XP_001893093.1|) over 245 aa (q:280-1014, s:25-269); E=8e-76, score=289 17903650:17905039 forward	97560	67438.1	48624.1	384583	459887	221182
Hp_I22261_IG14205_L639	3	3	122.67	0.0110229	4.95562	S	P		BLASTX similarity to 82.39% ID to myoglobin-1 [Heligmosomoides polygyrus bakeri] (176 aa, Accession: gi|345499008|emb|CCC54336.1|) over 176 aa (q:25-552, s:1-176); E=1e-82, score=310 24920686:24921324 forward	144004	451565	251708	50968.3	60539.6	59464.8
Hp_I04874_IG00782_L1023	2	2	74.59	0.00737234	4.94956	P	S		BLASTX similarity to 32.86% ID to hypothetical protein DAPPUDRAFT_224638 [Daphnia pulex] (544 aa, Accession: gi|321469359|gb|EFX80339.1|) over 140 aa (q:884-471, s:184-321); E=3e-13, score=81.3 6766308:6767330 forward	33771.9	31527.3	16513	164726	157582	82626
Hp_I15422_IG07366_L1174	5	5	188.03	0.0142482	4.94901	S	P		BLASTX similarity to 75.62% ID to putative MFP2 [Angiostrongylus cantonensis] (294 aa, Accession: gi|256016485|emb|CAR63538.1|) over 320 aa (q:1072-116, s:1-290); E=1e-141, score=507 19232708:19233881 forward	592998	1.30994e+06	623580	145400	97596.4	267515
Hp_I15089_IG07033_L1228	2	2	100.6	0.00690262	4.8649	S	P		BLASTX similarity to 77.09% ID to RecName: Full=Aspartyl protease inhibitor; Flags: Precursor (227 aa, Accession: gi|31339948|sp|Q95PP1.1|API_OSTOS) over 227 aa (q:891-217, s:1-227); E=2e-70, score=271 18832699:18833926 forward	67361.4	165643	91407.7	16629.7	23581	26473.6
Hp_I13308_IG05252_L1791	2	2	74.23	0.0601623	4.6417	P	S		BLASTX similarity to 85.32% ID to hypothetical protein CAEBREN_14979 [Caenorhabditis brenneri] (626 aa, Accession: gi|341900233|gb|EGT56168.1|) over 395 aa (q:1-1185, s:231-624); E=0.0, score=689 16232868:16234658 forward	3393.82	11716.1	831.511	25642.2	29898	18454.9
Hp_I14075_IG06019_L1477	4	4	161.96	0.0167669	4.56816	P	S		BLASTX similarity to 97.51% ID to disorganized muscle protein 1 [Haemonchus contortus] (321 aa, Accession: gi|325516326|gb|ADZ24723.1|) over 321 aa (q:28-990, s:1-321); E=0.0, score=642 17472409:17473885 forward	19826.6	53611.1	13017.7	130136	152143	112663
Hp_I15233_IG07177_L1208	6	6	211.71	0.0106283	4.45912	S	P		BLASTX similarity to 55.28% ID to serine protease inhibitor-like protein [Trichostrongylus vitrinus] (371 aa, Accession: gi|7711112|emb|CAA72916.2|) over 322 aa (q:68-1033, s:1-321); E=1e-96, score=347 19007899:19009106 forward	138480	358066	169394	56694.1	54267.8	38381.6
Hpb-VAL-20	3	3	132.4	7.49e-05	4.34497	S	P	VAL	No BLASTX analysis performed; 080909 ATG-TGA 1423nt	89530.4	87037.1	71520.5	17879.9	18164.8	21053.1
Hp_I19989_IG11933_L735	5	5	189.07	0.00817411	4.33171	P	S		BLASTX similarity to 90.06% ID to C. briggsae CBR-CYN-3 protein [Caenorhabditis briggsae] (171 aa, Accession: gi|268561622|ref|XP_002638373.1|) over 171 aa (q:41-553, s:1-171); E=4e-79, score=299 23373830:23374564 forward	283876	250146	123724	920439	1.23494e+06	693785
Hp_I03282_IG00374_L2172	2	2	57.45	0.249992	4.32952	S	P		BLASTX similarity to 54.68% ID to hypothetical protein CAEBREN_30571 [Caenorhabditis brenneri] (742 aa, Accession: gi|341883252|gb|EGT39187.1|) over 556 aa (q:2172-538, s:191-742); E=6e-175, score=619 4734689:4736860 forward	91322.4	155309	12412.5	17226.4	22818.7	19786.9
Hp_I14314_IG06258_L1412	3	3	206.89	0.013026	4.28758	S	P		BLASTX similarity to 76.40% ID to cathepsin B-like cysteine proteinase 1 [Angiostrongylus cantonensis] (394 aa, Accession: gi|312271211|gb|ADQ57303.1|) over 394 aa (q:27-1199, s:5-394); E=0.0, score=649 17816778:17818189 forward	101922	249814	174160	50623.4	25721.5	46310.6
Hp_I14648_IG06592_L1319	4	4	188.88	0.00351827	4.18773	S	P		No BLASTX similarities 18271778:18273096 forward	346833	478749	447649	96978.6	140748	66311.3
Hpb-APY-2	5	5	224.34	0.0021917	4.17894	S	P		No BLASTX analysis performed; (File Apyrase 124-3 (iso 07051) 081110) 1062 nt	334517	537352	333127	82537.2	84107.9	121704
Hp_I23530_IG15474_L600	4	4	183.92	0.0370489	4.16643	S	P		BLASTX similarity to 52.43% ID to hypothetical protein CRE_02924 [Caenorhabditis remanei] (185 aa, Accession: gi|308499142|ref|XP_003111757.1|) over 185 aa (q:25-561, s:3-185); E=3e-50, score=202 25703239:25703838 forward	496101	1.85705e+06	647797	243743	208582	267944
Hp_I19157_IG11101_L778	2	2	73.47	0.0537413	4.06503	S	P		No BLASTX similarities 22747595:22748372 forward	4403.68	8635.75	10819.1	1100.66	665.013	4103.55
Hp_I02849_IG00289_L1962	7	7	504.49	0.100663	3.94704	S	P		BLASTX similarity to 57.18% ID to legumain [Haemonchus contortus] (431 aa, Accession: gi|83582514|emb|CAJ45481.1|) over 404 aa (q:115-1320, s:27-430); E=2e-135, score=488 4117561:4119522 forward	539905	2.35937e+06	635033	329337	132177	433918
Hp_I27254_IG19198_L516	4	4	262.01	0.0926454	3.85117	S	P		BLASTX similarity to 59.70% ID to CBN-ILYS-5 protein [Caenorhabditis brenneri] (139 aa, Accession: gi|341887195|gb|EGT43130.1|) over 134 aa (q:482-81, s:5-137); E=3e-45, score=185 27758843:27759358 forward	239175	1.14131e+06	287689	138414	157724	137021
Hp_I03365_IG00388_L986	3	3	139.16	0.460195	3.84013	S	P		BLASTX similarity to 83.05% ID to putative ES protein F7 [Ostertagia ostertagi] (181 aa, Accession: gi|18104159|emb|CAD20464.1|) over 177 aa (q:78-608, s:1-177); E=4e-64, score=249 4838306:4839291 forward	63633.6	115743	994116	53761.8	139498	112326
Hp_I16694_IG08638_L992	2	2	78.47	0.0921949	3.83862	S	P		No BLASTX similarities 20601792:20602783 forward	95584.8	214000	38118	28441	37157	24982
Hp_I00801_IG00050_L1766	2	2	94.91	0.0091512	3.59003	S	P		BLASTX similarity to 51.24% ID to metalloprotease 1 precursor [Ancylostoma ceylanicum] (547 aa, Accession: gi|23268453|gb|AAN11401.1|) over 445 aa (q:111-1421, s:18-450); E=1e-113, score=382 1364175:1365940 forward	1.13055e+06	2.26845e+06	2.10562e+06	592431	373167	567709
Hp_I31041_IG22985_L459	2	2	64.03	0.188722	3.5093	P	S		BLASTX similarity to 44.76% ID to intestinal prolyl carboxypeptidase 1 [Haemonchus contortus] (1071 aa, Accession: gi|146425169|emb|CAM84573.1|) over 105 aa (q:69-383, s:79-156); E=9e-18, score=81.3 29599915:29600373 forward	7093.77	22486.2	8616.8	25187.4	13885.3	94971
Hp_I07157_IG01645_L560	12	12	608.34	0.0172085	3.50321	S	P		BLASTX similarity to 64.06% ID to hypothetical protein CRE_30985 [Caenorhabditis remanei] (152 aa, Accession: gi|308501018|ref|XP_003112694.1|) over 128 aa (q:498-115, s:25-152); E=1e-44, score=183 9325817:9326376 forward	6.12946e+06	1.37368e+07	1.18393e+07	2.29562e+06	4.26931e+06	2.48552e+06
Hp_I07158_IG01645_L560	10	10	464.85	0.018842	3.49478	S	P		BLASTX similarity to 63.28% ID to hypothetical protein CRE_30985 [Caenorhabditis remanei] (152 aa, Accession: gi|308501018|ref|XP_003112694.1|) over 128 aa (q:498-115, s:25-152); E=4e-44, score=181 9326377:9326936 forward	5.87446e+06	1.31175e+07	1.17688e+07	2.1814e+06	4.21006e+06	2.41044e+06
Hp_I10419_IG03294_L714	5	5	228.67	0.0318273	3.45248	S	P		BLASTX similarity to 98.41% ID to major sperm protein [Dictyocaulus viviparus] (126 aa, Accession: gi|116282366|gb|ABJ97284.1|) over 126 aa (q:216-593, s:1-126); E=8e-70, score=268 13112082:13112795 forward	1.19643e+06	2.50123e+06	3.64824e+06	784751	824299	518667
Hp_I37752_IG29696_L390	2	2	151.21	0.228955	3.40572	S	P		BLASTX similarity to 69.60% ID to Hypothetical protein CBG01308 [Caenorhabditis briggsae] (389 aa, Accession: gi|268556158|ref|XP_002636068.1|) over 125 aa (q:387-13, s:197-321); E=1e-45, score=186 32470514:32470903 forward	12279.2	75578	13125	10480.5	10500.7	8669.66
Hp_I13857_IG05801_L1545	2	2	62.21	0.357321	3.39794	S	P	VAL	BLASTX similarity to 57.64% ID to venom allergen/ancylostoma secreted protein-like 18 [Heligmosomoides polygyrus bakeri] (462 aa, Accession: gi|348659394|gb|AEP82934.1|) over 458 aa (q:1515-148, s:6-462); E=3e-134, score=483 17143532:17145076 forwar	14381.5	44018.2	3245.95	5061.76	3006.43	10073.8
Hp_I02112_IG00176_L863	3	3	169.41	0.140736	3.38812	S	P		BLASTX similarity to 46.90% ID to Nematode AStacin protease family member (nas-5) [Caenorhabditis elegans] (360 aa, Accession: gi|17509235|ref|NP_492616.1|) over 226 aa (q:748-80, s:48-272); E=8e-55, score=218 3172804:3173666 forward	110967	634231	188785	99525.3	89368.2	86770.2
Hp_I21076_IG13020_L685	2	2	52.37	0.197764	3.37892	S	P		BLASTX similarity to 71.26% ID to FerriTiN family member (ftn-2) [Caenorhabditis elegans] (170 aa, Accession: gi|17506345|ref|NP_491198.1|) over 167 aa (q:649-149, s:2-168); E=1e-50, score=204 24140430:24141114 forward	22526.8	68197.7	9266.19	13620	7783.7	8188.82
Hp_I09609_IG02889_L890	2	2	93.95	0.122854	3.36193	P	S		BLASTX similarity to 78.57% ID to glutathione S-transferase [Haemonchus contortus] (205 aa, Accession: gi|8917596|gb|AAF81283.1|) over 112 aa (q:135-470, s:1-112); E=6e-74, score=189 12527120:12528009 forward	93.9444	45525	695.934	59429.7	58476	37801.7
Hp_I02571_IG00242_L1988	7	7	264.26	0.101822	3.31762	P	S		No BLASTX similarities 3774304:3776291 forward	32553.7	264672	11798.2	433252	341096	250877
Hp_I03499_IG00413_L1865	4	4	180.8	0.0967473	3.3069	S	P		BLASTX similarity to 81.84% ID to hypothetical protein CRE_11384 [Caenorhabditis remanei] (495 aa, Accession: gi|308467098|ref|XP_003095799.1|) over 479 aa (q:77-1513, s:17-495); E=0.0, score=801 4973629:4975493 forward	69174.2	181641	44366.3	44461.7	16169.3	28631.2
Hp_I20188_IG12132_L723	3	3	78.05	0.00806605	3.27072	S	P		BLASTX similarity to 94.32% ID to myoglobin-1 [Heligmosomoides polygyrus bakeri] (176 aa, Accession: gi|345499008|emb|CCC54336.1|) over 176 aa (q:661-134, s:1-176); E=1e-93, score=347 23518247:23518969 forward	1.48214e+06	687293	884155	281341	333192	319079
Hp_I15720_IG07664_L1128	7	7	396.56	0.0802753	3.16917	S	P		BLASTX similarity to 83.79% ID to hypothetical protein CRE_30062 [Caenorhabditis remanei] (425 aa, Accession: gi|308473183|ref|XP_003098817.1|) over 364 aa (q:3-1094, s:61-424); E=3e-177, score=626 19575366:19576493 forward	252194	671175	168936	124920	129631	90115
Hpb-GST-2	4	4	164.18	0.00819279	3.16489	S	P		No BLASTX analysis performed; partial (no N-terminus) AF128959	54522.8	113103	69080.2	27669.2	21460.4	25661.7
Hp_I12987_IG04931_L2007	4	4	168.07	0.177121	3.12715	P	S		BLASTX similarity to 61.42% ID to low-affinity peptide transporter [Caenorhabditis elegans] (796 aa, Accession: gi|3241979|gb|AAC39119.1|) over 591 aa (q:3-1760, s:183-770); E=0.0, score=681 15623658:15625664 forward	310878	503830	13364.1	620488	1.10332e+06	865704
Hp_I07875_IG02021_L1389	2	2	75.23	0.397879	3.09076	S	P		BLASTX similarity to 80.84% ID to glutamate dehydrogenase [Teladorsagia circumcincta] (537 aa, Accession: gi|346652443|gb|AEO44571.1|) over 454 aa (q:1388-27, s:84-537); E=0.0, score=755 10587725:10589113 forward	6977.57	16285.3	1300.16	3247.38	1745.69	2954.16
Hp_I24997_IG16941_L561	5	5	209.34	0.0809052	3.0725	S	P		BLASTX similarity to 34.04% ID to novel secreted protein 4 [Heligmosomoides polygyrus bakeri] (155 aa, Accession: gi|345499004|emb|CCC54334.1|) over 141 aa (q:485-84, s:15-151); E=2e-13, score=79.7 26549997:26550557 forward	101081	108018	87552.4	10689.1	77465	8396.34
Hp_I02678_IG00262_L1549	3	3	123.76	0.0350692	3.00148	P	S		BLASTX similarity to 26.02% ID to hypothetical protein CAEBREN_08787 [Caenorhabditis brenneri] (1606 aa, Accession: gi|341898998|gb|EGT54933.1|) over 269 aa (q:1338-664, s:1346-1604); E=2e-09, score=69.7 3903609:3905157 forward	41582.6	51406.9	141258	216439	289727	196924
Hp_I12819_IG04763_L2150	5	5	313.15	0.0142038	2.94874	P	S		BLASTX similarity to 52.07% ID to hypothetical protein T25C12.3 [Caenorhabditis elegans] (2103 aa, Accession: gi|193211092|ref|NP_509919.2|) over 701 aa (q:4-2091, s:1411-2103); E=0.0, score=717 15274070:15276219 forward	250010	456372	191299	951086	721598	974342
Hp_I12337_IG04281_L4997	56	56	2273.26	0.194271	2.87989	P	S		BLASTX similarity to 41.42% ID to VITellogenin structural genes (yolk protein genes) family member (vit-2) [Caenorhabditis elegans] (1613 aa, Accession: gi|17570195|ref|NP_508868.1|) over 1603 aa (q:4911-154, s:25-1613); E=0.0, score=1268 14006943:1	4.55499e+06	4.86845e+06	2.59427e+06	1.12972e+07	3.42927e+06	1.98831e+07
Hp_I10518_IG03343_L562	7	7	238.21	0.0102083	2.80761	S	P		No BLASTX similarities 13173037:13173598 forward	840201	516416	637806	240135	305321	164908
Hp_I05268_IG00889_L2671	4	4	144.16	0.0663902	2.77837	P	S		BLASTX similarity to 83.14% ID to hypothetical protein CAEBREN_18973 [Caenorhabditis brenneri] (618 aa, Accession: gi|341901877|gb|EGT57812.1|) over 617 aa (q:32-1882, s:1-617); E=0.0, score=1001 7178782:7181452 forward	75339.6	18205.5	27067.4	112157	148092	74857
Hp_I13284_IG05228_L1813	2	2	74.85	0.155515	2.7184	S	P		BLASTX similarity to 64.54% ID to Hypothetical protein CBG09068 [Caenorhabditis briggsae] (471 aa, Accession: gi|268572001|ref|XP_002641207.1|) over 471 aa (q:195-1607, s:4-470); E=9e-177, score=625 16189556:16191368 forward	38687.5	57021.6	13082.8	19734	7684.61	12601.9
Hp_I05927_IG01110_L916	4	4	146.4	0.732762	2.70502	S	P		BLASTX similarity to 37.40% ID to hypothetical protein Y52B11A.8 [Caenorhabditis elegans] (174 aa, Accession: gi|17510211|ref|NP_492859.1|) over 131 aa (q:428-802, s:36-163); E=3e-17, score=94.0 7929588:7930503 forward	24256.5	477811	83940.6	74221.3	71077	71339.2
Hp_I13043_IG04987_L1979	5	5	194.01	0.10921	2.66726	S	P		BLASTX similarity to 26.48% ID to Complement factor H [Ascaris suum] (1358 aa, Accession: gi|324499597|gb|ADY39830.1|) over 438 aa (q:1815-733, s:923-1347); E=5e-22, score=111 15735340:15737318 forward	84999.5	96249.2	271592	41503.5	84620.9	43652.9
Hp_I22851_IG14795_L620	4	4	192.56	0.211791	2.63402	S	P		No BLASTX similarities 25290941:25291560 forward	96123.7	336375	510474	116168	86321.8	155508
Hp_I07272_IG01720_L4256	3	3	82.32	0.090939	2.62665	P	S		BLASTX similarity to 46.51% ID to CRE-CRML-1 protein [Caenorhabditis remanei] (788 aa, Accession: gi|308455176|ref|XP_003090149.1|) over 716 aa (q:1-2073, s:103-788); E=3e-155, score=555 9393151:9397406 forward	28747.9	17799.8	111019	116819	116957	180097
Hp_I07964_IG02066_L1618	3	3	121.52	0.00391304	2.59	P	S		BLASTX similarity to 68.99% ID to Hypothetical protein CBG12142 [Caenorhabditis briggsae] (606 aa, Accession: gi|268556464|ref|XP_002636221.1|) over 287 aa (q:551-1405, s:316-602); E=3e-112, score=410 10721509:10723126 forward	53064	36158.3	55216.3	117987	146474	109635
Hpb-APY-3	9	9	366.07	0.00451717	2.58572	S	P		No BLASTX analysis performed; (File Apyrase 49 -3 (iso 03589) 081110) 1032 nt	281809	459155	371814	163124	143816	123415
Hp_I14730_IG06674_L1302	2	2	59.87	0.215631	2.56202	P	S		BLASTX similarity to 37.05% ID to DNA damage-regulated autophagy modulator protein 2 [Ascaris suum] (307 aa, Accession: gi|324518665|gb|ADY47168.1|) over 251 aa (q:1202-453, s:1-250); E=2e-34, score=151 18378972:18380273 forward	149861	197694	5320.55	342814	255306	305955
Hp_I15665_IG07609_L1138	2	2	88.19	0.0200078	2.5543	S	P		BLASTX similarity to 47.22% ID to hypothetical protein CAEBREN_12390 [Caenorhabditis brenneri] (261 aa, Accession: gi|341897570|gb|EGT53505.1|) over 216 aa (q:126-773, s:42-257); E=2e-56, score=224 19513139:19514276 forward	59650.6	35263	61689.2	18931.7	27291.1	15086.8
Hp_I12635_IG04579_L2378	4	4	114.45	0.0758709	2.5181	P	S		BLASTX similarity to 49.21% ID to Cystathionine beta-synthase [Ascaris suum] (759 aa, Accession: gi|324506523|gb|ADY42784.1|) over 760 aa (q:2347-209, s:21-757); E=7e-177, score=626 14857704:14860081 forward	13177.8	48558.8	35748.5	89455.7	100033	55987.7
Hp_I12998_IG04942_L2000	4	4	121.1	0.11763	2.4627	S	P		BLASTX similarity to 26.47% ID to Complement factor H [Ascaris suum] (1358 aa, Accession: gi|324499597|gb|ADY39830.1|) over 578 aa (q:85-1563, s:760-1308); E=3e-23, score=115 15645736:15647735 forward	82868.4	88068.5	240257	40100.2	84144.3	42724.2
Hp_I15451_IG07395_L1169	2	2	51.23	0.151092	2.44989	P	S		BLASTX similarity to 42.96% ID to hypothetical protein CAEBREN_31713 [Caenorhabditis brenneri] (1142 aa, Accession: gi|341882063|gb|EGT37998.1|) over 291 aa (q:2-817, s:874-1142); E=4e-41, score=174 19266683:19267851 forward	85186.5	3147.31	2814.17	76229.8	104493	42579.5
Hp_I25184_IG17128_L557	2	2	97.07	0.120099	2.39148	S	P		No BLASTX similarities 26654270:26654826 forward	36851.1	110572	82973	27601.4	49907.2	18831.7
Hp_I15984_IG07928_L1087	3	3	147.98	0.114579	2.32803	S	P		BLASTX similarity to 42.81% ID to hypothetical protein CRE_23535 [Caenorhabditis remanei] (348 aa, Accession: gi|308484563|ref|XP_003104481.1|) over 306 aa (q:14-892, s:15-319); E=3e-52, score=211 19867421:19868507 forward	87531.2	229126	189723	53238.1	42444.1	121832
Hp_I03660_IG00449_L3044	6	6	257.56	0.0220627	2.29274	S	P		BLASTX similarity to 55.48% ID to Lysosomal alpha-mannosidase [Ascaris suum] (1000 aa, Accession: gi|324503641|gb|ADY41578.1|) over 977 aa (q:89-2926, s:23-998); E=0.0, score=1071 5173030:5176073 forward	80111.7	141752	80289	48724.1	48490.5	34572.2
Hp_I10598_IG03383_L584	3	3	139.73	0.00965493	2.27497	S	P		No BLASTX similarities 13220616:13221199 forward	104720	110263	94066	57542.6	46791.5	31513.1
Hp_I23776_IG15720_L592	4	4	207.59	0.144196	2.2418	P	S		No BLASTX similarities 25849046:25849637 forward	1.87801e+06	3.85684e+06	3.82519e+06	4.51263e+06	4.59557e+06	1.23235e+07
Hp_I16723_IG08667_L984	4	4	174.83	0.246334	2.20914	S	P		BLASTX similarity to 29.46% ID to PREDICTED: trypsin-7-like [Bombus impatiens] (302 aa, Accession: gi|350401720|ref|XP_003486239.1|) over 224 aa (q:982-374, s:74-274); E=4e-11, score=73.9 20630412:20631395 forward	86815.6	320047	325790	89880.7	58312.2	183454
Hp_I21073_IG13017_L680	6	6	255.8	0.124098	2.2039	S	P		BLASTX similarity to 56.82% ID to CRE-DPF-6 protein [Caenorhabditis remanei] (735 aa, Accession: gi|308485487|ref|XP_003104942.1|) over 88 aa (q:2-265, s:546-633); E=2e-30, score=105 24138391:24139070 forward	333584	304752	736010	200353	310980	112264
Hp_I04542_IG00689_L560	4	4	148.64	0.128756	2.18165	P	S		No BLASTX similarities 6292012:6292571 forward	170035	318284	289809	576476	280285	840840
Hp_I25311_IG17255_L555	7	7	312.27	0.0409724	2.165	S	P		No BLASTX similarities 26724663:26725217 forward	660164	945657	1.37374e+06	457735	564350	354153
Hp_I26227_IG18171_L535	2	2	75.83	0.0786339	2.15591	P	S		BLASTX similarity to 86.09% ID to macrophage migration inhibitory factor [Ancylostoma ceylanicum] (115 aa, Accession: gi|183206793|gb|ACC54555.1|) over 115 aa (q:513-169, s:1-115); E=2e-52, score=209 27221739:27222273 forward	12445.3	17238	6515.79	36484.4	21807.6	19749.9
Hp_I01061_IG00070_L5128	41	41	1810.26	0.370199	2.07732	P	S		BLASTX similarity to 33.10% ID to VITellogenin structural genes (yolk protein genes) family member (vit-6) [Caenorhabditis elegans] (1651 aa, Accession: gi|71991097|ref|NP_001023276.1|) over 867 aa (q:1151-3697, s:386-1207); E=0.0, score=497 1736789	2.99981e+06	4.55858e+06	2.52071e+06	6.37214e+06	2.19605e+06	1.23693e+07
Hp_I01065_IG00070_L5127	41	41	1803.67	0.368146	2.07002	P	S		BLASTX similarity to 38.64% ID to RecName: Full=Vitellogenin-6; Flags: Precursor (1660 aa, Accession: gi|3123025|sp|Q94637.1|VIT6_OSCBR) over 1250 aa (q:97-3732, s:21-1240); E=0.0, score=857 1757302:1762428 forward	2.95738e+06	4.50326e+06	2.48427e+06	6.29383e+06	2.17665e+06	1.21157e+07
Hp_I01077_IG00070_L5125	40	40	1782.19	0.369872	2.06704	P	S		BLASTX similarity to 32.71% ID to C. briggsae CBR-VIT-6 protein [Caenorhabditis briggsae] (1648 aa, Accession: gi|268552115|ref|XP_002634040.1|) over 914 aa (q:1151-3838, s:384-1248); E=0.0, score=517 1818837:1823961 forward	2.92978e+06	4.52379e+06	2.46688e+06	6.25815e+06	2.16659e+06	1.20812e+07
Hp_I01081_IG00070_L5124	40	40	1775.6	0.367795	2.05948	P	S		BLASTX similarity to 38.59% ID to RecName: Full=Vitellogenin-6; Flags: Precursor (1660 aa, Accession: gi|3123025|sp|Q94637.1|VIT6_OSCBR) over 1293 aa (q:97-3861, s:21-1283); E=0.0, score=893 1839338:1844461 forward	2.88734e+06	4.46847e+06	2.43045e+06	6.17985e+06	2.14719e+06	1.18276e+07
Hp_I15275_IG07219_L1202	4	4	218.26	0.154043	2.05922	P	S		BLASTX similarity to 81.97% ID to aldolase [Haemonchus contortus] (365 aa, Accession: gi|314907317|gb|ADT61995.1|) over 366 aa (q:29-1123, s:1-365); E=2e-165, score=587 19058415:19059616 forward	11612.5	88538.6	25653.5	94367	95599.5	69093.3
Hp_I09123_IG02646_L960	5	5	183.04	0.0270495	2.01449	P	S		BLASTX similarity to 100.00% ID to PHA domain [Heligmosomoides polygyrus bakeri] (252 aa, Accession: gi|345499002|emb|CCC54333.1|) over 252 aa (q:66-821, s:1-252); E=1e-150, score=537 12096021:12096980 forward	1.0093e+06	1.51979e+06	753400	2.17159e+06	2.49836e+06	1.94262e+06
Hp_I32820_IG24764_L439	2	2	83.81	0.00314412	1.99116	S	P		BLASTX similarity to 64.90% ID to PHA domain [Heligmosomoides polygyrus bakeri] (252 aa, Accession: gi|345499002|emb|CCC54333.1|) over 151 aa (q:438-1, s:40-189); E=6e-53, score=210 30404293:30404731 forward	32433	26806.5	27028.4	13580.1	17060.3	12685
Hp_I15778_IG07722_L1118	4	4	261.17	0.0772093	1.97587	S	P		BLASTX similarity to 100.00% ID to lysozyme-3 [Heligmosomoides polygyrus bakeri] (274 aa, Accession: gi|345499018|emb|CCC54341.1|) over 274 aa (q:1095-274, s:1-274); E=5e-149, score=532 19640340:19641457 forward	312153	639896	321405	203513	169900	271091
Hp_I16544_IG08488_L1006	2	2	67.47	0.34416	1.95942	S	P		BLASTX similarity to 28.64% ID to Protein F36H2.3, isoform e [Caenorhabditis elegans] (1046 aa, Accession: gi|358246473|emb|CCE72115.1|) over 220 aa (q:2-580, s:662-874); E=2e-14, score=85.1 20451986:20452991 forward	142184	164873	38878.8	71810.4	38259.6	66480.2
Hp_I03085_IG00332_L1160	2	2	84.38	0.246632	1.95576	P	S		BLASTX similarity to 45.81% ID to lysozyme-1 [Heligmosomoides polygyrus bakeri] (233 aa, Accession: gi|345499014|emb|CCC54339.1|) over 203 aa (q:354-962, s:29-226); E=4e-45, score=187 4481647:4482806 forward	44821.9	131432	8230.16	149141	70674.6	140991
Hp_I06748_IG01436_L1580	9	9	434.29	0.0558593	1.94225	S	P		BLASTX similarity to 92.15% ID to enolase [Haemonchus contortus] (434 aa, Accession: gi|301015486|gb|ADK47524.1|) over 433 aa (q:26-1321, s:1-433); E=0.0, score=791 8892654:8894233 forward	752741	1.31194e+06	730548	445929	622200	371040
Hp_I07468_IG01818_L2128	8	8	422.37	0.146194	1.91778	S	P		BLASTX similarity to 24.16% ID to PREDICTED: anthrax toxin receptor 1-like [Oreochromis niloticus] (578 aa, Accession: gi|348507194|ref|XP_003441141.1|) over 178 aa (q:1554-2069, s:48-218); E=6e-05, score=55.1 9882393:9884520 forward	165750	220613	427282	100706	133470	190087
Hp_I06096_IG01167_L557	2	2	158.67	0.0918461	1.91528	S	P		No BLASTX similarities 8025038:8025594 forward	50779.7	66786.8	120379	35314.3	42684.1	46237
Hp_I14716_IG06660_L1305	2	2	92.55	0.259833	1.87883	P	S		BLASTX similarity to 62.34% ID to hypothetical protein F01G10.7 [Caenorhabditis elegans] (409 aa, Accession: gi|133930915|ref|NP_501877.2|) over 385 aa (q:122-1264, s:21-405); E=9e-135, score=485 18360749:18362053 forward	30239.4	22781.8	6585.17	34090.5	20534.8	57365.1
Hp_I07148_IG01640_L579	2	2	57.29	0.912376	1.85556	S	P		BLASTX similarity to 82.24% ID to novel secreted protein 16 [Heligmosomoides polygyrus bakeri] (152 aa, Accession: gi|345499006|emb|CCC54335.1|) over 152 aa (q:555-100, s:1-152); E=2e-59, score=232 9320103:9320681 forward	101151	12558.3	9793.6	16513.2	17857.6	32187.5
Hp_I04070_IG00550_L1810	2	2	103.92	0.2824	1.80228	S	P		BLASTX similarity to 66.67% ID to Aspartate aminotransferase, partial [Ascaris suum] (405 aa, Accession: gi|324517614|gb|ADY46874.1|) over 249 aa (q:692-1438, s:157-404); E=5e-153, score=348 5711519:5713328 forward	13210.4	27323.6	46949	17094.2	13301.2	18144.7
Hp_I16083_IG08027_L1071	3	3	96.5	0.887989	1.75323	S	P		BLASTX similarity to 28.20% ID to Complement factor H [Ascaris suum] (1358 aa, Accession: gi|324499597|gb|ADY39830.1|) over 305 aa (q:1012-242, s:981-1278); E=7e-13, score=80.1 19974032:19975102 forward	34197.1	201987	502652	136542	90424.3	194448
Hp_I03893_IG00508_L677	2	2	101.57	0.315354	1.73136	P	S		BLASTX similarity to 83.33% ID to myoglobin-1 [Heligmosomoides polygyrus bakeri] (176 aa, Accession: gi|345499008|emb|CCC54336.1|) over 174 aa (q:31-552, s:3-176); E=2e-82, score=310 5409104:5409780 forward	46891.6	369846	229187	378381	533446	206503
Hp_I12673_IG04617_L2333	7	7	289.19	0.226542	1.71889	P	S		BLASTX similarity to 56.37% ID to Chain A, Two Seven-Bladed Beta-Propeller Domains Revealed By The Structure Of A C. Elegans Homologue Of Yeast Actin Interacting Protein 1, putative [Brugia malayi] (614 aa, Accession: gi|170589749|ref|XP_001899636.1	387008	200221	105725	354758	573402	262949
Hpb-VAL-12	11	11	528.49	0.0412735	1.71693	P	S	VAL	No BLASTX analysis performed; (File VAL-5 090909 ATG-TGA 1362nt)	4.13093e+06	6.28587e+06	6.88938e+06	9.60731e+06	8.33215e+06	1.1774e+07
Hp_I30385_IG22329_L459	2	2	121.26	0.506641	1.70536	S	P		BLASTX similarity to 54.29% ID to Serine protease [Ascaris suum] (1068 aa, Accession: gi|324503010|gb|ADY41315.1|) over 140 aa (q:421-2, s:346-483); E=5e-39, score=164 29294210:29294668 forward	15184.9	58961.2	14868.5	16940.5	8788.29	26468.2
Hp_I10817_IG03493_L822	4	4	227.07	0.59844	1.65051	S	P		BLASTX similarity to 81.71% ID to myoglobin-1 [Heligmosomoides polygyrus bakeri] (176 aa, Accession: gi|345499008|emb|CCC54336.1|) over 175 aa (q:168-692, s:1-175); E=2e-80, score=303 13343435:13344256 forward	228071	636978	117093	188778	277886	128388
FL8UM6J01BCVJW_length=245	2	2	98.03	0.851571	1.61486	S	P		BLASTX similarity to 50.00% ID to CRE-DPF-6 protein [Caenorhabditis remanei] (735 aa, Accession: gi|308485487|ref|XP_003104942.1|) over 70 aa (q:34-243, s:26-95); E=3e-16, score=89.0 44933076:44933320 forward	423710	19746	76233.7	68859.3	121585	131373
Hp_I31748_IG23692_L453	2	2	102.45	0.167013	1.614	P	S		BLASTX similarity to 56.95% ID to hypothetical protein CAEBREN_23370 [Caenorhabditis brenneri] (592 aa, Accession: gi|341901741|gb|EGT57676.1|) over 151 aa (q:1-453, s:259-407); E=1e-48, score=196 29923602:29924054 forward	61089.9	135886	75430	165278	98826.3	175560
Hp_I15488_IG07432_L1169	2	2	72.49	0.789941	1.60445	S	P		BLASTX similarity to 52.47% ID to cysteine proteinase [Ancylostoma ceylanicum] (348 aa, Accession: gi|21930117|gb|AAM82155.1|) over 324 aa (q:1028-66, s:31-348); E=9e-102, score=375 19309858:19311026 forward	52622.9	403689	264989	133246	174782	141534
Hp_I14527_IG06471_L1355	3	3	145.26	0.520275	1.60288	S	P		BLASTX similarity to 53.53% ID to hemoglobinase-type cysteine proteinase [Angiostrongylus cantonensis] (443 aa, Accession: gi|312271215|gb|ADQ57305.1|) over 411 aa (q:1283-69, s:33-442); E=2e-124, score=451 18110489:18111843 forward	47142.2	193757	53873.4	35998.5	33726.2	114177
Hp_I07398_IG01783_L3136	11	11	457.61	0.0801258	1.55899	P	S		BLASTX similarity to 36.26% ID to Worm-specific Argonaute WAGO-1 [Ascaris suum] (925 aa, Accession: gi|324501350|gb|ADY40604.1|) over 924 aa (q:179-2869, s:28-925); E=9e-149, score=533 9731271:9734406 forward	372497	310529	189174	438931	489792	431031
Hp_I03099_IG00335_L808	2	2	142.96	0.0802136	1.52688	S	P		BLASTX similarity to 84.66% ID to hypothetical protein CRE_29604 [Caenorhabditis remanei] (182 aa, Accession: gi|308499637|ref|XP_003112004.1|) over 163 aa (q:561-73, s:20-182); E=1e-77, score=294 4495184:4495991 forward	47412.8	55721.5	49632.6	42761.3	22497.9	34792.4
GS66ZV203CYBIS_length=408	3	3	197.15	0.403694	1.5095	P	S		No BLASTX similarities 39809467:39809874 forward	384922	535430	448258	614439	354641	1.09683e+06
Hp_I15021_IG06965_L1244	2	2	58.46	0.871321	1.5037	S	P		BLASTX similarity to 36.97% ID to Protein CAV-2, isoform d [Caenorhabditis elegans] (281 aa, Accession: gi|345107377|emb|CCD31049.1|) over 165 aa (q:721-1215, s:57-214); E=2e-22, score=112 18748644:18749887 forward	26990.5	566100	183072	141441	128972	245755
Hp_I23324_IG15268_L606	2	2	78.52	0.35683	1.47643	P	S		BLASTX similarity to 79.72% ID to lipid binding protein family member [Angiostrongylus cantonensis] (144 aa, Accession: gi|329669008|gb|AEB96392.1|) over 143 aa (q:64-492, s:2-144); E=6e-61, score=238 25579707:25580312 forward	36488.8	77662.8	3100.31	58110.7	67700.1	47303.5
Hp_I13909_IG05853_L1521	5	5	191	0.295336	1.4228	P	S		BLASTX similarity to 82.56% ID to aspartic protease 1 precursor [Ancylostoma duodenale] (446 aa, Accession: gi|205364148|gb|ACI04532.1|) over 367 aa (q:110-1207, s:18-384); E=6e-176, score=622 17223489:17225009 forward	533223	877045	322664	770610	603191	1.09182e+06
Hp_C00215_IG00001_L710	7	7	325.39	0.248562	1.3365	P	S		BLASTX similarity to 91.33% ID to peroxiredoxin [Haemonchus contortus] (196 aa, Accession: gi|47499100|gb|AAT28331.1|) over 196 aa (q:687-100, s:1-196); E=7e-103, score=377 83157:83866 forward	801472	1.07548e+06	486628	1.22069e+06	903547	1.03469e+06
Hp_I15490_IG07434_L1165	2	2	74.47	0.351202	1.32251	P	S		BLASTX similarity to 92.71% ID to triosephosphate isomerase [Haemonchus contortus] (247 aa, Accession: gi|313509547|gb|ADR66027.1|) over 247 aa (q:244-984, s:1-247); E=3e-123, score=446 19312184:19313348 forward	124003	133027	47026.1	119686	160950	121480
Hp_I16107_IG08051_L1068	3	3	122	0.57723	1.30358	P	S		BLASTX similarity to 47.86% ID to lysozyme-2 [Heligmosomoides polygyrus bakeri] (268 aa, Accession: gi|345499016|emb|CCC54340.1|) over 234 aa (q:1038-343, s:3-232); E=1e-53, score=215 19999660:20000727 forward	29392.6	115130	440002	131058	116573	514345
Hp_I24965_IG16909_L566	3	3	154.08	0.967076	1.2936	S	P		No BLASTX similarities 26532058:26532623 forward	208436	49469.5	29078.1	40427.3	78533.3	102889
Hp_I08946_IG02557_L754	6	6	278.84	0.769929	1.28521	S	P	VAL	BLASTX similarity to 69.08% ID to venom allergen/ancylostoma secreted protein-like 8 isoform 1 [Heligmosomoides polygyrus bakeri] (419 aa, Accession: gi|348659376|gb|AEP82925.1|) over 207 aa (q:2-610, s:13-218); E=2e-77, score=293 11922284:11923037	110587	370381	383874	217082	163833	292003
Hp_I05758_IG01053_L926	4	4	198.82	0.859466	1.22354	S	P		BLASTX similarity to 100.00% ID to lysozyme-2 [Heligmosomoides polygyrus bakeri] (268 aa, Accession: gi|345499016|emb|CCC54340.1|) over 268 aa (q:902-99, s:1-268); E=4e-157, score=558 7804355:7805280 forward	409088	689160	59884.6	286950	198778	460818
Hp_I14323_IG06267_L1413	3	3	114.26	0.462913	1.21715	P	S		BLASTX similarity to 55.01% ID to ASpartyl Protease family member (asp-2) [Caenorhabditis elegans] (635 aa, Accession: gi|32566655|ref|NP_505384.2|) over 449 aa (q:1-1332, s:195-633); E=2e-135, score=488 17829476:17830888 forward	318180	573374	25831.9	387036	448894	280663
Hp_I05693_IG01031_L1691	6	6	206.3	0.470507	1.18206	P	S		BLASTX similarity to 92.74% ID to glutamate dehydrogenase [Teladorsagia circumcincta] (537 aa, Accession: gi|346652443|gb|AEO44571.1|) over 537 aa (q:26-1636, s:1-537); E=0.0, score=1014 7746608:7748298 forward	160530	180070	67301	145568	169391	167206
Hp_I08665_IG02417_L1321	6	6	384.29	0.856226	1.17348	S	P		BLASTX similarity to 100.00% ID to lysozyme-1 [Heligmosomoides polygyrus bakeri] (233 aa, Accession: gi|345499014|emb|CCC54339.1|) over 233 aa (q:166-864, s:1-233); E=1e-135, score=488 11622355:11623675 forward	571641	1.8027e+06	276838	649570	610623	999052
Hp_I07682_IG01925_L1479	5	5	266.05	0.343842	1.14691	P	S		BLASTX similarity to 89.89% ID to CBN-ALDO-2 protein [Caenorhabditis brenneri] (366 aa, Accession: gi|341896891|gb|EGT52826.1|) over 366 aa (q:150-1247, s:1-366); E=3e-169, score=600 10276609:10278087 forward	155651	208616	133170	189867	207575	173076
Hp_I15853_IG07797_L1115	5	5	183.85	0.517043	1.12284	S	P		BLASTX similarity to 90.57% ID to galectin 5 [Angiostrongylus cantonensis] (316 aa, Accession: gi|341864437|gb|AEK98127.1|) over 318 aa (q:40-993, s:2-316); E=4e-164, score=582 19723778:19724892 forward	188576	171793	192051	180924	100576	210484
Hp_I15858_IG07802_L1115	3	3	116.62	0.501934	1.10672	S	P		BLASTX similarity to 79.08% ID to hypothetical protein R05G6.7 [Caenorhabditis elegans] (283 aa, Accession: gi|17541790|ref|NP_501211.1|) over 282 aa (q:62-907, s:1-282); E=5e-133, score=479 19729322:19730436 forward	23844.6	193008	4444.25	97561.2	40118.3	62277.6
Hp_I13823_IG05767_L1551	6	6	242.45	0.654709	1.08211	S	P		BLASTX similarity to 83.45% ID to C. briggsae CBR-EXC-4 protein [Caenorhabditis briggsae] (291 aa, Accession: gi|268570212|ref|XP_002640719.1|) over 284 aa (q:39-890, s:1-284); E=6e-136, score=489 17090801:17092351 forward	468657	712953	553998	609617	531122	463173
Hp_I18672_IG10616_L814	3	3	92.36	0.470685	1.04688	P	S		BLASTX similarity to 79.81% ID to hypothetical protein [Angiostrongylus cantonensis] (246 aa, Accession: gi|256251482|emb|CAR63644.1|) over 104 aa (q:369-680, s:132-235); E=6e-41, score=172 22363084:22363897 forward	15954.2	342046	71002	181424	132403	135288
Hp_I07455_IG01811_L2213	2	2	46.6	0.815991	1.02672	S	P		BLASTX similarity to 64.84% ID to CRE-MRP-7 protein [Caenorhabditis remanei] (1499 aa, Accession: gi|308467511|ref|XP_003096003.1|) over 566 aa (q:2202-562, s:834-1399); E=0.0, score=667 9855660:9857872 forward	18839.1	25225.6	37742	15866.7	44746.4	19064.4
Hpb-VAL-14	8	8	383.89	0.917265	1.00084	S	P	VAL	No BLASTX analysis performed; 081110 ATG-TAA 1323nt	1.16066e+06	2.14993e+06	1.55108e+06	1.86937e+06	1.35572e+06	1.63249e+06
