# Supplementary material for: Exosomes secreted by nematode parasites transfer small RNAs to mammalian cells and modulate innate immunity
Source: Nat Commun. 2014 Nov 25;5:5488. doi: 10.1038/ncomms6488 (PMC4263141; doi:10.1038/ncomms6488)
Supplement: Supplementary Dataset 2 — H. polygyrus proteins identified in vesicle and non-vesicle fractions of the secretion product by LC-MS/MS. Identity of the most highly similar matches in the NCBI nr database using BLAST is shown as well as relative enrichment and p values (n=3). Those noted as exosome proteins, VAL proteins, Intestinal proteins and the Ago protein in Fig. 3 are indicated. [file ncomms6488-s3.xls]

## Sheet: High confidence miRNAs
Supplementary Dataset 1 - High confidence miRNAs identified in H.polygyrus libraries
FullID	ProvisionalID	GenomeContig	Loc1	Loc2	Strand	REAP_MFE	DEEP_score	WhichMature	PrecursorSequence	MatureSequence	StarSequence	TotalReadsCount	MatureReadsCount	StarReadsCount	Ratio.Mature.to.Star	Reap.or.Deep	Adultreads	L3reads	Eggreads	HESreads	Adult.5p	Adult.3p	L3.5p	L3.3p	Egg.5p	Egg.3p	Secretion.5p	Secretion.3p	arthropod1	arthropod2	haemonchus1	haemonchus2	humanmouse1	humanmouse2	mammalian1	mammalian2	allmiRBase1	allmiRBase2	cbr	cel	crm	ppc	bma	asu	hco	nematode2	platyhelminths1	platyhelminths2	viridiplantae1
HpolyGenome23022012_contig_232277|709|768|+|5p|RD	HpolyGenome23022012_contig_232277_39752	HpolyGenome23022012_contig_232277	709	768	+	-32.2	1.50342e+06	5p	AACCCGTAGATCCGAACTTGTGTTCATCATTGTGCTACACAGGCTCGGCTACTGGTAGA	AACCCGTAGATCCGAACTTGTGT	ACAGGCTCGGCTACTGGTAGA	2948878	2938870	10008	293.652	RD	51180	2426304	94573	376825	51180	0	2416503	9801	94364	209	376825	0	aae-miR-100, aga-miR-100, ame-miR-100, api-miR-100, bmo-miR-100, cqu-miR-100-5p, dan-miR-100, der-miR-100, dgr-miR-100, dme-miR-100-5p, dmo-miR-100, dpe-miR-100, dps-miR-100, dpu-miR-100, dse-miR-100, dsi-miR-100, dvi-miR-100, dwi-miR-100, dya-miR-100, isc-miR-100, mse-miR-100, ngi-miR-100, nvi-miR-100, tca-miR-100-5p	aae-miR-100, aga-miR-100, ame-miR-100, api-miR-100, bmo-miR-100, cqu-miR-100-5p, dan-miR-100, der-miR-100, dgr-miR-100, dme-miR-100-5p, dmo-miR-100, dpe-miR-100, dps-miR-100, dpu-miR-100, dse-miR-100, dsi-miR-100, dvi-miR-100, dwi-miR-100, dya-miR-100, isc-miR-100, mse-miR-100, nvi-miR-100, tca-miR-100-5p	hco-miR-55, hco-miR-5895, hco-miR-5899, hco-mir-55-3p, hco-mir-5895-5p, hco-mir-5899-3p	NA	hsa-miR-100-5p, hsa-miR-99a-5p, hsa-miR-99b-5p, mmu-miR-100-5p, mmu-miR-99a-5p, mmu-miR-99b-5p	hsa-miR-100-5p, hsa-miR-99a-5p, mmu-miR-100-5p, mmu-miR-99a-5p	age-miR-100, bta-miR-100, bta-miR-99a-5p, bta-miR-99b, cfa-miR-99a, cfa-miR-99b, cgr-miR-100-5p, cgr-miR-99a-5p, eca-miR-100, eca-miR-99a, eca-miR-99b, ggo-miR-100, ggo-miR-99a, hsa-miR-100-5p, hsa-miR-99a-5p, hsa-miR-99b-5p, lla-miR-100, lla-miR-99a, mdo-miR-100, mml-miR-100, mml-miR-99a, mml-miR-99b, mmu-miR-100-5p, mmu-miR-99a-5p, mmu-miR-99b-5p, mne-miR-99a, oan-miR-100-5p, oan-miR-99-5p, ppa…	age-miR-100, bta-miR-100, bta-miR-99a-5p, cfa-miR-99a, cgr-miR-100-5p, cgr-miR-99a-5p, eca-miR-100, eca-miR-99a, ggo-miR-100, ggo-miR-99a, hsa-miR-100-5p, hsa-miR-99a-5p, lla-miR-100, lla-miR-99a, mdo-miR-100, mml-miR-100, mml-miR-99a, mmu-miR-100-5p, mmu-miR-99a-5p, mne-miR-99a, oan-miR-100-5p, oan-miR-99-5p, ppa-miR-100, ppa-miR-99a, ppy-miR-100, ppy-miR-99a, ptr-miR-100, ptr-miR-99a, rno-miR-1…	aae-miR-100, aca-miR-100, aca-miR-99a-5p, aca-miR-99b-5p, aga-miR-100, age-miR-100, ame-miR-100, api-miR-100, asu-miR-100a-5p, asu-miR-100b-5p, asu-miR-100c-5p, asu-miR-5358a-3p, asu-miR-5358b-3p, bfl-miR-100-5p, bma-miR-100a, bma-miR-100b, bma-miR-100c, bma-miR-100d, bmo-miR-100, bpa-mir-100a-5p, bpa-mir-100b-5p, bpa-mir-100c-5p, bpa-mir-100d-5p, bta-miR-100, bta-miR-99a-5p, bta-miR-99b, cbr-miR…	aae-miR-100, aca-miR-100, aca-miR-99a-5p, aca-miR-99b-5p, aga-miR-100, age-miR-100, ame-miR-100, api-miR-100, asu-miR-100a-5p, asu-miR-100b-5p, asu-miR-100c-5p, bfl-miR-100-5p, bma-miR-100b, bmo-miR-100, bpa-mir-100a-5p, bpa-mir-100b-5p, bpa-mir-100d-5p, bta-miR-100, bta-miR-99a-5p, ccr-miR-100, ccr-miR-99, cfa-miR-99a, cgr-miR-100-5p, cgr-miR-99a-5p, cqu-miR-100-5p, cte-miR-100, dan-miR-100, der…	cbr-miR-51 cbr-miR-52 cbr-miR-54a-3p cbr-miR-54c cbr-miR-54d cbr-miR-55 cbr-miR-56-3p	cel-miR-51-5p cel-miR-52-5p cel-miR-53-5p cel-miR-54-3p cel-miR-55-3p cel-miR-56-3p	crm-miR-52-5p crm-miR-55-3p	ppc-miR-2233 ppc-miR-2237b ppc-miR-2237c ppc-miR-2271 ppc-miR-2274 ppc-miR-54 ppc-miR-55a ppc-miR-55b ppc-miR-56	bma-miR-100a bma-miR-100b bma-miR-100c bma-miR-100d	asu-miR-100a-5p asu-miR-100b-5p asu-miR-100c-5p asu-miR-100d-5p asu-miR-5358a-3p asu-miR-5358b-3p asu-miR-56	hco-miR-55 hco-miR-5895 hco-miR-5899 hco-mir-55-3p hco-mir-5895-5p hco-mir-5899-3p	asu-miR-100a-5p, asu-miR-100b-5p, asu-miR-100c-5p, bma-miR-100b, bpa-mir-100a-5p, bpa-mir-100b-5p, bpa-mir-100d-5p	NA	NA	NA
HpolyGenome23022012_contig_68684|74|133|-|5p|RD	HpolyGenome23022012_contig_68684_18279	HpolyGenome23022012_contig_68684	74	133	-	-42	1.25375e+06	5p	TGAAAGACATGGGTAGTGAGACGCTTTGTTCTGGCCGTATCACTATTCTGTTTTTCGCC	TGAAAGACATGGGTAGTGAGAC	TATCACTATTCTGTTTTTCGCC	2459162	2456831	2331	1053.98	RD	639612	1520782	12334	286436	639570	42	1518615	2167	12310	24	286338	98	aae-miR-71-5p, ame-miR-71, api-miR-71, bmo-miR-71-5p, cqu-miR-71-5p, dpu-miR-71, isc-miR-71, mse-miR-71, nvi-miR-71, tca-miR-71-5p, tur-miR-71-5p	aae-miR-71-5p, ame-miR-71, api-miR-71, bmo-miR-71-5p, cqu-miR-71-5p, dpu-miR-71, isc-miR-71, mse-miR-71, nvi-miR-71, tca-miR-71-5p, tur-miR-71-5p	hco-miR-71, hco-mir-71-5p	hco-miR-71, hco-mir-71-5p	NA	NA	NA	NA	aae-miR-71-5p, ame-miR-71, api-miR-71, asu-miR-71-5p, bfl-miR-71-5p, bma-miR-71, bmo-miR-71-5p, bpa-mir-71-5p, cbr-miR-71, cel-miR-71-5p, cqu-miR-71-5p, crm-miR-2229, crm-miR-71-5p, cte-miR-71, dpu-miR-71, egr-miR-71, emu-miR-71, hco-miR-71, hco-mir-71-5p, isc-miR-71, lgi-miR-71, mse-miR-71, mtr-miR2624a, mtr-miR2624b, nvi-miR-71, ppc-miR-71, sja-miR-71a, sja-miR-71b-5p, sko-miR-71, sma-miR-71a, …	aae-miR-71-5p, ame-miR-71, api-miR-71, asu-miR-71-5p, bfl-miR-71-5p, bma-miR-71, bmo-miR-71-5p, bpa-mir-71-5p, cbr-miR-71, cel-miR-71-5p, cqu-miR-71-5p, crm-miR-71-5p, cte-miR-71, dpu-miR-71, egr-miR-71, emu-miR-71, hco-miR-71, hco-mir-71-5p, isc-miR-71, lgi-miR-71, mse-miR-71, nvi-miR-71, ppc-miR-71, sja-miR-71a, sja-miR-71b-5p, sko-miR-71, sma-miR-71a, sma-miR-71b-5p, sme-miR-71a-5p, sme-miR-71…	cbr-miR-71	cel-miR-71-5p	crm-miR-2229 crm-miR-71-5p	ppc-miR-71	bma-miR-71	asu-miR-71-5p	hco-miR-71 hco-mir-71-5p	asu-miR-71-5p, bma-miR-71, bpa-mir-71-5p, cbr-miR-71, cel-miR-71-5p, crm-miR-71-5p, hco-miR-71, hco-mir-71-5p, ppc-miR-71	egr-miR-71, emu-miR-71, sja-miR-71a, sja-miR-71b-5p, sma-miR-71a, sma-miR-71b-5p, sme-miR-71a-5p, sme-miR-71b-5p, sme-miR-71c-5p	egr-miR-71, emu-miR-71, sja-miR-71a, sja-miR-71b-5p, sma-miR-71a, sma-miR-71b-5p, sme-miR-71a-5p, sme-miR-71b-5p, sme-miR-71c-5p	NA
HpolyGenome23022012_contig_39637|5227|5282|+|5p|RD	HpolyGenome23022012_contig_39637_12014	HpolyGenome23022012_contig_39637	5227	5282	+	-24.7	1.03199e+06	5p	TGAGATCATCACCATAAGCACACACTTCAGATGCGCTTATTTTGGTTATCTCGAC	TGAGATCATCACCATAAGCACA	CGCTTATTTTGGTTATCTCGAC	2024190	2017758	6432	313.706	RD	81887	1668581	24181	249578	81426	461	1665091	3490	24097	84	247174	2401	aae-bantam-3p, aga-bantam, ame-bantam, api-bantam, bmo-bantam-3p, cqu-bantam-3p, dan-bantam, der-bantam, dgr-bantam, dme-bantam-3p, dmo-bantam, dpe-bantam, dps-bantam, dpu-bantam, dse-bantam, dsi-bantam, dvi-bantam, dwi-bantam, dya-bantam, hme-bantam, isc-bantam, mse-bantam, nvi-bantam, tca-bantam-3p	NA	hco-miR-5885a, hco-miR-5885b, hco-miR-5885c, hco-mir-5885a-3p, hco-mir-5885b-3p, hco-mir-5885c-3p	NA	NA	NA	NA	NA	aae-bantam-3p, ame-bantam, api-bantam, asu-miR-81a, asu-miR-81b-3p, asu-miR-81c-3p, bma-bantam, bmo-bantam-3p, bpa-bantam-3p, cbr-miR-1834, cbr-miR-80, cbr-miR-81, cbr-miR-82, cel-miR-1834-3p, cel-miR-2209a-3p, cel-miR-80-3p, cel-miR-81-3p, cel-miR-82-3p, cqu-bantam-3p, crm-miR-80-3p, crm-miR-81-3p, crm-miR-82, cte-bantam, dan-bantam, der-bantam, dgr-bantam, dme-bantam-3p, dmo-bantam, dpe-bantam,…	NA	cbr-miR-1834 cbr-miR-80 cbr-miR-81 cbr-miR-82	cel-miR-1834-3p cel-miR-2209a-3p cel-miR-80-3p cel-miR-81-3p cel-miR-82-3p	crm-miR-80-3p crm-miR-81-3p crm-miR-82	ppc-miR-81	bma-bantam	asu-miR-81a asu-miR-81b-3p asu-miR-81c-3p	hco-miR-5885a hco-miR-5885b hco-miR-5885c hco-mir-5885a-3p hco-mir-5885b-3p hco-mir-5885c-3p	NA	sme-bantam-a, sme-bantam-b-3p, sme-bantam-c-3p, sme-miR-753b-3p, sme-miR-753e-3p	NA	aae-bantam-3p, aae-bantam-3p, bmo-bantam-3p, bmo-bantam-3p, cqu-bantam-3p, cqu-bantam-3p, dme-bantam-3p, dme-bantam-3p, sme-bantam-b-3p, sme-bantam-b-3p, sme-bantam-c-3p, sme-bantam-c-3p, tca-bantam-3p, tca-bantam-3p
HpolyGenome23022012_contig_80080|312|389|-|3p|R	ALL_4-m2795	HpolyGenome23022012_contig_80080	312	389	-	-31.8	-	3p	GGCCGATAACAGGGTGTACGTGGTGGTCTGGTAAGTGTGCTGCTTATGAGATCACGCGTATATTCGCCGCGCAGGTTC	TGAGATCACGCGTATATTCGCC	AGGGTGTACGTGGTGGTCTGGTA	295294	294488	806	365.37	R	40089	72762	2451	179992	123	39966	10	2441	237	72525	436	179556	aae-bantam-3p, aga-bantam, ame-bantam, api-bantam, bmo-bantam-3p, cqu-bantam-3p, dan-bantam, der-bantam, dgr-bantam, dme-bantam-3p, dmo-bantam, dpe-bantam, dps-bantam, dpu-bantam, dse-bantam, dsi-bantam, dvi-bantam, dwi-bantam, dya-bantam, hme-bantam, isc-bantam, mse-bantam, nvi-bantam, tca-bantam-3p	NA	hco-miR-5885a, hco-miR-5885b, hco-miR-5885c, hco-mir-5885a-3p, hco-mir-5885b-3p, hco-mir-5885c-3p	hco-miR-5885a, hco-miR-5885b, hco-miR-5885c, hco-mir-5885a-3p, hco-mir-5885b-3p, hco-mir-5885c-3p	NA	NA	NA	NA	aae-bantam-3p, aga-bantam, ame-bantam, api-bantam, asu-miR-81a, asu-miR-81b-3p, asu-miR-81c-3p, bma-bantam, bmo-bantam-3p, bpa-bantam-3p, cbr-miR-1834, cbr-miR-80, cbr-miR-81, cbr-miR-82, cel-miR-1834-3p, cel-miR-2209a-3p, cel-miR-80-3p, cel-miR-81-3p, cel-miR-82-3p, cqu-bantam-3p, crm-miR-80-3p, crm-miR-81-3p, crm-miR-82, cte-bantam, dan-bantam, der-bantam, dgr-bantam, dme-bantam-3p, dmo-bantam,…	hco-miR-5885a, hco-miR-5885b, hco-miR-5885c, hco-mir-5885a-3p, hco-mir-5885b-3p, hco-mir-5885c-3p	cbr-miR-1834 cbr-miR-80 cbr-miR-81 cbr-miR-82	cel-miR-1834-3p cel-miR-2209a-3p cel-miR-80-3p cel-miR-81-3p cel-miR-82-3p	crm-miR-80-3p crm-miR-81-3p crm-miR-82	ppc-miR-81	bma-bantam	asu-miR-81a asu-miR-81b-3p asu-miR-81c-3p	hco-miR-5885a hco-miR-5885b hco-miR-5885c hco-mir-5885a-3p hco-mir-5885b-3p hco-mir-5885c-3p	hco-miR-5885a, hco-miR-5885b, hco-miR-5885c, hco-mir-5885a-3p, hco-mir-5885b-3p, hco-mir-5885c-3p	sme-bantam-a, sme-bantam-b-3p, sme-bantam-c-3p, sme-miR-753b-3p, sme-miR-753e-3p	NA	aae-bantam-3p, aae-bantam-3p, bmo-bantam-3p, bmo-bantam-3p, cqu-bantam-3p, cqu-bantam-3p, dme-bantam-3p, dme-bantam-3p, sme-bantam-b-3p, sme-bantam-b-3p, sme-bantam-c-3p, sme-bantam-c-3p, tca-bantam-3p, tca-bantam-3p
HpolyGenome23022012_contig_22035|414|469|+|3p|RD	HpolyGenome23022012_contig_22035_7339	HpolyGenome23022012_contig_22035	414	469	+	-26.6	191695	3p	CGGTTTTCACCGTGATCTAAGGGTTTCAGCTTCTGAGATCATTGTGAAGGCCACT	TGAGATCATTGTGAAGGCCACT	CGGTTTTCACCGTGATCTAAGG	375995	375822	173	2172.38	RD	45257	181307	459	148996	106	45151	48	181259	0	459	19	148977	aae-bantam-3p, aga-bantam, ame-bantam, api-bantam, bmo-bantam-3p, cqu-bantam-3p, dan-bantam, der-bantam, dgr-bantam, dme-bantam-3p, dmo-bantam, dpe-bantam, dps-bantam, dpu-bantam, dse-bantam, dsi-bantam, dvi-bantam, dwi-bantam, dya-bantam, hme-bantam, isc-bantam, mse-bantam, nvi-bantam, tca-bantam-3p	NA	hco-miR-5885a, hco-miR-5885b, hco-miR-5885c, hco-mir-5885a-3p, hco-mir-5885b-3p, hco-mir-5885c-3p	NA	NA	NA	NA	NA	aae-bantam-3p, aga-bantam, ame-bantam, api-bantam, asu-miR-81a, asu-miR-81b-3p, asu-miR-81c-3p, bma-bantam, bmo-bantam-3p, bpa-bantam-3p, cbr-miR-1834, cbr-miR-80, cbr-miR-81, cbr-miR-82, cel-miR-1834-3p, cel-miR-2209a-3p, cel-miR-80-3p, cel-miR-81-3p, cel-miR-82-3p, cqu-bantam-3p, crm-miR-80-3p, crm-miR-81-3p, crm-miR-82, cte-bantam, dan-bantam, der-bantam, dgr-bantam, dme-bantam-3p, dmo-bantam,…	ppc-miR-81	cbr-miR-1834 cbr-miR-80 cbr-miR-81 cbr-miR-82	cel-miR-1834-3p cel-miR-2209a-3p cel-miR-80-3p cel-miR-81-3p cel-miR-82-3p	crm-miR-80-3p crm-miR-81-3p crm-miR-82	ppc-miR-81	bma-bantam	asu-miR-81a asu-miR-81b-3p asu-miR-81c-3p	hco-miR-5885a hco-miR-5885b hco-miR-5885c hco-mir-5885a-3p hco-mir-5885b-3p hco-mir-5885c-3p	ppc-miR-81	sme-bantam-a, sme-bantam-b-3p, sme-bantam-c-3p, sme-miR-753b-3p, sme-miR-753e-3p	NA	aae-bantam-3p, aae-bantam-3p, bmo-bantam-3p, bmo-bantam-3p, cqu-bantam-3p, cqu-bantam-3p, dme-bantam-3p, dme-bantam-3p, sme-bantam-b-3p, sme-bantam-b-3p, sme-bantam-c-3p, sme-bantam-c-3p, tca-bantam-3p, tca-bantam-3p
HpolyGenome23022012_contig_222843|5115|5173|-|3p|RD	HpolyGenome23022012_contig_222843_39134	HpolyGenome23022012_contig_222843	5115	5173	-	-38.6	280239	3p	CGGGTCATTATTTACGGACGACACGCTTGTGATGTACCCGTAATGATAATGATCCCGA	TACCCGTAATGATAATGATCCCGA	CGGGTCATTATTTACGGACGAC	549668	541327	8341	64.8995	RD	8601	400523	13367	127180	740	7861	5440	395083	113	13254	2048	125132	aae-miR-100, aga-miR-100, ame-miR-100, api-miR-100, bmo-miR-100, cqu-miR-100-5p, dan-miR-100, der-miR-100, dgr-miR-100, dme-miR-100-5p, dmo-miR-100, dpe-miR-100, dps-miR-100, dpu-miR-100, dse-miR-100, dsi-miR-100, dvi-miR-100, dwi-miR-100, dya-miR-100, isc-miR-100, mse-miR-100, ngi-miR-100, nvi-miR-100, tca-miR-100-5p	NA	hco-miR-55, hco-miR-5895, hco-miR-5899, hco-mir-55-3p, hco-mir-5895-5p, hco-mir-5899-3p	NA	hsa-miR-100-5p, hsa-miR-99a-5p, hsa-miR-99b-5p, mmu-miR-100-5p, mmu-miR-99a-5p, mmu-miR-99b-5p	NA	age-miR-100, bta-miR-100, bta-miR-99a-5p, bta-miR-99b, cfa-miR-99a, cfa-miR-99b, cgr-miR-100-5p, cgr-miR-99a-5p, eca-miR-100, eca-miR-99a, eca-miR-99b, ggo-miR-100, ggo-miR-99a, hsa-miR-100-5p, hsa-miR-99a-5p, hsa-miR-99b-5p, lla-miR-100, lla-miR-99a, mdo-miR-100, mml-miR-100, mml-miR-99a, mml-miR-99b, mmu-miR-100-5p, mmu-miR-99a-5p, mmu-miR-99b-5p, mne-miR-99a, oan-miR-100-5p, oan-miR-99-5p, ppa…	NA	asu-miR-5358a-3p, asu-miR-5358b-3p, asu-miR-56, cbr-miR-54a-3p, cbr-miR-56-3p, cel-miR-54-3p, cel-miR-55-3p, cel-miR-56-3p, crm-miR-52-5p, crm-miR-55-3p, cte-miR-100, dan-miR-100, der-miR-100, dgr-miR-100, dme-miR-100-5p, dmo-miR-100, dpe-miR-100, dps-miR-100, dpu-miR-100, dre-miR-100, dre-miR-99, dse-miR-100, dsi-miR-100, dvi-miR-100, dwi-miR-100, dya-miR-100, eca-miR-100, eca-miR-99a, eca-miR-9…	NA	cbr-miR-51 cbr-miR-52 cbr-miR-54a-3p cbr-miR-54c cbr-miR-54d cbr-miR-55 cbr-miR-56-3p	cel-miR-51-5p cel-miR-52-5p cel-miR-53-5p cel-miR-54-3p cel-miR-55-3p cel-miR-56-3p	crm-miR-52-5p crm-miR-55-3p	ppc-miR-2233 ppc-miR-2237b ppc-miR-2237c ppc-miR-2271 ppc-miR-2274 ppc-miR-54 ppc-miR-55a ppc-miR-55b ppc-miR-56	bma-miR-100a bma-miR-100b bma-miR-100c bma-miR-100d	asu-miR-100a-5p asu-miR-100b-5p asu-miR-100c-5p asu-miR-100d-5p asu-miR-5358a-3p asu-miR-5358b-3p asu-miR-56	hco-miR-55 hco-miR-5895 hco-miR-5899 hco-mir-55-3p hco-mir-5895-5p hco-mir-5899-3p	NA	NA	NA	NA
HpolyGenome23022012_contig_222843|5907|5966|-|3p|RD	HpolyGenome23022012_contig_222843_39136	HpolyGenome23022012_contig_222843	5907	5966	-	-31.9	454771	3p	CAGGCTATGCATTCCGTGTGCATTTTCAATGACTGTACCCGTAATGTACATAGCTTGAG	TACCCGTAATGTACATAGCTTGAG	CAGGCTATGCATTCCGTGTG	892006	888402	3604	246.504	RD	23649	758358	12068	97931	559	23090	2831	755527	24	12044	190	97741	aae-miR-100, aga-miR-100, ame-miR-100, api-miR-100, bmo-miR-100, cqu-miR-100-5p, dan-miR-100, der-miR-100, dgr-miR-100, dme-miR-100-5p, dmo-miR-100, dpe-miR-100, dps-miR-100, dpu-miR-100, dse-miR-100, dsi-miR-100, dvi-miR-100, dwi-miR-100, dya-miR-100, isc-miR-100, mse-miR-100, ngi-miR-100, nvi-miR-100, tca-miR-100-5p	NA	hco-miR-55, hco-miR-5895, hco-miR-5899, hco-mir-55-3p, hco-mir-5895-5p, hco-mir-5899-3p	hco-miR-5899, hco-mir-5899-3p	hsa-miR-100-5p, hsa-miR-99a-5p, hsa-miR-99b-5p, mmu-miR-100-5p, mmu-miR-99a-5p, mmu-miR-99b-5p	NA	age-miR-100, bta-miR-100, bta-miR-99a-5p, bta-miR-99b, cfa-miR-99a, cfa-miR-99b, cgr-miR-100-5p, cgr-miR-99a-5p, eca-miR-100, eca-miR-99a, eca-miR-99b, ggo-miR-100, ggo-miR-99a, hsa-miR-100-5p, hsa-miR-99a-5p, hsa-miR-99b-5p, lla-miR-100, lla-miR-99a, mdo-miR-100, mml-miR-100, mml-miR-99a, mml-miR-99b, mmu-miR-100-5p, mmu-miR-99a-5p, mmu-miR-99b-5p, mne-miR-99a, oan-miR-100-5p, oan-miR-99-5p, ppa…	NA	asu-miR-5358a-3p, asu-miR-5358b-3p, asu-miR-56, cbr-miR-54a-3p, cbr-miR-56-3p, cel-miR-54-3p, cel-miR-55-3p, cel-miR-56-3p, crm-miR-55-3p, dan-miR-100, der-miR-100, dgr-miR-100, dme-miR-100-5p, dmo-miR-100, dpe-miR-100, dps-miR-100, dpu-miR-100, dre-miR-100, dre-miR-99, dse-miR-100, dsi-miR-100, dvi-miR-100, dwi-miR-100, dya-miR-100, eca-miR-100, eca-miR-99a, eca-miR-99b, fru-miR-100, gga-miR-100…	hco-miR-5899, hco-mir-5899-3p	cbr-miR-51 cbr-miR-52 cbr-miR-54a-3p cbr-miR-54c cbr-miR-54d cbr-miR-55 cbr-miR-56-3p	cel-miR-51-5p cel-miR-52-5p cel-miR-53-5p cel-miR-54-3p cel-miR-55-3p cel-miR-56-3p	crm-miR-52-5p crm-miR-55-3p	ppc-miR-2233 ppc-miR-2237b ppc-miR-2237c ppc-miR-2271 ppc-miR-2274 ppc-miR-54 ppc-miR-55a ppc-miR-55b ppc-miR-56	bma-miR-100a bma-miR-100b bma-miR-100c bma-miR-100d	asu-miR-100a-5p asu-miR-100b-5p asu-miR-100c-5p asu-miR-100d-5p asu-miR-5358a-3p asu-miR-5358b-3p asu-miR-56	hco-miR-55 hco-miR-5895 hco-miR-5899 hco-mir-55-3p hco-mir-5895-5p hco-mir-5899-3p	hco-miR-5899, hco-mir-5899-3p	NA	NA	NA
HpolyGenome23022012_contig_19842|1759|1815|-|3p|RD	HpolyGenome23022012_contig_19842_6744	HpolyGenome23022012_contig_19842	1759	1815	-	-22.7	149299	3p	CTGAATTTATCTGAGCGCTGGACGATATAGAGATCTAGCACCATGTAAATTCAGCA	TAGCACCATGTAAATTCAGCA	CTGAATTTATCTGAGCGCTGGA	292837	272518	20319	13.412	RD	32347	199083	1378	60051	3278	29069	8289	190794	18	1360	8734	51317	aae-miR-285, aae-miR-998, ame-miR-29b, api-miR-29, api-miR-998, bmo-miR-285, bmo-miR-998, cqu-miR-285-3p, cqu-miR-998, dan-miR-285, der-miR-285, dgr-miR-285, dme-miR-285-3p, dme-miR-995-3p, dme-miR-998-3p, dmo-miR-285, dps-miR-285, dps-miR-995-3p, dpu-miR-285, dse-miR-285, dsi-miR-285, dsi-miR-995-3p, dvi-miR-285, dwi-miR-285, dya-miR-285, hme-miR-285, hme-miR-998, isc-miR-285, mse-miR-285, mse-m…	aae-miR-998, api-miR-998, cqu-miR-998, dme-miR-998-3p	hco-miR-83, hco-mir-83-3p	hco-miR-83, hco-mir-83-3p	hsa-miR-29a-3p, hsa-miR-29b-3p, hsa-miR-29c-3p, mmu-miR-29a-3p, mmu-miR-29b-3p, mmu-miR-29c-3p	NA	age-miR-29b, bta-miR-29b, bta-miR-29c, bta-miR-29d, cfa-miR-29a, cfa-miR-29b, cfa-miR-29c, cgr-miR-29a-3p, cgr-miR-29b-3p, cgr-miR-29c-3p, eca-miR-29a, eca-miR-29b, eca-miR-29c, ggo-miR-29b, ggo-miR-29c, hsa-miR-29a-3p, hsa-miR-29b-3p, hsa-miR-29c-3p, lla-miR-29b, mdo-miR-29a, mdo-miR-29b, mml-miR-29b, mml-miR-29c, mmu-miR-29a-3p, mmu-miR-29b-3p, mmu-miR-29c-3p, mne-miR-29b, oan-miR-29a-3p, oan-m…	NA	aae-miR-285, aae-miR-998, aca-miR-29a-3p, aca-miR-29b, age-miR-29b, ame-miR-29b, api-miR-29, api-miR-998, asu-miR-49-3p, asu-miR-83-3p, bfl-miR-29a-3p, bmo-miR-285, bmo-miR-998, bpa-mir-49-3p, bta-miR-29b, bta-miR-29c, bta-miR-29d, cbr-miR-83, ccr-miR-29a, ccr-miR-29b, cel-miR-49-3p, cel-miR-83-3p, cfa-miR-29a, cfa-miR-29b, cfa-miR-29c, cgr-miR-29a-3p, cgr-miR-29b-3p, cgr-miR-29c-3p, cin-miR-29-3…	aae-miR-998, api-miR-998, asu-miR-83-3p, cbr-miR-83, cel-miR-83-3p, cqu-miR-998, crm-miR-83, dme-miR-998-3p, hco-miR-83, hco-mir-83-3p	cbr-miR-49 cbr-miR-83	cel-miR-49-3p cel-miR-83-3p	crm-miR-49 crm-miR-83			asu-miR-49-3p asu-miR-83-3p	hco-miR-83 hco-mir-83-3p	asu-miR-83-3p, cbr-miR-83, cel-miR-83-3p, crm-miR-83, hco-miR-83, hco-mir-83-3p	sme-miR-746-3p	NA	NA
HpolyGenome23022012_contig_140682|2025|2082|+|3p|RD	HpolyGenome23022012_contig_140682_30595	HpolyGenome23022012_contig_140682	2025	2082	+	-25.7	32096.5	3p	AGCTGGAAACTGTCATAAAATCCTTTATGAGCGATATTATGCACATTTTCTGGTTCA	TATTATGCACATTTTCTGGTTCA	AGCTGGAAACTGTCATAAAATC	62950	62788	162	387.58	RD	951	3649	882	57468	64	887	19	3630	7	875	72	57396	bmo-miR-2763-3p, hme-miR-2763, isc-miR-1993	NA	hco-miR-60, hco-mir-60-3p	hco-miR-60, hco-mir-60-3p	NA	NA	NA	NA	bmo-miR-2763-3p, cbr-miR-60, cel-miR-60-3p, crm-miR-60-3p, hco-miR-60, hco-mir-60-3p, hme-miR-2763, sja-miR-2162-3p, sme-miR-1993-3p	cel-miR-60-3p, hco-miR-60, hco-mir-60-3p	cbr-miR-60	cel-miR-60-3p	crm-miR-60-3p				hco-miR-60 hco-mir-60-3p	cel-miR-60-3p, hco-miR-60, hco-mir-60-3p	sja-miR-2162-3p, sme-miR-1993-3p	NA	NA
HpolyGenome23022012_contig_98727|1885|1962|-|3p|R	ALL_4-m3066	HpolyGenome23022012_contig_98727	1885	1962	-	-33.3	-	3p	TCCGAACGACAGGGTATCGGTGGTGATCTGGTAAGCATCTCGCTTATGAGATCACGCCTATATTCGCTTTCGGCGAGT	TGAGATCACGCCTATATTCGCT	AGGGTATCGGTGGTGATCTGGTA	118675	118579	91	1303.07	R	32040	27558	2614	56463	2	32038	5	2609	66	27492	20	56443	aae-bantam-3p, aga-bantam, ame-bantam, api-bantam, bmo-bantam-3p, cqu-bantam-3p, dan-bantam, der-bantam, dgr-bantam, dme-bantam-3p, dmo-bantam, dpe-bantam, dps-bantam, dpu-bantam, dse-bantam, dsi-bantam, dvi-bantam, dwi-bantam, dya-bantam, hme-bantam, isc-bantam, mse-bantam, nvi-bantam, tca-bantam-3p	NA	hco-miR-5885a, hco-miR-5885b, hco-miR-5885c, hco-mir-5885a-3p, hco-mir-5885b-3p, hco-mir-5885c-3p	hco-miR-5885a, hco-miR-5885b, hco-miR-5885c, hco-mir-5885a-3p, hco-mir-5885b-3p, hco-mir-5885c-3p	NA	NA	NA	NA	aae-bantam-3p, aga-bantam, ame-bantam, api-bantam, asu-miR-81a, asu-miR-81b-3p, asu-miR-81c-3p, bma-bantam, bmo-bantam-3p, bpa-bantam-3p, cbr-miR-1834, cbr-miR-80, cbr-miR-81, cbr-miR-82, cel-miR-1834-3p, cel-miR-2209a-3p, cel-miR-80-3p, cel-miR-81-3p, cel-miR-82-3p, cqu-bantam-3p, crm-miR-80-3p, crm-miR-81-3p, crm-miR-82, cte-bantam, dan-bantam, der-bantam, dgr-bantam, dme-bantam-3p, dmo-bantam,…	hco-miR-5885a, hco-miR-5885b, hco-miR-5885c, hco-mir-5885a-3p, hco-mir-5885b-3p, hco-mir-5885c-3p	cbr-miR-1834 cbr-miR-80 cbr-miR-81 cbr-miR-82	cel-miR-1834-3p cel-miR-2209a-3p cel-miR-80-3p cel-miR-81-3p cel-miR-82-3p	crm-miR-80-3p crm-miR-81-3p crm-miR-82	ppc-miR-81	bma-bantam	asu-miR-81a asu-miR-81b-3p asu-miR-81c-3p	hco-miR-5885a hco-miR-5885b hco-miR-5885c hco-mir-5885a-3p hco-mir-5885b-3p hco-mir-5885c-3p	hco-miR-5885a, hco-miR-5885b, hco-miR-5885c, hco-mir-5885a-3p, hco-mir-5885b-3p, hco-mir-5885c-3p	sme-bantam-a, sme-bantam-b-3p, sme-bantam-c-3p, sme-miR-753b-3p, sme-miR-753e-3p	NA	aae-bantam-3p, aae-bantam-3p, bmo-bantam-3p, bmo-bantam-3p, cqu-bantam-3p, cqu-bantam-3p, dme-bantam-3p, dme-bantam-3p, sme-bantam-b-3p, sme-bantam-b-3p, sme-bantam-c-3p, sme-bantam-c-3p, tca-bantam-3p, tca-bantam-3p
HpolyGenome23022012_contig_133142|789|846|-|3p|RD	HpolyGenome23022012_contig_133142_29588	HpolyGenome23022012_contig_133142	789	846	-	-32.4	41397	3p	AGGGTATACGTGGTGTTCTGGTAAGCATGTCGCTTATGAGATCACGCGTATATTCGC	TGAGATCACGCGTATATTCGC	AGGGTATACGTGGTGTTCTGGTA	81190	80507	683	117.873	RD	11731	20835	678	47946	603	11128	22	20813	9	669	49	47897	aae-bantam-3p, aga-bantam, ame-bantam, api-bantam, bmo-bantam-3p, cqu-bantam-3p, dan-bantam, der-bantam, dgr-bantam, dme-bantam-3p, dmo-bantam, dpe-bantam, dps-bantam, dpu-bantam, dse-bantam, dsi-bantam, dvi-bantam, dwi-bantam, dya-bantam, hme-bantam, isc-bantam, mse-bantam, nvi-bantam, tca-bantam-3p	NA	hco-miR-5885a, hco-miR-5885b, hco-miR-5885c, hco-mir-5885a-3p, hco-mir-5885b-3p, hco-mir-5885c-3p	hco-miR-5885a, hco-miR-5885b, hco-miR-5885c, hco-mir-5885a-3p, hco-mir-5885b-3p, hco-mir-5885c-3p	NA	NA	NA	NA	aae-bantam-3p, aga-bantam, ame-bantam, api-bantam, asu-miR-81a, asu-miR-81b-3p, asu-miR-81c-3p, bma-bantam, bmo-bantam-3p, bpa-bantam-3p, cbr-miR-1834, cbr-miR-80, cbr-miR-81, cbr-miR-82, cel-miR-1834-3p, cel-miR-2209a-3p, cel-miR-80-3p, cel-miR-81-3p, cel-miR-82-3p, cqu-bantam-3p, crm-miR-80-3p, crm-miR-81-3p, crm-miR-82, cte-bantam, dan-bantam, der-bantam, dgr-bantam, dme-bantam-3p, dmo-bantam,…	hco-miR-5885a, hco-miR-5885b, hco-miR-5885c, hco-mir-5885a-3p, hco-mir-5885b-3p, hco-mir-5885c-3p	cbr-miR-1834 cbr-miR-80 cbr-miR-81 cbr-miR-82	cel-miR-1834-3p cel-miR-2209a-3p cel-miR-80-3p cel-miR-81-3p cel-miR-82-3p	crm-miR-80-3p crm-miR-81-3p crm-miR-82	ppc-miR-81	bma-bantam	asu-miR-81a asu-miR-81b-3p asu-miR-81c-3p	hco-miR-5885a hco-miR-5885b hco-miR-5885c hco-mir-5885a-3p hco-mir-5885b-3p hco-mir-5885c-3p	hco-miR-5885a, hco-miR-5885b, hco-miR-5885c, hco-mir-5885a-3p, hco-mir-5885b-3p, hco-mir-5885c-3p	sme-bantam-a, sme-bantam-b-3p, sme-bantam-c-3p, sme-miR-753b-3p, sme-miR-753e-3p	NA	aae-bantam-3p, aae-bantam-3p, bmo-bantam-3p, bmo-bantam-3p, cqu-bantam-3p, cqu-bantam-3p, dme-bantam-3p, dme-bantam-3p, sme-bantam-b-3p, sme-bantam-b-3p, sme-bantam-c-3p, sme-bantam-c-3p, tca-bantam-3p, tca-bantam-3p
HpolyGenome23022012_contig_232277|902|969|+|5p|D	HpolyGenome23022012_contig_232277_39754	HpolyGenome23022012_contig_232277	902	969	+	-	65307.8	5p	TGAGGTAGTAGGTTGTATAGTTCAGCGTGGCATCATCAGGTGAAACTATTACAACTTGCTAGCTTGC	TGAGGTAGTAGGTTGTATAGTT	CTATTACAACTTGCTAGCTTGC	128090	127975	102	1254.66	D	86931	2090	2686	36595	86847	82	2021	69	2662	24	36445	139	aae-let-7, aga-let-7, ame-let-7, api-let-7, bmo-let-7-5p, cqu-let-7-5p, dan-let-7, der-let-7, dgr-let-7, dme-let-7-5p, dmo-let-7, dpe-let-7, dps-let-7, dse-let-7, dsi-let-7, dvi-let-7, dwi-let-7, dya-let-7, hme-let-7, isc-let-7, mse-let-7a, ngi-let-7, nvi-let-7, tca-let-7-5p	aae-let-7, aga-let-7, ame-let-7, api-let-7, bmo-let-7-5p, cqu-let-7-5p, dan-let-7, der-let-7, dgr-let-7, dme-let-7-5p, dmo-let-7, dpe-let-7, dps-let-7, dse-let-7, dsi-let-7, dvi-let-7, dwi-let-7, dya-let-7, hme-let-7, isc-let-7, mse-let-7a, ngi-let-7, nvi-let-7, tca-let-7-5p	hco-miR-5991, hco-miR-84a, hco-miR-84b, hco-mir-84-5p	NA	hsa-let-7a-5p, hsa-let-7b-5p, hsa-let-7c, hsa-let-7d-5p, hsa-let-7e-5p, hsa-let-7f-5p, hsa-let-7g-5p, hsa-let-7i-5p, hsa-miR-4458, hsa-miR-4500, hsa-miR-98-5p, mmu-let-7a-5p, mmu-let-7b-5p, mmu-let-7c-5p, mmu-let-7d-5p, mmu-let-7e-5p, mmu-let-7f-5p, mmu-let-7g-5p, mmu-let-7i-5p, mmu-let-7k, mmu-miR-1961, mmu-miR-98-5p	hsa-let-7a-5p, hsa-let-7c, hsa-let-7d-5p, hsa-let-7e-5p, hsa-let-7f-5p, hsa-let-7g-5p, hsa-miR-98-5p, mmu-let-7a-5p, mmu-let-7c-5p, mmu-let-7d-5p, mmu-let-7e-5p, mmu-let-7f-5p, mmu-let-7g-5p, mmu-miR-98-5p	age-miR-98, bta-let-7a-5p, bta-let-7b, bta-let-7c, bta-let-7d, bta-let-7e, bta-let-7f, bta-let-7g, bta-let-7i, bta-miR-98, cfa-let-7a, cfa-let-7b, cfa-let-7c, cfa-let-7e, cfa-let-7f, cfa-let-7g, cfa-let-7j, cfa-miR-98, cgr-let-7a, cgr-let-7b, cgr-let-7d-5p, cgr-let-7f, cgr-let-7g-5p, cgr-miR-98, eca-let-7a, eca-let-7c, eca-let-7d, eca-let-7e, eca-let-7f, eca-let-7g, eca-miR-98, ggo-let-7a, ggo-le…	age-miR-98, bta-let-7a-5p, bta-let-7c, bta-let-7d, bta-let-7e, bta-let-7f, bta-let-7g, bta-miR-98, cfa-let-7a, cfa-let-7c, cfa-let-7e, cfa-let-7f, cfa-let-7g, cfa-miR-98, cgr-let-7a, cgr-let-7d-5p, cgr-let-7f, cgr-let-7g-5p, cgr-miR-98, eca-let-7a, eca-let-7c, eca-let-7d, eca-let-7e, eca-let-7f, eca-let-7g, eca-miR-98, ggo-let-7a, ggo-let-7e, ggo-let-7f, ggo-let-7g, ggo-miR-98, hsa-let-7a-5p, hsa…	aae-let-7, aca-let-7a-5p, aca-let-7b-5p, aca-let-7c-5p, aca-let-7d-5p, aca-let-7e-5p, aca-let-7f-5p, aca-let-7g, aca-let-7i-5p, aca-miR-98-5p, aga-let-7, age-miR-98, ame-let-7, api-let-7, asu-let-7-5p, asu-miR-84-5p, bfl-let-7a-5p, bma-let-7, bmo-let-7-5p, bpa-let-7-5p, bpa-mir-84-3p-1-5p, bpa-mir-84-5p-1-5p, bpa-mir-84-5p-2-5p, bta-let-7a-5p, bta-let-7b, bta-let-7c, bta-let-7d, bta-let-7e, bta-l…	aae-let-7, aca-let-7a-5p, aca-let-7c-5p, aca-let-7d-5p, aca-let-7e-5p, aca-let-7f-5p, aca-let-7g, aga-let-7, age-miR-98, ame-let-7, api-let-7, asu-let-7-5p, bfl-let-7a-5p, bma-let-7, bmo-let-7-5p, bpa-let-7-5p, bta-let-7a-5p, bta-let-7c, bta-let-7d, bta-let-7e, bta-let-7f, bta-let-7g, bta-miR-98, cbr-let-7, ccr-let-7a, ccr-let-7g, ccr-let-7j, cel-let-7-5p, cfa-let-7a, cfa-let-7c, cfa-let-7e, cfa-…	cbr-let-7 cbr-miR-241 cbr-miR-48 cbr-miR-84	cel-let-7-5p cel-miR-241-5p cel-miR-48-5p cel-miR-795-5p cel-miR-84-5p	crm-let-7 crm-miR-241 crm-miR-48-5p crm-miR-84-5p	ppc-let-7 ppc-miR-84a ppc-miR-84b	bma-let-7	asu-let-7-5p asu-miR-84-5p	hco-miR-5991 hco-miR-84a hco-miR-84b hco-mir-84-5p	asu-let-7-5p, bma-let-7, bpa-let-7-5p, cbr-let-7, cel-let-7-5p, crm-let-7, ppc-let-7	egr-let-7, emu-let-7, sja-let-7, sma-let-7, sme-let-7a-5p, sme-let-7b-5p, sme-let-7c-5p, sme-let-7d	NA	NA
HpolyGenome23022012_contig_71788|1756|1812|-|5p|RD	HpolyGenome23022012_contig_71788_18931	HpolyGenome23022012_contig_71788	1756	1812	-	-37.1	95456.9	5p	TATGACACTTCTGCGAGAAGGGAATTCAGTGTCTCCCTTTCGTCGAGTGTCATGGC	TATGACACTTCTGCGAGAAGGG	CCTTTCGTCGAGTGTCATGGC	187226	175241	11985	14.6217	RD	4312	144683	2452	35829	4049	263	133485	11198	2330	122	35425	404	NA	NA	hco-miR-63a, hco-mir-63a-3p	NA	hsa-miR-425-5p, mmu-miR-425-5p, mmu-miR-489-3p	NA	cfa-miR-425, cgr-miR-425-5p, hsa-miR-425-5p, mml-miR-425, mmu-miR-425-5p, mmu-miR-489-3p, oan-miR-425-5p, ppy-miR-425, ptr-miR-425, rno-miR-425-5p, ssc-miR-425-5p	NA	cbr-miR-64a, cbr-miR-65-5p, cel-miR-229-5p, cel-miR-63-3p, cel-miR-64-5p, cel-miR-65-5p, cel-miR-66-5p, crm-miR-63-3p, crm-miR-64a-5p, crm-miR-64b-5p, crm-miR-64c-5p, crm-miR-64d-5p, crm-miR-64e, hco-miR-63a, hco-mir-63a-3p, mmu-miR-489-3p, oan-miR-425-5p, ola-miR-731, ppc-miR-2232, ppc-miR-2258, ppc-miR-2268, ppc-miR-63a, ppc-miR-63b, ppc-miR-63c, ppc-miR-63d, ppc-miR-63f, ppc-miR-65, ppy-miR-42…	ppc-miR-63c	cbr-miR-2226-5p cbr-miR-64a cbr-miR-65-5p	cel-miR-229-5p cel-miR-63-3p cel-miR-64-5p cel-miR-65-5p cel-miR-66-5p	crm-miR-63-3p crm-miR-64a-5p crm-miR-64b-5p crm-miR-64c-5p crm-miR-64d-5p crm-miR-64e crm-miR-66-5p	ppc-miR-2232 ppc-miR-2258 ppc-miR-2268 ppc-miR-63a ppc-miR-63b ppc-miR-63c ppc-miR-63d ppc-miR-63f ppc-miR-65			hco-miR-63a hco-mir-63a-3p	ppc-miR-63c	NA	NA	NA
HpolyGenome23022012_contig_34805|1232|1289|+|3p|RD	HpolyGenome23022012_contig_34805_10753	HpolyGenome23022012_contig_34805	1232	1289	+	-31.8	85641.2	3p	CTTTGGTGATTTGGCTTATATGACTGACGTGCATCATAAAGCTAGGTTACCAAAGCT	ATAAAGCTAGGTTACCAAAGCT	CTTTGGTGATTTGGCTTATATGA	167974	164168	3806	43.134	RD	1692	129960	1590	34752	123	1569	3331	126629	8	1582	354	34398	api-miR-3041, bmo-miR-9a-3p, bmo-miR-9d, dan-miR-4, der-miR-4, dgr-miR-4, dme-miR-4-3p, dmo-miR-4, dpe-miR-4, dps-miR-4, dpu-miR-9-3p, dse-miR-4, dsi-miR-4, dvi-miR-4, dwi-miR-4, dya-miR-4, isc-miR-79, lmi-miR-9a-3p, mse-miR-79, mse-miR-9b, tca-miR-3843-3p, tca-miR-3893-3p, tca-miR-9a-3p, tca-miR-9b-3p, tca-miR-9d-3p, tca-miR-9e-3p, tur-miR-9-3p	dpu-miR-9-3p, isc-miR-79, lmi-miR-9a-3p, mse-miR-79, tca-miR-9b-3p, tca-miR-9d-3p, tca-miR-9e-3p	hco-miR-79, hco-mir-79-3p	hco-miR-79, hco-mir-79-3p	hsa-miR-9-3p, mmu-miR-9-3p	NA	bta-miR-9-3p, hsa-miR-9-3p, mmu-miR-9-3p, rno-miR-9a-3p	NA	aca-miR-9-1-3p, asu-miR-79-3p, asu-miR-9-3p, bfl-miR-9-3p, bma-miR-79, bmo-miR-9a-3p, bmo-miR-9d, bpa-mir-9-3p, bta-miR-9-3p, cbr-miR-75, cbr-miR-79, cel-miR-75-3p, cel-miR-79-3p, crm-miR-75, crm-miR-79-3p, dan-miR-4, der-miR-4, dgr-miR-4, dme-miR-4-3p, dmo-miR-4, dpe-miR-4, dps-miR-4, dpu-miR-9-3p, dse-miR-4, dsi-miR-4, dvi-miR-4, dwi-miR-4, dya-miR-4, hco-miR-79, hco-mir-79-3p, hsa-miR-9-3p, is…	asu-miR-79-3p, bma-miR-79, bpa-mir-9-3p, cbr-miR-79, cel-miR-79-3p, crm-miR-79-3p, dpu-miR-9-3p, hco-miR-79, hco-mir-79-3p, isc-miR-79, lgi-miR-79, lmi-miR-9a-3p, mse-miR-79, ppc-miR-79, sko-miR-79, spu-miR-79, tca-miR-9b-3p, tca-miR-9d-3p, tca-miR-9e-3p	cbr-miR-75 cbr-miR-79	cel-miR-75-3p cel-miR-79-3p	crm-miR-75 crm-miR-79-3p	ppc-miR-79	bma-miR-79	asu-miR-79-3p asu-miR-9-3p	hco-miR-79 hco-mir-79-3p	asu-miR-79-3p, bma-miR-79, bpa-mir-9-3p, cbr-miR-79, cel-miR-79-3p, crm-miR-79-3p, hco-miR-79, hco-mir-79-3p, ppc-miR-79	sme-miR-79-3p	NA	NA
HpolyGenome23022012_contig_111917|3207|3263|-|5p|RD	HpolyGenome23022012_contig_111917_26347	HpolyGenome23022012_contig_111917	3207	3263	-	-37.5	5.2	5p	TTTGTACTCAGCAAAGATGCTGCATTTGCGTAGCAGAATCTTTGCTGGTGCAAGCT	TTTGTACTCAGCAAAGATGCTGC	AGAATCTTTGCTGGTGCAAGCT	63265	62270	995	62.5829	RD	228	28318	2176	32685	166	62	28053	265	2153	23	32040	645	aae-miR-305-5p, aga-miR-305, ame-miR-305, bmo-miR-305-5p, cqu-miR-305-5p, dan-miR-305, der-miR-305, dgr-miR-305, dme-miR-305-5p, dmo-miR-305, dpe-miR-305, dps-miR-305, dpu-miR-305, dse-miR-305, dsi-miR-305, dvi-miR-305, dwi-miR-305, dya-miR-305, hme-miR-305, isc-miR-305, ngi-miR-305, nlo-miR-305, nvi-miR-305, tca-miR-305-5p, tur-miR-305-5p	NA	NA	NA	NA	NA	NA	NA	cbr-miR-2223, cbr-miR-238, cel-miR-238-3p, cel-miR-239b-5p, crm-miR-238, crm-miR-239b, ppc-miR-2254, tca-miR-305-5p, tur-miR-305-5p	NA	cbr-miR-2223 cbr-miR-238 cbr-miR-239a	cel-miR-238-3p cel-miR-239a-5p cel-miR-239b-5p	crm-miR-238 crm-miR-239a-5p crm-miR-239b	ppc-miR-2254 ppc-miR-239				NA	NA	NA	NA
HpolyGenome23022012_contig_144429|101|158|-|3p|RD	HpolyGenome23022012_contig_144429_31074	HpolyGenome23022012_contig_144429	101	158	-	-33.9	58751.1	3p	CGGTGGAAATTGTTCGGTTGTGCCTCGTTTGCCATACCCGTATGAGTTTCCGCTGAG	TACCCGTATGAGTTTCCGCTGAG	CGGTGGAAATTGTTCGGTTGTG	115229	115092	137	840.088	RD	3314	81650	950	29315	37	3277	46	81604	2	948	52	29263	aae-miR-100, aga-miR-100, ame-miR-100, api-miR-100, bmo-miR-100, cqu-miR-100-5p, dan-miR-100, der-miR-100, dgr-miR-100, dme-miR-100-5p, dmo-miR-100, dpe-miR-100, dps-miR-100, dpu-miR-100, dse-miR-100, dsi-miR-100, dvi-miR-100, dwi-miR-100, dya-miR-100, isc-miR-100, mse-miR-100, ngi-miR-100, nvi-miR-100, tca-miR-100-5p	NA	hco-miR-55, hco-miR-5895, hco-miR-5899, hco-mir-55-3p, hco-mir-5895-5p, hco-mir-5899-3p	NA	hsa-miR-100-5p, hsa-miR-99a-5p, hsa-miR-99b-5p, mmu-miR-100-5p, mmu-miR-99a-5p, mmu-miR-99b-5p	NA	age-miR-100, bta-miR-100, bta-miR-99a-5p, bta-miR-99b, cfa-miR-99a, cfa-miR-99b, cgr-miR-100-5p, cgr-miR-99a-5p, eca-miR-100, eca-miR-99a, eca-miR-99b, ggo-miR-100, ggo-miR-99a, hsa-miR-100-5p, hsa-miR-99a-5p, hsa-miR-99b-5p, lla-miR-100, lla-miR-99a, mdo-miR-100, mml-miR-100, mml-miR-99a, mml-miR-99b, mmu-miR-100-5p, mmu-miR-99a-5p, mmu-miR-99b-5p, mne-miR-99a, oan-miR-100-5p, oan-miR-99-5p, ppa…	NA	asu-miR-100d-5p, asu-miR-5358a-3p, asu-miR-5358b-3p, bpa-mir-100a-5p, bpa-mir-100b-5p, bpa-mir-100c-5p, bpa-mir-100d-5p, bta-miR-100, bta-miR-99a-5p, bta-miR-99b, cbr-miR-51, cbr-miR-52, cbr-miR-54a-3p, cbr-miR-54c, cbr-miR-54d, cbr-miR-55, cbr-miR-56-3p, ccr-miR-100, ccr-miR-99, cel-miR-51-5p, cel-miR-52-5p, cel-miR-53-5p, cel-miR-54-3p, cel-miR-55-3p, cel-miR-56-3p, cfa-miR-99a, cfa-miR-99b, cg…	cel-miR-55-3p, cel-miR-56-3p, crm-miR-55-3p	cbr-miR-51 cbr-miR-52 cbr-miR-54a-3p cbr-miR-54c cbr-miR-54d cbr-miR-55 cbr-miR-56-3p	cel-miR-51-5p cel-miR-52-5p cel-miR-53-5p cel-miR-54-3p cel-miR-55-3p cel-miR-56-3p	crm-miR-52-5p crm-miR-55-3p	ppc-miR-2233 ppc-miR-2237b ppc-miR-2237c ppc-miR-2271 ppc-miR-2274 ppc-miR-54 ppc-miR-55a ppc-miR-55b ppc-miR-56	bma-miR-100a bma-miR-100b bma-miR-100c bma-miR-100d	asu-miR-100a-5p asu-miR-100b-5p asu-miR-100c-5p asu-miR-100d-5p asu-miR-5358a-3p asu-miR-5358b-3p asu-miR-56	hco-miR-55 hco-miR-5895 hco-miR-5899 hco-mir-55-3p hco-mir-5895-5p hco-mir-5899-3p	cel-miR-55-3p, cel-miR-56-3p, crm-miR-55-3p	NA	NA	NA
HpolyGenome23022012_contig_59422|2833|2890|-|3p|RD	HpolyGenome23022012_contig_59422_16300	HpolyGenome23022012_contig_59422	2833	2890	-	-37.1	136352	3p	CTGTACATGTCGTGCTTCAATACCACGGGTGATATTGAGCAACGAATATGTGCGGGA	TTGAGCAACGAATATGTGCGGGA	CTGTACATGTCGTGCTTCAATA	267441	267423	18	14856.8	RD	4413	231212	2716	29100	2	4411	16	231196	0	2716	0	29100	aae-miR-87, ame-miR-87, api-miR-87a, api-miR-87b, cqu-miR-87, dan-miR-87, der-miR-87, dgr-miR-87, dme-miR-87-3p, dmo-miR-87, dpe-miR-87, dps-miR-87, dse-miR-87, dsi-miR-87, dvi-miR-87, dwi-miR-87, dya-miR-87, hme-miR-87, isc-miR-87, mse-miR-87, tca-miR-87a-3p, tca-miR-87b-3p, tur-miR-87-3p	NA	hco-miR-87a, hco-miR-87b, hco-mir-87a-3p, hco-mir-87b-3p	NA	NA	NA	NA	NA	asu-miR-87a-3p, asu-miR-87b-3p, bma-miR-5843, bpa-mir-5843-5p, cbr-miR-356, cel-miR-356a, cel-miR-87-3p, crm-miR-87-3p, cte-miR-87a, cte-miR-87b, dan-miR-87, der-miR-87, dgr-miR-87, dme-miR-87-3p, dmo-miR-87, dpe-miR-87, dps-miR-87, dse-miR-87, dsi-miR-87, dvi-miR-87, dwi-miR-87, dya-miR-87, egr-miR-87-3p, emu-miR-87, hco-miR-87a, hco-miR-87b, hco-mir-87a-3p, hco-mir-87b-3p, hme-miR-87, isc-miR-8…	NA	cbr-miR-356 cbr-miR-87	cel-miR-356a cel-miR-87-3p	crm-miR-87-3p	ppc-miR-87	bma-miR-5843 bma-miR-87a bma-miR-87b	asu-miR-87a-3p asu-miR-87b-3p	hco-miR-87a hco-miR-87b hco-mir-87a-3p hco-mir-87b-3p	NA	egr-miR-87-3p, emu-miR-87, sme-miR-87b-3p, sme-miR-87c-3p, sme-miR-87d-3p	NA	NA
HpolyGenome23022012_contig_3328|4991|5047|+|5p|RD	HpolyGenome23022012_contig_3328_1514	HpolyGenome23022012_contig_3328	4991	5047	+	-26.4	16331.5	5p	TGAGGTAGTTTTAAATGTTATGACTTTATCGTTCATAACATTTATCCTACTTCTTC	TGAGGTAGTTTTAAATGTTATGA	ATAACATTTATCCTACTTCTTC	32026	31082	944	32.9258	RD	2217	940	142	28734	2205	12	938	2	142	0	27804	930	aae-let-7, aga-let-7, ame-let-7, api-let-7, bmo-let-7-5p, cqu-let-7-5p, dan-let-7, der-let-7, dgr-let-7, dme-let-7-5p, dmo-let-7, dpe-let-7, dps-let-7, dse-let-7, dsi-let-7, dvi-let-7, dwi-let-7, dya-let-7, hme-let-7, isc-let-7, mse-let-7a, ngi-let-7, nvi-let-7, tca-let-7-5p	NA	hco-miR-5991, hco-miR-84a, hco-miR-84b, hco-mir-84-5p	hco-miR-84a, hco-mir-84-5p	hsa-let-7a-5p, hsa-let-7b-5p, hsa-let-7c, hsa-let-7d-5p, hsa-let-7e-5p, hsa-let-7f-5p, hsa-let-7g-5p, hsa-let-7i-5p, hsa-miR-4458, hsa-miR-4500, hsa-miR-98-5p, mmu-let-7a-5p, mmu-let-7b-5p, mmu-let-7c-5p, mmu-let-7d-5p, mmu-let-7e-5p, mmu-let-7f-5p, mmu-let-7g-5p, mmu-let-7i-5p, mmu-let-7k, mmu-miR-1961, mmu-miR-98-5p	NA	age-miR-98, bta-let-7a-5p, bta-let-7b, bta-let-7c, bta-let-7d, bta-let-7e, bta-let-7f, bta-let-7g, bta-let-7i, bta-miR-98, cfa-let-7a, cfa-let-7b, cfa-let-7c, cfa-let-7e, cfa-let-7f, cfa-let-7g, cfa-let-7j, cfa-miR-98, cgr-let-7a, cgr-let-7b, cgr-let-7d-5p, cgr-let-7f, cgr-let-7g-5p, cgr-miR-98, eca-let-7a, eca-let-7c, eca-let-7d, eca-let-7e, eca-let-7f, eca-let-7g, eca-miR-98, ggo-let-7a, ggo-le…	NA	aae-let-7, aca-let-7a-5p, aca-let-7b-5p, aca-let-7c-5p, aca-let-7d-5p, aca-let-7e-5p, aca-let-7f-5p, aca-let-7g, aca-let-7i-5p, aca-miR-98-5p, aga-let-7, age-miR-98, ame-let-7, api-let-7, asu-let-7-5p, asu-miR-84-5p, bfl-let-7a-5p, bma-let-7, bmo-let-7-5p, bpa-let-7-5p, bpa-mir-84-3p-1-5p, bpa-mir-84-5p-1-5p, bpa-mir-84-5p-2-5p, bta-let-7a-5p, bta-let-7b, bta-let-7c, bta-let-7d, bta-let-7f, bta-l…	hco-miR-84a, hco-mir-84-5p	cbr-let-7 cbr-miR-241 cbr-miR-48 cbr-miR-84	cel-let-7-5p cel-miR-241-5p cel-miR-48-5p cel-miR-795-5p cel-miR-84-5p	crm-let-7 crm-miR-241 crm-miR-48-5p crm-miR-84-5p	ppc-let-7 ppc-miR-84a ppc-miR-84b	bma-let-7	asu-let-7-5p asu-miR-84-5p	hco-miR-5991 hco-miR-84a hco-miR-84b hco-mir-84-5p	hco-miR-84a, hco-mir-84-5p	egr-let-7, emu-let-7, sja-let-7, sma-let-7, sme-let-7a-5p, sme-let-7b-5p, sme-let-7c-5p, sme-let-7d	NA	NA
HpolyGenome23022012_contig_296779|847|903|+|3p|RD	HpolyGenome23022012_contig_296779_44123	HpolyGenome23022012_contig_296779	847	903	+	-34	15908.4	3p	GGTGATTGTGCACTGGTGAGGTACGACCGCGACTTCATCAGGCCTCAGTCATCCAC	TTCATCAGGCCTCAGTCATCCAC	GGTGATTGTGCACTGGTGAGGT	31195	30953	242	127.905	RD	2470	25	2	28700	94	2376	0	25	0	2	148	28550	NA	NA	hco-miR-5908-3p, hco-mir-5908-3p-3p	hco-miR-5908-3p, hco-mir-5908-3p-3p	NA	NA	NA	NA	cbr-miR-77, cel-miR-77-3p, crm-miR-77, hco-miR-5908-3p, hco-mir-5908-3p-3p	hco-miR-5908-3p, hco-mir-5908-3p-3p	cbr-miR-77	cel-miR-77-3p	crm-miR-77				hco-miR-5908-3p hco-mir-5908-3p-3p	hco-miR-5908-3p, hco-mir-5908-3p-3p	NA	NA	NA
HpolyGenome23022012_contig_176574|1578|1637|-|5p|RD	HpolyGenome23022012_contig_176574_34813	HpolyGenome23022012_contig_176574	1578	1637	-	-30.4	503701	5p	AATGGCACTGCATGAATTCACGGTTGTTGTTTGGGCCGTGCATCCAGTGGTTCCATACC	AATGGCACTGCATGAATTCACGG	GTGCATCCAGTGGTTCCATACC	987979	987946	33	29937.8	RD	19395	936409	4704	27483	19393	2	936378	31	4704	0	27483	0	aae-miR-263a-5p, api-miR-263a, bmo-miR-263a-5p, cqu-miR-263, dpu-miR-263a, hme-miR-263a, isc-miR-263a, mse-miR-263a, tca-miR-263a-5p, tur-miR-263a-5p	aae-miR-263a-5p, api-miR-263a, cqu-miR-263, hme-miR-263a, mse-miR-263a, tca-miR-263a-5p, tur-miR-263a-5p	NA	NA	hsa-miR-183-5p, mmu-miR-183-5p	NA	bta-miR-183, cfa-miR-183, eca-miR-183, ggo-miR-183, hsa-miR-183-5p, mdo-miR-183, mml-miR-183, mmu-miR-183-5p, mne-miR-183, oan-miR-183, ppa-miR-183, ppy-miR-183, ptr-miR-183, rno-miR-183-5p, sla-miR-183, ssc-miR-183	NA	aae-miR-263a-5p, api-miR-263a, asu-miR-228-5p, bfl-miR-183, bma-miR-228, bmo-miR-263a-5p, bpa-mir-228-5p, bta-miR-183, cbr-miR-228, ccr-miR-183, cel-miR-228-5p, cfa-miR-183, cin-miR-183-5p, cqu-miR-263, crm-miR-228, csa-miR-183, dpu-miR-263a, dre-miR-183, eca-miR-183, fru-miR-183, gga-miR-183, ggo-miR-183, hme-miR-263a, hsa-miR-183-5p, isc-miR-263a, lgi-miR-183, mdo-miR-183, mml-miR-183, mmu-miR-…	aae-miR-263a-5p, api-miR-263a, asu-miR-228-5p, bma-miR-228, bpa-mir-228-5p, cbr-miR-228, cel-miR-228-5p, cqu-miR-263, crm-miR-228, hme-miR-263a, lgi-miR-183, mse-miR-263a, sko-miR-183, spu-miR-183, tca-miR-263a-5p, tur-miR-263a-5p	cbr-miR-228	cel-miR-228-5p	crm-miR-228	ppc-miR-2253a ppc-miR-2253b ppc-miR-312	bma-miR-228	asu-miR-228-5p		asu-miR-228-5p, bma-miR-228, bpa-mir-228-5p, cbr-miR-228, cel-miR-228-5p, crm-miR-228	NA	NA	NA
HpolyGenome23022012_contig_222843|4949|5007|-|3p|RD	HpolyGenome23022012_contig_222843_39132	HpolyGenome23022012_contig_222843	4949	5007	-	-24.6	274125	3p	CGGCTATGTACTGCGTGTGTACTGTTGTTCTGATATACCCGTAGCCACATAGTTCGCA	TACCCGTAGCCACATAGTTCGCA	CGGCTATGTACTGCGTGTGTA	537677	537368	309	1739.06	RD	14394	484333	11612	27338	24	14370	225	484108	0	11612	60	27278	aae-miR-100, aga-miR-100, ame-miR-100, api-miR-100, bmo-miR-100, cqu-miR-100-5p, dan-miR-100, der-miR-100, dgr-miR-100, dme-miR-100-5p, dmo-miR-100, dpe-miR-100, dps-miR-100, dpu-miR-100, dse-miR-100, dsi-miR-100, dvi-miR-100, dwi-miR-100, dya-miR-100, isc-miR-100, mse-miR-100, ngi-miR-100, nvi-miR-100, tca-miR-100-5p	NA	hco-miR-55, hco-miR-5895, hco-miR-5899, hco-mir-55-3p, hco-mir-5895-5p, hco-mir-5899-3p	NA	hsa-miR-100-5p, hsa-miR-99a-5p, hsa-miR-99b-5p, mmu-miR-100-5p, mmu-miR-99a-5p, mmu-miR-99b-5p	NA	age-miR-100, bta-miR-100, bta-miR-99a-5p, bta-miR-99b, cfa-miR-99a, cfa-miR-99b, cgr-miR-100-5p, cgr-miR-99a-5p, eca-miR-100, eca-miR-99a, eca-miR-99b, ggo-miR-100, ggo-miR-99a, hsa-miR-100-5p, hsa-miR-99a-5p, hsa-miR-99b-5p, lla-miR-100, lla-miR-99a, mdo-miR-100, mml-miR-100, mml-miR-99a, mml-miR-99b, mmu-miR-100-5p, mmu-miR-99a-5p, mmu-miR-99b-5p, mne-miR-99a, oan-miR-100-5p, oan-miR-99-5p, ppa…	NA	aae-miR-100, aca-miR-100, aca-miR-99a-5p, aca-miR-99b-5p, aga-miR-100, age-miR-100, ame-miR-100, api-miR-100, asu-miR-100a-5p, asu-miR-100b-5p, asu-miR-100c-5p, asu-miR-5358a-3p, asu-miR-5358b-3p, bfl-miR-100-5p, bma-miR-100a, bma-miR-100b, bma-miR-100c, bma-miR-100d, bmo-miR-100, bpa-mir-100a-5p, bpa-mir-100b-5p, bpa-mir-100c-5p, bpa-mir-100d-5p, bta-miR-100, bta-miR-99a-5p, bta-miR-99b, cbr-miR…	NA	cbr-miR-51 cbr-miR-52 cbr-miR-54a-3p cbr-miR-54c cbr-miR-54d cbr-miR-55 cbr-miR-56-3p	cel-miR-51-5p cel-miR-52-5p cel-miR-53-5p cel-miR-54-3p cel-miR-55-3p cel-miR-56-3p	crm-miR-52-5p crm-miR-55-3p	ppc-miR-2233 ppc-miR-2237b ppc-miR-2237c ppc-miR-2271 ppc-miR-2274 ppc-miR-54 ppc-miR-55a ppc-miR-55b ppc-miR-56	bma-miR-100a bma-miR-100b bma-miR-100c bma-miR-100d	asu-miR-100a-5p asu-miR-100b-5p asu-miR-100c-5p asu-miR-100d-5p asu-miR-5358a-3p asu-miR-5358b-3p asu-miR-56	hco-miR-55 hco-miR-5895 hco-miR-5899 hco-mir-55-3p hco-mir-5895-5p hco-mir-5899-3p	NA	NA	NA	NA
HpolyGenome23022012_contig_9950|4235|4291|-|5p|RD	HpolyGenome23022012_contig_9950_3873	HpolyGenome23022012_contig_9950	4235	4291	-	-34.8	129699	5p	TCCCTGAGACCTCAATTGCGACTGCTTAAAGATCGCGAATTGTGAGCTCAGGATAC	TCCCTGAGACCTCAATTGCGA	GCGAATTGTGAGCTCAGGATAC	254391	252455	1936	130.4	RD	33144	198114	1249	22147	33030	114	196937	1177	1249	0	21500	647	aae-miR-125-5p, aga-miR-125, ame-miR-125, cqu-miR-125-5p, dan-miR-125, der-miR-125, dgr-miR-125, dme-miR-125-5p, dmo-miR-125, dpe-miR-125, dps-miR-125, dse-miR-125, dsi-miR-125, dvi-miR-125, dwi-miR-125, dya-miR-125, nlo-miR-125, nvi-miR-125, tca-miR-125-5p	NA	hco-lin-4, hco-lin-4-5p, hco-miR-5988	hco-lin-4, hco-lin-4-5p	hsa-miR-125a-5p, hsa-miR-125b-5p, hsa-miR-4319, mmu-miR-125a-5p, mmu-miR-125b-5p, mmu-miR-351-5p, mmu-miR-6367, mmu-miR-6394	NA	age-miR-125b, bta-miR-125a, bta-miR-125b, bta-miR-670, cfa-miR-125a, cfa-miR-125b, cgr-miR-125a-5p, cgr-miR-125b-5p, eca-miR-125a-5p, eca-miR-125b-5p, ggo-miR-125a, ggo-miR-125b, hsa-miR-125a-5p, hsa-miR-125b-5p, hsa-miR-4319, lca-miR-125b, lla-miR-125b, mdo-miR-125b, mml-miR-125a-5p, mml-miR-125b, mml-miR-670, mmu-miR-125a-5p, mmu-miR-125b-5p, mmu-miR-351-5p, mmu-miR-6367, mmu-miR-6394, mne-miR-…	NA	aae-miR-125-5p, aca-miR-125a-5p, aca-miR-125b, aga-miR-125, age-miR-125b, ame-miR-125, asu-lin-4-5p, bfl-miR-125a-5p, bma-lin-4, bpa-lin-4-5p, bta-miR-125a, bta-miR-125b, cbr-lin-4, cbr-miR-237-5p, ccr-miR-125b, ccr-miR-125c, cel-lin-4-5p, cel-miR-237-5p, cfa-miR-125a, cfa-miR-125b, cgr-miR-125a-5p, cgr-miR-125b-5p, cin-miR-125-5p, cqu-miR-125-5p, crm-lin-4-5p, crm-miR-2231-3p, crm-miR-237-5p, ct…	hco-lin-4, hco-lin-4-5p, ppc-lin-4	cbr-lin-4 cbr-miR-237-5p	cel-lin-4-5p cel-miR-237-5p	crm-lin-4-5p crm-miR-2231-3p crm-miR-237-5p	ppc-lin-4 ppc-miR-2236b	bma-lin-4	asu-lin-4-5p	hco-lin-4 hco-lin-4-5p hco-miR-5988	hco-lin-4, hco-lin-4-5p, ppc-lin-4	egr-miR-125, emu-miR-125, sja-miR-125a, sja-miR-125b, sma-miR-125a, sma-miR-125b, sme-lin-4-5p, sme-miR-125a-5p, sme-miR-125b-5p	NA	NA
HpolyGenome23022012_contig_75276|3655|3711|-|3p|RD	HpolyGenome23022012_contig_75276_19730	HpolyGenome23022012_contig_75276	3655	3711	-	-29.9	600057	3p	CGTGCTTCTTTGCATGCCCATACTGTATTTTGATATGGAATGTAAAGAAGTATGTA	TGGAATGTAAAGAAGTATGTA	CGTGCTTCTTTGCATGCCCATA	1176978	1176958	20	58847.9	RD	177983	974163	2821	22011	0	177983	20	974143	0	2821	0	22011	aae-miR-1, aga-miR-1, ame-miR-1, api-miR-1, bmo-miR-1a-3p, bmo-miR-3412, cqu-miR-1, dan-miR-1, der-miR-1, dgr-miR-1, dme-miR-1-3p, dmo-miR-1, dpe-miR-1, dps-miR-1, dpu-miR-1, dse-miR-1, dsi-miR-1, dvi-miR-1, dwi-miR-1, dya-miR-1, hme-miR-1a, isc-miR-1, mse-miR-1a, ngi-miR-1, nvi-miR-1, tca-miR-1-3p, tca-miR-3804b-3p, tur-miR-1-3p	aae-miR-1, aga-miR-1, ame-miR-1, api-miR-1, bmo-miR-1a-3p, cqu-miR-1, dan-miR-1, der-miR-1, dgr-miR-1, dme-miR-1-3p, dmo-miR-1, dpe-miR-1, dps-miR-1, dpu-miR-1, dse-miR-1, dsi-miR-1, dvi-miR-1, dwi-miR-1, dya-miR-1, hme-miR-1a, isc-miR-1, mse-miR-1a, ngi-miR-1, nvi-miR-1, tca-miR-1-3p, tur-miR-1-3p	hco-miR-1, hco-miR-5986, hco-mir-1-3p	hco-miR-1, hco-mir-1-3p	hsa-miR-1, hsa-miR-206, hsa-miR-613, mmu-miR-1957b, mmu-miR-1a-3p, mmu-miR-206-3p, mmu-miR-6349, mmu-miR-6382	hsa-miR-1, hsa-miR-206, mmu-miR-1a-3p, mmu-miR-206-3p	bta-miR-1, bta-miR-206, cfa-miR-1, cfa-miR-206, cgr-miR-1, cgr-miR-206, eca-miR-1, eca-miR-206, ggo-miR-1, ggo-miR-206, hsa-miR-1, hsa-miR-206, hsa-miR-613, mdo-miR-1, mdo-miR-206, mml-miR-1, mml-miR-206, mmu-miR-1957b, mmu-miR-1a-3p, mmu-miR-206-3p, mmu-miR-6349, mmu-miR-6382, mne-miR-206, oan-miR-1a, oan-miR-1b, oan-miR-206-3p, ppa-miR-1, ppy-miR-1, ppy-miR-206, ptr-miR-1, ptr-miR-206, ptr-miR-…	bta-miR-1, bta-miR-206, cfa-miR-1, cfa-miR-206, cgr-miR-1, cgr-miR-206, eca-miR-1, eca-miR-206, ggo-miR-1, ggo-miR-206, hsa-miR-1, hsa-miR-206, mdo-miR-1, mdo-miR-206, mml-miR-1, mml-miR-206, mmu-miR-1a-3p, mmu-miR-206-3p, mne-miR-206, oan-miR-1a, oan-miR-1b, oan-miR-206-3p, ppa-miR-1, ppy-miR-1, ppy-miR-206, ptr-miR-1, ptr-miR-206, rno-miR-1-3p, rno-miR-206-3p, ssc-miR-1, ssc-miR-206	aae-miR-1, aca-miR-1a-3p, aca-miR-1b-3p, aca-miR-206-3p, aga-miR-1, ame-miR-1, api-miR-1, asu-miR-1-3p, bfl-miR-1-3p, bmo-miR-1a-3p, bmo-miR-3412, bta-miR-1, bta-miR-206, cbr-miR-1, ccr-miR-1, ccr-miR-206, cel-miR-1-3p, cel-miR-796, cfa-miR-1, cfa-miR-206, cgr-miR-1, cgr-miR-206, cin-miR-1-3p, cqu-miR-1, crm-miR-1-3p, cte-miR-1, dan-miR-1, der-miR-1, dgr-miR-1, dme-miR-1-3p, dmo-miR-1, dpe-miR-1,…	aae-miR-1, aca-miR-1a-3p, aca-miR-1b-3p, aca-miR-206-3p, aga-miR-1, ame-miR-1, api-miR-1, asu-miR-1-3p, bfl-miR-1-3p, bmo-miR-1a-3p, bta-miR-1, bta-miR-206, cbr-miR-1, ccr-miR-1, ccr-miR-206, cel-miR-1-3p, cfa-miR-1, cfa-miR-206, cgr-miR-1, cgr-miR-206, cin-miR-1-3p, cqu-miR-1, crm-miR-1-3p, cte-miR-1, dan-miR-1, der-miR-1, dgr-miR-1, dme-miR-1-3p, dmo-miR-1, dpe-miR-1, dps-miR-1, dpu-miR-1, dre-…	cbr-miR-1	cel-miR-1-3p cel-miR-796	crm-miR-1-3p	ppc-miR-1		asu-miR-1-3p	hco-miR-1 hco-miR-5986 hco-mir-1-3p	asu-miR-1-3p, cbr-miR-1, cel-miR-1-3p, crm-miR-1-3p, hco-miR-1, hco-mir-1-3p, ppc-miR-1	egr-miR-1, emu-miR-1, sja-miR-1, sme-miR-1a-3p, sme-miR-1b-3p, sme-miR-1c-3p, sme-miR-2180	NA	NA
HpolyGenome23022012_contig_211742|570|627|-|3p|RD	HpolyGenome23022012_contig_211742_38196	HpolyGenome23022012_contig_211742	570	627	-	-32.9	12693	3p	TAGGGGTTGCTCGTCCAGTCAGAAGTATTGATCCTTACTGGCCTCGTAACTTCTAGC	TACTGGCCTCGTAACTTCTAGC	TAGGGGTTGCTCGTCCAGTCAG	24889	24799	90	275.544	RD	4792	395	356	19346	32	4760	3	392	0	356	55	19291	aae-miR-193, ame-miR-193, dme-miR-193-3p, dps-miR-193-3p, dpu-miR-193, dsi-miR-193-3p, hme-miR-193-3p, mse-miR-193, tca-miR-193-3p	NA	NA	NA	hsa-miR-193a-3p, hsa-miR-193b-3p, mmu-miR-193a-3p, mmu-miR-193b-3p	NA	bta-miR-193a-3p, bta-miR-193b, cgr-miR-193b-3p, eca-miR-193a-3p, eca-miR-193b, ggo-miR-193a, hsa-miR-193a-3p, hsa-miR-193b-3p, mdo-miR-193, mml-miR-193a-3p, mml-miR-193b, mmu-miR-193a-3p, mmu-miR-193b-3p, oan-miR-193-3p, ppy-miR-193a-3p, ppy-miR-193b, ptr-miR-193a, ptr-miR-193b, rno-miR-193-3p, sha-miR-193, ssc-miR-193a-3p	NA	aae-miR-193, aca-miR-193-3p, ame-miR-193, bfl-miR-193a, bfl-miR-193b, bta-miR-193a-3p, bta-miR-193b, cbr-miR-240, ccr-miR-193a, cel-miR-240-3p, cgr-miR-193b-3p, cte-miR-193, dme-miR-193-3p, dps-miR-193-3p, dpu-miR-193, dre-miR-193a, dre-miR-193b, dsi-miR-193-3p, eca-miR-193a-3p, eca-miR-193b, fru-miR-193, gga-miR-193a, gga-miR-193b, ggo-miR-193a, hme-miR-193-3p, hsa-miR-193a-3p, hsa-miR-193b-3p, …	NA	cbr-miR-240	cel-miR-240-3p	-	ppc-miR-240				NA	NA	NA	NA
HpolyGenome23022012_contig_144429|210|267|-|3p|RD	HpolyGenome23022012_contig_144429_31076	HpolyGenome23022012_contig_144429	210	267	-	-29.4	58495.8	3p	CGATTATGAGATGACTGGTGCATGTTGAGATTTGTACCCGTAATCTTCATAGTCCGA	TACCCGTAATCTTCATAGTCCGA	CGATTATGAGATGACTGGTGCA	114729	106556	8173	13.0376	RD	5737	88047	2558	18387	2141	3596	5704	82343	34	2524	294	18093	aae-miR-100, aga-miR-100, ame-miR-100, api-miR-100, bmo-miR-100, cqu-miR-100-5p, dan-miR-100, der-miR-100, dgr-miR-100, dme-miR-100-5p, dmo-miR-100, dpe-miR-100, dps-miR-100, dpu-miR-100, dse-miR-100, dsi-miR-100, dvi-miR-100, dwi-miR-100, dya-miR-100, isc-miR-100, mse-miR-100, ngi-miR-100, nvi-miR-100, tca-miR-100-5p	NA	hco-miR-55, hco-miR-5895, hco-miR-5899, hco-mir-55-3p, hco-mir-5895-5p, hco-mir-5899-3p	NA	hsa-miR-100-5p, hsa-miR-99a-5p, hsa-miR-99b-5p, mmu-miR-100-5p, mmu-miR-99a-5p, mmu-miR-99b-5p	NA	age-miR-100, bta-miR-100, bta-miR-99a-5p, bta-miR-99b, cfa-miR-99a, cfa-miR-99b, cgr-miR-100-5p, cgr-miR-99a-5p, eca-miR-100, eca-miR-99a, eca-miR-99b, ggo-miR-100, ggo-miR-99a, hsa-miR-100-5p, hsa-miR-99a-5p, hsa-miR-99b-5p, lla-miR-100, lla-miR-99a, mdo-miR-100, mml-miR-100, mml-miR-99a, mml-miR-99b, mmu-miR-100-5p, mmu-miR-99a-5p, mmu-miR-99b-5p, mne-miR-99a, oan-miR-100-5p, oan-miR-99-5p, ppa…	NA	asu-miR-5358a-3p, asu-miR-5358b-3p, asu-miR-56, cbr-miR-54a-3p, cbr-miR-54d, cbr-miR-56-3p, cel-miR-54-3p, cel-miR-55-3p, cel-miR-56-3p, cqu-miR-100-5p, crm-miR-52-5p, crm-miR-55-3p, cte-miR-100, dan-miR-100, der-miR-100, dgr-miR-100, dme-miR-100-5p, dmo-miR-100, dpe-miR-100, dps-miR-100, dpu-miR-100, dre-miR-100, dre-miR-99, dse-miR-100, dsi-miR-100, dvi-miR-100, dwi-miR-100, dya-miR-100, eca-mi…	cel-miR-54-3p	cbr-miR-51 cbr-miR-52 cbr-miR-54a-3p cbr-miR-54c cbr-miR-54d cbr-miR-55 cbr-miR-56-3p	cel-miR-51-5p cel-miR-52-5p cel-miR-53-5p cel-miR-54-3p cel-miR-55-3p cel-miR-56-3p	crm-miR-52-5p crm-miR-55-3p	ppc-miR-2233 ppc-miR-2237b ppc-miR-2237c ppc-miR-2271 ppc-miR-2274 ppc-miR-54 ppc-miR-55a ppc-miR-55b ppc-miR-56	bma-miR-100a bma-miR-100b bma-miR-100c bma-miR-100d	asu-miR-100a-5p asu-miR-100b-5p asu-miR-100c-5p asu-miR-100d-5p asu-miR-5358a-3p asu-miR-5358b-3p asu-miR-56	hco-miR-55 hco-miR-5895 hco-miR-5899 hco-mir-55-3p hco-mir-5895-5p hco-mir-5899-3p	cel-miR-54-3p	NA	NA	NA
HpolyGenome23022012_contig_274556|209|264|-|3p|RD	HpolyGenome23022012_contig_274556_42869	HpolyGenome23022012_contig_274556	209	264	-	-29.5	18343.1	3p	TAATCTCATCCGAATCCGTTGCCAAAACGGCGCGACGAATTCGTCTGGGATTGGC	GACGAATTCGTCTGGGATTGGC	TAATCTCATCCGAATCCGTTGC	35979	16537	19442	0.850581	RD	2774	17707	447	15115	725	2049	7095	10612	145	302	11541	3574	NA	NA	NA	NA	NA	NA	NA	NA	NA	NA	-	-	-	-	-	-	-	NA	NA	NA	NA
HpolyGenome23022012_contig_234356|917|976|+|3p|RD	HpolyGenome23022012_contig_234356_39935	HpolyGenome23022012_contig_234356	917	976	+	-34.3	89034.7	3p	TCCGGTTCGACGGGAGTCATCGTCCTTGTCGGCACTATGACACTGTTGCGAACTGGGAT	TATGACACTGTTGCGAACTGGGAT	TCCGGTTCGACGGGAGTCATCGT	174637	174617	20	8730.85	RD	906	99487	61251	12993	3	903	11	99476	6	61245	0	12993	NA	NA	hco-miR-63a, hco-mir-63a-3p	hco-miR-63a, hco-mir-63a-3p	hsa-miR-425-5p, mmu-miR-425-5p, mmu-miR-489-3p	NA	cfa-miR-425, cgr-miR-425-5p, hsa-miR-425-5p, mml-miR-425, mmu-miR-425-5p, mmu-miR-489-3p, oan-miR-425-5p, ppy-miR-425, ptr-miR-425, rno-miR-425-5p, ssc-miR-425-5p	NA	cbr-miR-64a, cbr-miR-65-5p, cel-miR-229-5p, cel-miR-63-3p, cel-miR-64-5p, cel-miR-65-5p, cel-miR-66-5p, crm-miR-63-3p, crm-miR-64a-5p, crm-miR-64b-5p, crm-miR-64c-5p, crm-miR-64d-5p, crm-miR-64e, hco-miR-63a, hco-mir-63a-3p, hsa-miR-425-5p, mml-miR-425, mmu-miR-425-5p, mmu-miR-489-3p, oan-miR-425-5p, ola-miR-731, ppc-miR-2232, ppc-miR-2258, ppc-miR-2268, ppc-miR-63a, ppc-miR-63b, ppc-miR-63c, ppc…	hco-miR-63a, hco-mir-63a-3p	cbr-miR-2226-5p cbr-miR-64a cbr-miR-65-5p	cel-miR-229-5p cel-miR-63-3p cel-miR-64-5p cel-miR-65-5p cel-miR-66-5p	crm-miR-63-3p crm-miR-64a-5p crm-miR-64b-5p crm-miR-64c-5p crm-miR-64d-5p crm-miR-64e crm-miR-66-5p	ppc-miR-2232 ppc-miR-2258 ppc-miR-2268 ppc-miR-63a ppc-miR-63b ppc-miR-63c ppc-miR-63d ppc-miR-63f ppc-miR-65			hco-miR-63a hco-mir-63a-3p	hco-miR-63a, hco-mir-63a-3p	NA	NA	NA
HpolyGenome23022012_contig_234356|1079|1136|+|3p|RD	HpolyGenome23022012_contig_234356_39937	HpolyGenome23022012_contig_234356	1079	1136	+	-31.3	4.9	3p	TCCTGTTCGCCAGTCGTCATTGTCTTTGCGTGTACTATGACACTGTTGCGAATTGGG	TATGACACTGTTGCGAATTGGG	TCCTGTTCGCCAGTCGTCATTGT	129469	129453	16	8090.81	RD	3291	79100	36395	10683	2	3289	2	79098	12	36383	0	10683	NA	NA	hco-miR-63a, hco-mir-63a-3p	hco-miR-63a, hco-mir-63a-3p	hsa-miR-425-5p, mmu-miR-425-5p, mmu-miR-489-3p	NA	cfa-miR-425, cgr-miR-425-5p, hsa-miR-425-5p, mml-miR-425, mmu-miR-425-5p, mmu-miR-489-3p, oan-miR-425-5p, ppy-miR-425, ptr-miR-425, rno-miR-425-5p, ssc-miR-425-5p	NA	cbr-miR-64a, cbr-miR-65-5p, cel-miR-229-5p, cel-miR-63-3p, cel-miR-64-5p, cel-miR-65-5p, cel-miR-66-5p, cfa-miR-425, cgr-miR-425-5p, crm-miR-63-3p, crm-miR-64a-5p, crm-miR-64b-5p, crm-miR-64c-5p, crm-miR-64d-5p, crm-miR-64e, crm-miR-66-5p, dre-miR-731, hco-miR-63a, hco-mir-63a-3p, hsa-miR-425-5p, mml-miR-425, mmu-miR-425-5p, mmu-miR-489-3p, oan-miR-425-5p, ola-miR-731, ppc-miR-2232, ppc-miR-2258,…	hco-miR-63a, hco-mir-63a-3p, ppc-miR-2268	cbr-miR-2226-5p cbr-miR-64a cbr-miR-65-5p	cel-miR-229-5p cel-miR-63-3p cel-miR-64-5p cel-miR-65-5p cel-miR-66-5p	crm-miR-63-3p crm-miR-64a-5p crm-miR-64b-5p crm-miR-64c-5p crm-miR-64d-5p crm-miR-64e crm-miR-66-5p	ppc-miR-2232 ppc-miR-2258 ppc-miR-2268 ppc-miR-63a ppc-miR-63b ppc-miR-63c ppc-miR-63d ppc-miR-63f ppc-miR-65			hco-miR-63a hco-mir-63a-3p	hco-miR-63a, hco-mir-63a-3p, ppc-miR-2268	NA	NA	NA
HpolyGenome23022012_contig_185028|2391|2468|+|5p|R	ALL_4-m0920	HpolyGenome23022012_contig_185028	2391	2468	+	-28.5	-	5p	GTCATTGATCTCTTTGGTTATCTAGCTGTATGATTTTTCGTACTCATAAGGCTGGACGACTAAAGGAATCAATTCGTC	TCTTTGGTTATCTAGCTGTATGA	ATAAGGCTGGACGACTAAAGGAA	75734	64267	11357	5.6588	R	4160	60275	694	10605	2604	1556	683	11	52420	7855	8670	1935	aae-miR-9a, aae-miR-9b, aae-miR-9c-5p, aga-miR-9a, aga-miR-9b, aga-miR-9c, ame-miR-9a, ame-miR-9b, api-miR-9a, api-miR-9b, bmo-miR-9a-5p, bmo-miR-9b-5p, cqu-miR-9-5p, dan-miR-9a, dan-miR-9b, dan-miR-9c, der-miR-9a, der-miR-9b, der-miR-9c, dgr-miR-9a, dgr-miR-9b, dgr-miR-9c, dme-miR-9a-5p, dme-miR-9b-5p, dme-miR-9c-5p, dmo-miR-9a, dmo-miR-9b, dmo-miR-9c, dpe-miR-9a, dpe-miR-9b, dpe-miR-9c, dps-miR…	aae-miR-9a, aae-miR-9b, aga-miR-9a, aga-miR-9b, ame-miR-9a, ame-miR-9b, api-miR-9a, bmo-miR-9a-5p, bmo-miR-9b-5p, dan-miR-9a, dan-miR-9b, der-miR-9a, der-miR-9b, dgr-miR-9a, dme-miR-9a-5p, dme-miR-9b-5p, dmo-miR-9a, dmo-miR-9b, dpe-miR-9a, dpe-miR-9b, dps-miR-9a, dps-miR-9b, dpu-miR-9-5p, dse-miR-9a, dse-miR-9b, dsi-miR-9a, dvi-miR-9a, dvi-miR-9b, dwi-miR-9a, dwi-miR-9b, dya-miR-9a, dya-miR-9b, h…	hco-miR-9, hco-mir-79-5p, hco-mir-9-5p	hco-miR-9, hco-mir-9-5p	hsa-miR-9-5p, mmu-miR-9-5p	hsa-miR-9-5p, mmu-miR-9-5p	age-miR-9, bta-miR-9-5p, cfa-miR-9, cgr-miR-9, eca-miR-9a, ggo-miR-9, hsa-miR-9-5p, lla-miR-9, mdo-miR-9-5p, mml-miR-9, mmu-miR-9-5p, mne-miR-9, oan-miR-9-5p, ppy-miR-9, ptr-miR-9, rno-miR-9a-5p, sha-miR-9, ssc-miR-9, ssc-miR-9-1, ssc-miR-9-2	age-miR-9, bta-miR-9-5p, cfa-miR-9, cgr-miR-9, eca-miR-9a, ggo-miR-9, hsa-miR-9-5p, lla-miR-9, mdo-miR-9-5p, mml-miR-9, mmu-miR-9-5p, mne-miR-9, oan-miR-9-5p, ppy-miR-9, ptr-miR-9, rno-miR-9a-5p, sha-miR-9, ssc-miR-9, ssc-miR-9-1, ssc-miR-9-2	aae-miR-9a, aae-miR-9b, aae-miR-9c-5p, aca-miR-9-5p, aga-miR-9a, aga-miR-9b, aga-miR-9c, age-miR-9, ame-miR-9a, ame-miR-9b, api-miR-9a, api-miR-9b, asu-miR-9-5p, bfl-miR-9-5p, bmo-miR-9a-5p, bmo-miR-9b-5p, bta-miR-9-5p, cbr-miR-244, ccr-miR-9-3p, cel-miR-244-5p, cfa-miR-9, cgr-miR-9, cin-miR-9-5p, cqu-miR-9-5p, crm-miR-244-5p, cte-miR-9-5p, dan-miR-9a, dan-miR-9b, dan-miR-9c, der-miR-9a, der-miR-…	aae-miR-9a, aae-miR-9b, aca-miR-9-5p, aga-miR-9a, aga-miR-9b, age-miR-9, ame-miR-9a, ame-miR-9b, api-miR-9a, asu-miR-9-5p, bfl-miR-9-5p, bmo-miR-9a-5p, bmo-miR-9b-5p, bta-miR-9-5p, ccr-miR-9-3p, cfa-miR-9, cgr-miR-9, cte-miR-9-5p, dan-miR-9a, dan-miR-9b, der-miR-9a, der-miR-9b, dgr-miR-9a, dme-miR-9a-5p, dme-miR-9b-5p, dmo-miR-9a, dmo-miR-9b, dpe-miR-9a, dpe-miR-9b, dps-miR-9a, dps-miR-9b, dpu-mi…	cbr-miR-244	cel-miR-244-5p	crm-miR-244-5p	ppc-miR-9		asu-miR-9-5p	hco-miR-9 hco-mir-79-5p hco-mir-9-5p	asu-miR-9-5p, hco-miR-9, hco-mir-9-5p, ppc-miR-9	egr-miR-9, emu-miR-9, sme-miR-79-5p, sme-miR-9a-5p, sme-miR-9b-5p	sme-miR-9a-5p, sme-miR-9b-5p	NA
HpolyGenome23022012_contig_60381|206|264|-|3p|RD	HpolyGenome23022012_contig_60381_16520	HpolyGenome23022012_contig_60381	206	264	-	-28.3	409537	3p	TCGCCTGACACTTGACTCAAACCTCATTCGATGAAGGTGAGCAAAGTCTCAGGTGTGG	GTGAGCAAAGTCTCAGGTGTGG	TCGCCTGACACTTGACTCAAACCT	803281	803125	156	5148.24	RD	730	785743	6575	10233	0	730	156	785587	0	6575	0	10233	aae-miR-87, ame-miR-87, api-miR-87a, api-miR-87b, cqu-miR-87, dan-miR-87, der-miR-87, dgr-miR-87, dme-miR-87-3p, dmo-miR-87, dpe-miR-87, dps-miR-87, dse-miR-87, dsi-miR-87, dvi-miR-87, dwi-miR-87, dya-miR-87, hme-miR-87, isc-miR-87, mse-miR-87, tca-miR-87a-3p, tca-miR-87b-3p, tur-miR-87-3p	aae-miR-87, ame-miR-87, api-miR-87a, api-miR-87b, cqu-miR-87, dan-miR-87, der-miR-87, dgr-miR-87, dme-miR-87-3p, dmo-miR-87, dpe-miR-87, dps-miR-87, dse-miR-87, dsi-miR-87, dvi-miR-87, dwi-miR-87, dya-miR-87, hme-miR-87, isc-miR-87, mse-miR-87, tca-miR-87a-3p, tca-miR-87b-3p, tur-miR-87-3p	hco-miR-87a, hco-miR-87b, hco-mir-87a-3p, hco-mir-87b-3p	hco-miR-87a, hco-miR-87b, hco-mir-87a-3p, hco-mir-87b-3p	NA	NA	NA	NA	aae-miR-87, ame-miR-87, api-miR-87a, api-miR-87b, asu-miR-87a-3p, asu-miR-87b-3p, bma-miR-87a, bma-miR-87b, bpa-mir-87a-3p, bpa-mir-87b-3p, cbr-miR-87, cel-miR-233-3p, cel-miR-87-3p, cqu-miR-87, crm-miR-87-3p, cte-miR-87a, cte-miR-87b, dan-miR-87, der-miR-87, dgr-miR-87, dme-miR-87-3p, dmo-miR-87, dpe-miR-87, dps-miR-87, dse-miR-87, dsi-miR-87, dvi-miR-87, dwi-miR-87, dya-miR-87, egr-miR-87-3p, e…	aae-miR-87, ame-miR-87, api-miR-87a, api-miR-87b, asu-miR-87a-3p, asu-miR-87b-3p, bma-miR-87a, bma-miR-87b, bpa-mir-87a-3p, bpa-mir-87b-3p, cbr-miR-87, cel-miR-87-3p, cqu-miR-87, crm-miR-87-3p, cte-miR-87a, cte-miR-87b, dan-miR-87, der-miR-87, dgr-miR-87, dme-miR-87-3p, dmo-miR-87, dpe-miR-87, dps-miR-87, dse-miR-87, dsi-miR-87, dvi-miR-87, dwi-miR-87, dya-miR-87, egr-miR-87-3p, emu-miR-87, hco-m…	cbr-miR-233 cbr-miR-356 cbr-miR-87	cel-miR-233-3p cel-miR-356a cel-miR-87-3p	crm-miR-233 crm-miR-87-3p	ppc-miR-87	bma-miR-5843 bma-miR-87a bma-miR-87b	asu-miR-87a-3p asu-miR-87b-3p	hco-miR-87a hco-miR-87b hco-mir-87a-3p hco-mir-87b-3p	asu-miR-87a-3p, asu-miR-87b-3p, bma-miR-87a, bma-miR-87b, bpa-mir-87a-3p, bpa-mir-87b-3p, cbr-miR-87, cel-miR-87-3p, crm-miR-87-3p, hco-miR-87a, hco-miR-87b, hco-mir-87a-3p, hco-mir-87b-3p, ppc-miR-87	egr-miR-87-3p, emu-miR-87, sme-miR-87b-3p, sme-miR-87c-3p, sme-miR-87d-3p	egr-miR-87-3p, emu-miR-87	NA
HpolyGenome23022012_contig_4797|563|619|+|5p|RD	HpolyGenome23022012_contig_4797_2152	HpolyGenome23022012_contig_4797	563	619	+	-44.2	5.3	5p	TGGCAGTGTGGTTAGCTGGTTGCAGCCGGTGACAACGGCTATCAACACTGCCGTCC	TGGCAGTGTGGTTAGCTGGTTG	ACGGCTATCAACACTGCCGTCC	148291	148279	12	12356.6	RD	2122	136100	755	9318	2120	2	136090	10	755	0	9318	0	aae-miR-34-5p, aga-miR-34, ame-miR-34, api-miR-34, bmo-miR-34-5p, dan-miR-34, der-miR-34, dgr-miR-34, dme-miR-34-5p, dmo-miR-34, dpe-miR-34, dps-miR-34, dpu-miR-34, dse-miR-34, dsi-miR-34, dvi-miR-34, dwi-miR-34, dya-miR-34, hme-miR-34, mse-miR-34, nvi-miR-34, tca-miR-34-5p, tur-miR-34-5p	aae-miR-34-5p, aga-miR-34, ame-miR-34, api-miR-34, bmo-miR-34-5p, dan-miR-34, der-miR-34, dgr-miR-34, dme-miR-34-5p, dmo-miR-34, dpe-miR-34, dps-miR-34, dpu-miR-34, dse-miR-34, dsi-miR-34, dvi-miR-34, dwi-miR-34, dya-miR-34, hme-miR-34, mse-miR-34, nvi-miR-34, tca-miR-34-5p, tur-miR-34-5p	NA	NA	hsa-miR-34a-5p, hsa-miR-34c-5p, hsa-miR-449a, hsa-miR-449b-5p, mmu-miR-34a-5p, mmu-miR-34b-5p, mmu-miR-34c-5p, mmu-miR-449a-5p, mmu-miR-449b, mmu-miR-449c-5p	hsa-miR-34a-5p, hsa-miR-34c-5p, hsa-miR-449a, hsa-miR-449b-5p, mmu-miR-34a-5p, mmu-miR-34b-5p, mmu-miR-34c-5p, mmu-miR-449a-5p	age-miR-34a, bta-miR-34a, bta-miR-34b, bta-miR-34c, bta-miR-449a, bta-miR-449b, bta-miR-449c, cfa-miR-34a, cfa-miR-34b, cfa-miR-34c, cfa-miR-449, cgr-miR-34a, cgr-miR-34b-5p, cgr-miR-34c-5p, eca-miR-34a, eca-miR-34b-5p, eca-miR-34c, eca-miR-449a, ggo-miR-34a, ggo-miR-34b, ggo-miR-34c, hsa-miR-34a-5p, hsa-miR-34c-5p, hsa-miR-449a, hsa-miR-449b-5p, lla-miR-34a, mdo-miR-34a, mdo-miR-449, mml-miR-34a…	age-miR-34a, bta-miR-34a, bta-miR-34b, bta-miR-34c, bta-miR-449a, bta-miR-449b, cfa-miR-34a, cfa-miR-34b, cfa-miR-34c, cfa-miR-449, cgr-miR-34a, cgr-miR-34b-5p, cgr-miR-34c-5p, eca-miR-34a, eca-miR-34b-5p, eca-miR-34c, eca-miR-449a, ggo-miR-34a, ggo-miR-34b, ggo-miR-34c, hsa-miR-34a-5p, hsa-miR-34c-5p, hsa-miR-449a, hsa-miR-449b-5p, lla-miR-34a, mdo-miR-34a, mdo-miR-449, mml-miR-34a, mml-miR-34c-…	aae-miR-34-5p, aca-miR-34a-5p, aca-miR-34b-5p, aca-miR-34c-5p, aca-miR-449a, aca-miR-449c-5p, aga-miR-34, age-miR-34a, ame-miR-34, api-miR-34, asu-miR-34-5p, bfl-miR-34a, bfl-miR-34d, bma-miR-34, bmo-miR-34-5p, bpa-mir-34-5p, bta-miR-34a, bta-miR-34b, bta-miR-34c, bta-miR-449a, bta-miR-449b, cbr-miR-2227, cbr-miR-34, ccr-miR-34, cel-miR-1824-5p, cel-miR-34-5p, cfa-miR-34a, cfa-miR-34b, cfa-miR-34…	aae-miR-34-5p, aca-miR-34a-5p, aca-miR-34b-5p, aca-miR-34c-5p, aca-miR-449a, aga-miR-34, age-miR-34a, ame-miR-34, api-miR-34, asu-miR-34-5p, bma-miR-34, bmo-miR-34-5p, bpa-mir-34-5p, bta-miR-34a, bta-miR-34b, bta-miR-34c, bta-miR-449a, bta-miR-449b, cbr-miR-34, ccr-miR-34, cel-miR-34-5p, cfa-miR-34a, cfa-miR-34b, cfa-miR-34c, cfa-miR-449, cgr-miR-34a, cgr-miR-34b-5p, cgr-miR-34c-5p, cin-miR-34-5p…	cbr-miR-2227 cbr-miR-34	cel-miR-1824-5p cel-miR-34-5p cel-miR-4933	crm-miR-2227 crm-miR-34	ppc-miR-2239	bma-miR-34	asu-miR-34-5p		asu-miR-34-5p, bma-miR-34, bpa-mir-34-5p, cbr-miR-34, cel-miR-34-5p, crm-miR-34	NA	NA	NA
HpolyGenome23022012_contig_25225|579|638|-|3p|RD	HpolyGenome23022012_contig_25225_8110	HpolyGenome23022012_contig_25225	579	638	-	-34.9	80176.8	3p	CGCCTGAACCTTTCGTCTCAACCTCTATGTCAGGCAGGTGAGCAAAGTTTCAGGTGTGC	GTGAGCAAAGTTTCAGGTGTGC	CGCCTGAACCTTTCGTCTCAACCT	157255	157023	232	676.823	RD	2096	146575	630	7954	17	2079	124	146451	4	626	87	7867	aae-miR-87, ame-miR-87, api-miR-87a, api-miR-87b, cqu-miR-87, dan-miR-87, der-miR-87, dgr-miR-87, dme-miR-87-3p, dmo-miR-87, dpe-miR-87, dps-miR-87, dse-miR-87, dsi-miR-87, dvi-miR-87, dwi-miR-87, dya-miR-87, hme-miR-87, isc-miR-87, mse-miR-87, tca-miR-87a-3p, tca-miR-87b-3p, tur-miR-87-3p	aae-miR-87, ame-miR-87, api-miR-87a, api-miR-87b, cqu-miR-87, dan-miR-87, der-miR-87, dgr-miR-87, dme-miR-87-3p, dmo-miR-87, dpe-miR-87, dps-miR-87, dse-miR-87, dsi-miR-87, dvi-miR-87, dwi-miR-87, dya-miR-87, hme-miR-87, isc-miR-87, mse-miR-87, tca-miR-87a-3p, tca-miR-87b-3p, tur-miR-87-3p	hco-miR-87a, hco-miR-87b, hco-mir-87a-3p, hco-mir-87b-3p	hco-miR-87a, hco-miR-87b, hco-mir-87a-3p, hco-mir-87b-3p	NA	NA	NA	NA	aae-miR-87, ame-miR-87, api-miR-87a, api-miR-87b, asu-miR-87a-3p, asu-miR-87b-3p, bma-miR-5843, bma-miR-87a, bma-miR-87b, bpa-mir-5843-5p, bpa-mir-87a-3p, bpa-mir-87b-3p, cbr-miR-87, cel-miR-233-3p, cel-miR-87-3p, cqu-miR-87, crm-miR-87-3p, cte-miR-87a, cte-miR-87b, dan-miR-87, der-miR-87, dgr-miR-87, dme-miR-87-3p, dmo-miR-87, dpe-miR-87, dps-miR-87, dse-miR-87, dsi-miR-87, dvi-miR-87, dwi-miR-8…	aae-miR-87, ame-miR-87, api-miR-87a, api-miR-87b, asu-miR-87a-3p, asu-miR-87b-3p, bma-miR-87a, bma-miR-87b, bpa-mir-87a-3p, bpa-mir-87b-3p, cbr-miR-87, cel-miR-87-3p, cqu-miR-87, crm-miR-87-3p, cte-miR-87a, cte-miR-87b, dan-miR-87, der-miR-87, dgr-miR-87, dme-miR-87-3p, dmo-miR-87, dpe-miR-87, dps-miR-87, dse-miR-87, dsi-miR-87, dvi-miR-87, dwi-miR-87, dya-miR-87, egr-miR-87-3p, emu-miR-87, hco-m…	cbr-miR-233 cbr-miR-356 cbr-miR-87	cel-miR-233-3p cel-miR-356a cel-miR-87-3p	crm-miR-233 crm-miR-87-3p	ppc-miR-87	bma-miR-5843 bma-miR-87a bma-miR-87b	asu-miR-87a-3p asu-miR-87b-3p	hco-miR-87a hco-miR-87b hco-mir-87a-3p hco-mir-87b-3p	asu-miR-87a-3p, asu-miR-87b-3p, bma-miR-87a, bma-miR-87b, bpa-mir-87a-3p, bpa-mir-87b-3p, cbr-miR-87, cel-miR-87-3p, crm-miR-87-3p, hco-miR-87a, hco-miR-87b, hco-mir-87a-3p, hco-mir-87b-3p, ppc-miR-87	egr-miR-87-3p, emu-miR-87, sme-miR-87b-3p, sme-miR-87c-3p, sme-miR-87d-3p	egr-miR-87-3p, emu-miR-87	NA
HpolyGenome23022012_contig_67031|1217|1276|+|3p|RD	HpolyGenome23022012_contig_67031_18021	HpolyGenome23022012_contig_67031	1217	1276	+	-29.5	8309.5	3p	GTCTTACCTGAACAATATTAGAAGCTTCGATCTGTCTAATACTGTCAGGTAATGATGCT	TAATACTGTCAGGTAATGATGCT	GTCTTACCTGAACAATATTAGA	16291	15626	665	23.4977	RD	4229	4399	134	7529	72	4157	253	4146	2	132	338	7191	aae-miR-8-3p, aga-miR-8, ame-miR-8, api-miR-8, bmo-miR-8-3p, cqu-miR-8-3p, dan-miR-8, der-miR-8, dgr-miR-8, dme-miR-8-3p, dmo-miR-8, dpe-miR-8, dps-miR-8, dpu-miR-8, dse-miR-8, dsi-miR-8, dvi-miR-8, dwi-miR-8, dya-miR-8, hme-miR-8, isc-miR-8, lmi-miR-8-3p, mse-miR-8, nlo-miR-8, nvi-miR-8, tca-miR-8-3p	aae-miR-8-3p, aga-miR-8, ame-miR-8, api-miR-8, bmo-miR-8-3p, cqu-miR-8-3p, dan-miR-8, der-miR-8, dgr-miR-8, dme-miR-8-3p, dmo-miR-8, dpe-miR-8, dps-miR-8, dpu-miR-8, dse-miR-8, dsi-miR-8, dvi-miR-8, dwi-miR-8, dya-miR-8, hme-miR-8, isc-miR-8, lmi-miR-8-3p, mse-miR-8, nlo-miR-8, nvi-miR-8, tca-miR-8-3p	NA	NA	hsa-miR-200b-3p, hsa-miR-200c-3p, hsa-miR-429, mmu-miR-200b-3p, mmu-miR-200c-3p, mmu-miR-429-3p	NA	bta-miR-200b, bta-miR-200c, bta-miR-429, cfa-miR-200c, cfa-miR-429, cgr-miR-200b, cgr-miR-200c, cgr-miR-429, eca-miR-200b, eca-miR-200c, eca-miR-429, ggo-miR-200b, ggo-miR-429, hsa-miR-200b-3p, hsa-miR-200c-3p, hsa-miR-429, mdo-miR-200b, mdo-miR-200c, mdo-miR-429, mml-miR-429, mml-miR-548a, mmu-miR-200b-3p, mmu-miR-200c-3p, mmu-miR-429-3p, oan-miR-200b-3p, oan-miR-429-3p, ppy-miR-429, ptr-miR-200…	NA	aae-miR-8-3p, aca-miR-200b-3p, aca-miR-429-3p, aga-miR-8, ame-miR-8, api-miR-8, asu-miR-236-3p, bfl-miR-200a, bfl-miR-200b, bma-miR-236, bmo-miR-8-3p, bpa-mir-236-3p, bta-miR-200b, bta-miR-200c, bta-miR-429, cbr-miR-236, ccr-miR-200b, ccr-miR-429, cel-miR-236-3p, cfa-miR-200c, cfa-miR-429, cgr-miR-200b, cgr-miR-200c, cgr-miR-429, cin-miR-200-3p, cqu-miR-8-3p, crm-miR-236, csa-miR-200, cte-miR-8, …	aae-miR-8-3p, aga-miR-8, ame-miR-8, api-miR-8, bfl-miR-200a, bfl-miR-200b, bmo-miR-8-3p, cbr-miR-236, cel-miR-236-3p, cqu-miR-8-3p, crm-miR-236, cte-miR-8, dan-miR-8, der-miR-8, dgr-miR-8, dme-miR-8-3p, dmo-miR-8, dpe-miR-8, dps-miR-8, dpu-miR-8, dre-miR-200c, dse-miR-8, dsi-miR-8, dvi-miR-8, dwi-miR-8, dya-miR-8, hme-miR-8, isc-miR-8, lgi-miR-8, lmi-miR-8-3p, mse-miR-8, nlo-miR-8, nvi-miR-8, sja…	cbr-miR-236	cel-miR-236-3p	crm-miR-236	ppc-miR-236	bma-miR-236	asu-miR-236-3p		cbr-miR-236, cel-miR-236-3p, crm-miR-236	egr-miR-8, emu-miR-8, sja-miR-8-3p, sma-miR-8-3p, sme-miR-8a-3p, sme-miR-8b-3p	sja-miR-8-3p, sma-miR-8-3p, sme-miR-8a-3p	NA
HpolyGenome23022012_contig_45589|617|673|-|3p|RD	HpolyGenome23022012_contig_45589_13290	HpolyGenome23022012_contig_45589	617	673	-	-23.5	42809.2	3p	TACCTGCTAGTACGAGATTGTTCGTGTGTCGAAATAAGCTCGTCGCTACAGGCAGA	TAAGCTCGTCGCTACAGGCAGA	TACCTGCTAGTACGAGATTGTT	83971	71109	12862	5.52861	RD	5150	71153	472	7204	693	4457	11069	60084	32	440	1076	6128	aga-miR-993, ame-miR-993, api-miR-993, bmo-miR-993a-3p, bmo-miR-993b-3p, cqu-miR-993-3p, dme-miR-993-3p, dps-miR-993-3p, dpu-miR-993, dsi-miR-993-3p, hme-miR-6307-3p, hme-miR-993, isc-miR-993, ngi-miR-993, nlo-miR-993, nvi-miR-993, tca-miR-993-3p, tur-miR-993a-3p, tur-miR-993b-3p	NA	hco-miR-993, hco-mir-993-3p	hco-miR-993, hco-mir-993-3p	hsa-miR-99a-3p, hsa-miR-99b-3p, mmu-miR-99a-3p, mmu-miR-99b-3p	NA	bta-miR-99a-3p, cgr-miR-99a-3p, hsa-miR-99a-3p, hsa-miR-99b-3p, mmu-miR-99a-3p, mmu-miR-99b-3p, oan-miR-99-3p, rno-miR-99a-3p, rno-miR-99b-3p	NA	aca-miR-99a-3p, aca-miR-99b-3p, aga-miR-993, ame-miR-993, api-miR-993, asu-miR-993-3p, bfl-miR-100-3p, bmo-miR-993a-3p, bmo-miR-993b-3p, bta-miR-99a-3p, cbr-miR-231, cbr-miR-787, cel-miR-231-3p, cel-miR-787-3p, cgr-miR-99a-3p, cqu-miR-993-3p, crm-miR-231, crm-miR-787, dme-miR-993-3p, dps-miR-993-3p, dpu-miR-993, dsi-miR-993-3p, gga-miR-99a-3p, hco-miR-993, hco-mir-993-3p, hme-miR-6307-3p, hme-miR…	asu-miR-993-3p, cel-miR-231-3p, hco-miR-993, hco-mir-993-3p	cbr-miR-231 cbr-miR-787	cel-miR-231-3p cel-miR-787-3p	crm-miR-231 crm-miR-787	ppc-miR-993		asu-miR-993-3p	hco-miR-993 hco-mir-993-3p	asu-miR-993-3p, cel-miR-231-3p, hco-miR-993, hco-mir-993-3p	NA	NA	NA
HpolyGenome23022012_contig_43338|3014|3070|+|3p|RD	HpolyGenome23022012_contig_43338_12753	HpolyGenome23022012_contig_43338	3014	3070	+	-36.9	33408.2	3p	CCGGCAGTTGCCTCGTGATCCGTGATCAGTAGATCGAATCACAGCCAACTGCTGCT	TCGAATCACAGCCAACTGCTGCT	CCGGCAGTTGCCTCGTGATCCG	65520	64630	890	72.618	RD	7509	35813	16059	6147	0	7501	814	34999	59	16000	17	6130	NA	NA	hco-miR-250, hco-mir-250-3p	hco-miR-250, hco-mir-250-3p	NA	NA	NA	NA	hco-miR-250, hco-mir-250-3p	hco-miR-250, hco-mir-250-3p	-	-	-				hco-miR-250 hco-mir-250-3p	hco-miR-250, hco-mir-250-3p	NA	NA	NA
HpolyGenome23022012_contig_56271|672|728|-|3p|RD	HpolyGenome23022012_contig_56271_15630	HpolyGenome23022012_contig_56271	672	728	-	-29.2	28442.5	3p	TCGTCAAGAGGTCGATACGGAACTGACTGGCTTTCGAATCGTCACTCTTGATGCTC	TCGAATCGTCACTCTTGATGCTC	TCGTCAAGAGGTCGATACGGA	55781	54145	1636	33.096	RD	1447	47132	1227	5975	1081	366	526	46606	4	1223	25	5950	NA	NA	hco-miR-59, hco-mir-59-3p	hco-miR-59, hco-mir-59-3p	NA	NA	NA	NA	asu-miR-5360-5p, bpa-mir-5360-5p, cel-miR-59-3p, crm-miR-59, hco-miR-59, hco-mir-59-3p	hco-miR-59, hco-mir-59-3p	-	cel-miR-59-3p	crm-miR-59			asu-miR-5360-5p	hco-miR-59 hco-mir-59-3p	hco-miR-59, hco-mir-59-3p	NA	NA	NA
HpolyGenome23022012_contig_112275|1771|1830|-|5p|RD	HpolyGenome23022012_contig_112275_26403	HpolyGenome23022012_contig_112275	1771	1830	-	-33.6	69288.9	5p	TAAGTGAATGCTTTGCCACAGTCTTAGACATTGTAAGCTGGGCTGAGGTTCGCTTAGGC	TAAGTGAATGCTTTGCCACAGTCT	CTGGGCTGAGGTTCGCTTAGGC	135906	131740	4166	31.6227	RD	3309	126307	626	5666	3288	21	122233	4074	613	13	5606	60	NA	NA	hco-miR-86, hco-mir-86-5p	hco-miR-86, hco-mir-86-5p	NA	NA	NA	NA	asu-miR-86-5p, bpa-mir-86-5p, cbr-miR-785, cbr-miR-86, cel-miR-785, cel-miR-86-5p, crm-miR-785, crm-miR-86-5p, hco-miR-86, hco-mir-86-5p, ppc-miR-86	asu-miR-86-5p, bpa-mir-86-5p, cbr-miR-86, cel-miR-86-5p, crm-miR-86-5p, hco-miR-86, hco-mir-86-5p	cbr-miR-785 cbr-miR-86	cel-miR-785 cel-miR-86-5p	crm-miR-785 crm-miR-86-5p	ppc-miR-86		asu-miR-86-5p	hco-miR-86 hco-mir-86-5p	asu-miR-86-5p, bpa-mir-86-5p, cbr-miR-86, cel-miR-86-5p, crm-miR-86-5p, hco-miR-86, hco-mir-86-5p	NA	NA	NA
HpolyGenome23022012_contig_202985|157|215|+|3p|RD	HpolyGenome23022012_contig_202985_37483	HpolyGenome23022012_contig_202985	157	215	+	-36.1	14334.7	3p	AACGCGAAATGCTAGCTGTAATCCTTTAGTGGTGATTAAAGCTTGTATTTTGTGTTAC	TTAAAGCTTGTATTTTGTGTTAC	AACGCGAAATGCTAGCTGTAATC	28108	19893	8215	2.42155	RD	269	21417	1212	5210	222	47	6461	14956	148	1064	1384	3826	api-miR-3041, bmo-miR-9a-3p, bmo-miR-9d, dan-miR-4, der-miR-4, dgr-miR-4, dme-miR-4-3p, dmo-miR-4, dpe-miR-4, dps-miR-4, dpu-miR-9-3p, dse-miR-4, dsi-miR-4, dvi-miR-4, dwi-miR-4, dya-miR-4, isc-miR-79, lmi-miR-9a-3p, mse-miR-79, mse-miR-9b, tca-miR-3843-3p, tca-miR-3893-3p, tca-miR-9a-3p, tca-miR-9b-3p, tca-miR-9d-3p, tca-miR-9e-3p, tur-miR-9-3p	NA	hco-miR-79, hco-mir-79-3p	NA	hsa-miR-9-3p, mmu-miR-9-3p	NA	bta-miR-9-3p, hsa-miR-9-3p, mmu-miR-9-3p, rno-miR-9a-3p	NA	aca-miR-9-1-3p, api-miR-3041, asu-miR-79-3p, asu-miR-9-3p, bfl-miR-9-3p, bmo-miR-9a-3p, bpa-mir-9-3p, bta-miR-9-3p, cel-miR-75-3p, cel-miR-79-3p, crm-miR-79-3p, dme-miR-4-3p, dpu-miR-9-3p, hsa-miR-9-3p, lmi-miR-9a-3p, mmu-miR-9-3p, ola-miR-9a-3p, ppc-miR-79, rno-miR-9a-3p, sko-miR-79, sme-miR-79-3p, spu-miR-79, tca-miR-3843-3p, tca-miR-3893-3p, tca-miR-9a-3p, tca-miR-9b-3p, tca-miR-9d-3p, tca-miR…	NA	cbr-miR-75 cbr-miR-79	cel-miR-75-3p cel-miR-79-3p	crm-miR-75 crm-miR-79-3p	ppc-miR-79	bma-miR-79	asu-miR-79-3p asu-miR-9-3p	hco-miR-79 hco-mir-79-3p	NA	sme-miR-79-3p	NA	NA
HpolyGenome23022012_contig_284748|927|985|+|5p|RD	HpolyGenome23022012_contig_284748_43468	HpolyGenome23022012_contig_284748	927	985	+	-26.7	19118	5p	TACCCTGTAGTACCGAATAGTGTCTGATTTGTGCATACACTTTCGGATACAAGGTGCA	TACCCTGTAGTACCGAATAGTGTCT	ACACTTTCGGATACAAGGTGCA	37492	37484	8	4685.5	RD	1610	30211	680	4991	1607	3	30206	5	680	0	4991	0	aae-miR-993, ame-miR-3785, bmo-miR-2755-3p, bmo-miR-993b-5p, cqu-miR-993-5p, dme-miR-993-5p, dpu-miR-10, hme-miR-2755, isc-miR-10, lmi-miR-10-5p, mse-miR-10b, mse-miR-10c, mse-miR-2755, mse-miR-993, tca-miR-10-5p, tca-miR-993-5p, tur-miR-10-5p, tur-miR-993a-5p, tur-miR-993b-5p	NA	NA	NA	hsa-miR-10a-5p, hsa-miR-10b-5p, mmu-miR-10a-5p, mmu-miR-10b-5p	NA	age-miR-10a, bta-miR-10a, bta-miR-10b, cfa-miR-10a, cgr-miR-10a-5p, cgr-miR-10b-5p, eca-miR-10a, eca-miR-10b, ggo-miR-10a, ggo-miR-10b, hsa-miR-10a-5p, hsa-miR-10b-5p, mdo-miR-10a, mml-miR-10a, mml-miR-10b, mmu-miR-10a-5p, mmu-miR-10b-5p, mne-miR-10b, oan-miR-10a-5p, oan-miR-10b-5p, ppa-miR-10a, ppa-miR-10b, ppy-miR-10a, ppy-miR-10b, ptr-miR-10a, ptr-miR-10b, rno-miR-10a-5p, sha-miR-10a, sha-miR-…	NA	aae-miR-993, aca-miR-10a-5p, aca-miR-10b-5p, aca-miR-10c-5p, age-miR-10a, ame-miR-3785, asu-miR-57-5p, bfl-miR-10a-5p, bfl-miR-10c, bma-miR-57, bmo-miR-2755-3p, bmo-miR-993b-5p, bpa-mir-57-5p, bta-miR-10a, bta-miR-10b, cbr-miR-57, ccr-miR-10b, ccr-miR-10c, ccr-miR-10d, cel-miR-57-5p, cfa-miR-10a, cgr-miR-10a-5p, cgr-miR-10b-5p, cqu-miR-993-5p, crm-miR-57, cte-miR-10a, cte-miR-10c, dme-miR-993-5p,…	ccr-miR-10d, dre-miR-10d-5p, fru-miR-10d, ola-miR-10d, pol-miR-10b-5p, tni-miR-10d	cbr-miR-57	cel-miR-57-5p	crm-miR-57		bma-miR-57	asu-miR-57-5p		NA	egr-miR-10, emu-miR-10, sja-miR-10-5p, sma-miR-10-5p, sme-miR-10a-5p, sme-miR-10b-5p	NA	NA
HpolyGenome23022012_contig_211742|373|431|-|3p|RD	HpolyGenome23022012_contig_211742_38194	HpolyGenome23022012_contig_211742	373	431	-	-44.7	3065.1	3p	CGGGCATCAGTCCGGGCGTTACAGATTCTTGTCGTGTAATGCCCAGCTGATGCATCGG	TAATGCCCAGCTGATGCATCGG	CGGGCATCAGTCCGGGCGTTACA	6003	5978	25	239.12	RD	596	314	207	4886	25	571	0	314	0	207	0	4886	ame-miR-2788, hme-miR-2788-3p, isc-miR-5309, tca-miR-2788-3p	NA	NA	NA	hsa-miR-365a-3p, hsa-miR-365b-3p, mmu-miR-365-3p	NA	bta-miR-365-3p, bta-miR-365-3p, cfa-miR-365, cgr-miR-365-3p, eca-miR-365, ggo-miR-365a, hsa-miR-365a-3p, hsa-miR-365b-3p, mdo-miR-365, mml-miR-365, mmu-miR-365-3p, oan-miR-33a-3p, oan-miR-365-3p, ppy-miR-365, ptr-miR-365, rno-miR-365-3p, ssc-miR-365-3p, ssc-miR-365-3p	NA	aca-miR-33-2-3p, aca-miR-365-3p, bta-miR-365-3p, cel-miR-786-3p, cgr-miR-365-3p, hme-miR-2788-3p, hsa-miR-365a-3p, hsa-miR-365b-3p, isc-miR-5309, mmu-miR-365-3p, oan-miR-33a-3p, oan-miR-365-3p, ppy-miR-365, ptr-miR-365, rno-miR-365-3p, sko-miR-365-3p, sme-miR-2177-3p, ssc-miR-365-3p, ssc-miR-365-3p, tca-miR-2788-3p, tgu-miR-365, tni-miR-365, xtr-miR-365	NA	cbr-miR-786	cel-miR-786-3p	crm-miR-786					NA	sme-miR-2177-3p	NA	NA
HpolyGenome23022012_contig_109792|2107|2164|+|5p|RD	HpolyGenome23022012_contig_109792_25980	HpolyGenome23022012_contig_109792	2107	2164	+	-31.2	118160	5p	TGATATGTCTGGTATTCTTGGGTTTCATTGACAACCAGAACTATTAGACATATCGAA	TGATATGTCTGGTATTCTTGGGTT	CCAGAACTATTAGACATATCGAA	231757	230193	1564	147.182	RD	3679	222097	1836	4145	3018	661	221351	746	1836	0	3988	157	aae-miR-190, aga-miR-190, ame-miR-190, api-miR-190, bmo-miR-190-5p, cqu-miR-190, dme-miR-190-5p, dps-miR-190-5p, dsi-miR-190-5p, hme-miR-190, mse-miR-190, nvi-miR-190, tca-miR-190-5p, tur-miR-190-5p	NA	hco-miR-190-5p, hco-miR-50, hco-mir-50-5p	hco-miR-50, hco-mir-50-5p	hsa-miR-190a, hsa-miR-190b, mmu-miR-190a-5p, mmu-miR-190b-5p	NA	bta-miR-190a, bta-miR-190b, cfa-miR-190a, cfa-miR-190b, cgr-miR-190a, cgr-miR-190b, eca-miR-190a, eca-miR-190b, ggo-miR-190a, ggo-miR-190b, hsa-miR-190a, hsa-miR-190b, mdo-miR-190a, mdo-miR-190b, mml-miR-190a, mml-miR-190b, mmu-miR-190a-5p, mmu-miR-190b-5p, oan-miR-190a-5p, oan-miR-190b, ppa-miR-190, ppy-miR-190a, ppy-miR-190b, ptr-miR-190a, ptr-miR-190b, rno-miR-190a-5p, rno-miR-190b-5p, sha-miR…	NA	aae-miR-190, aca-miR-190a-5p, aca-miR-190b, aga-miR-190, ame-miR-190, api-miR-190, asu-miR-50-5p, bfl-miR-190, bma-miR-50, bmo-miR-190-5p, bpa-mir-50-5p, bta-miR-190a, bta-miR-190b, cbr-miR-50, cbr-miR-90b-3p, ccr-miR-190, cel-miR-50-5p, cel-miR-90-3p, cfa-miR-190a, cfa-miR-190b, cgr-miR-190a, cgr-miR-190b, cqu-miR-190, crm-miR-50-5p, cte-miR-190, dme-miR-190-5p, dps-miR-190-5p, dre-miR-190a, dre…	asu-miR-50-5p, bma-miR-50, bpa-mir-50-5p, cbr-miR-50, cel-miR-50-5p, crm-miR-50-5p, hco-miR-50, hco-mir-50-5p	cbr-miR-50 cbr-miR-62 cbr-miR-90a cbr-miR-90b-3p	cel-miR-50-5p cel-miR-62 cel-miR-90-3p	crm-miR-50-5p crm-miR-62 crm-miR-90	ppc-miR-2234a ppc-miR-2234b	bma-miR-50	asu-miR-50-5p	hco-miR-190-5p hco-miR-50 hco-mir-50-5p	asu-miR-50-5p, bma-miR-50, bpa-mir-50-5p, cbr-miR-50, cel-miR-50-5p, crm-miR-50-5p, hco-miR-50, hco-mir-50-5p	egr-miR-190, emu-miR-190, sja-miR-190-5p, sma-miR-190-5p, sme-miR-190a-5p, sme-miR-190b-5p, sme-miR-756-5p	NA	NA
HpolyGenome23022012_contig_12817|324|380|+|3p|RD	HpolyGenome23022012_contig_12817_4729	HpolyGenome23022012_contig_12817	324	380	+	-42.2	477857	3p	ACCGGGTGACCGCCTAGTCGTGGCCGACAGCTCATGACTAGACTGTTACTCGGCGT	TGACTAGACTGTTACTCGGCGT	ACCGGGTGACCGCCTAGTCGTG	937287	937193	94	9970.14	RD	556790	66191	311004	3302	29	556761	3	66188	62	310942	0	3302	aae-miR-279, aae-miR-286a, aae-miR-286b, aae-miR-2945-3p, aae-miR-996, aga-miR-279, aga-miR-286, aga-miR-996, ame-miR-279a, ame-miR-279b, ame-miR-279c, ame-miR-996, api-miR-279a, api-miR-279b, api-miR-996, bmo-miR-279a, bmo-miR-279b-3p, bmo-miR-279c-3p, bmo-miR-279d-3p, bmo-miR-3365, cqu-miR-279-3p, cqu-miR-996, dan-miR-279, dan-miR-286, der-miR-279, der-miR-286, dgr-miR-279, dgr-miR-286, dme-miR…	NA	hco-miR-45, hco-miR-61, hco-mir-45-3p, hco-mir-61-3p	hco-miR-61, hco-mir-61-3p	NA	NA	NA	NA	aae-miR-286a, aae-miR-286b, aae-miR-2945-3p, aga-miR-286, asu-miR-279a-3p, asu-miR-279b-3p, asu-miR-279c-3p, asu-miR-44a-3p, asu-miR-44b-3p, ath-miR4240, bmo-miR-279b-3p, bmo-miR-279c-3p, bmo-miR-279d-3p, cel-miR-247-3p, cel-miR-44-3p, cel-miR-45-3p, cqu-miR-279-3p, cqu-miR-996, crm-miR-247, crm-miR-44-3p, crm-miR-45-3p, crm-miR-61, cte-miR-2720-3p, cte-miR-279, cte-miR-996, dan-miR-279, dan-miR-…	hco-miR-61, hco-mir-61-3p	cbr-miR-44 cbr-miR-45 cbr-miR-61	cel-miR-247-3p cel-miR-44-3p cel-miR-45-3p	crm-miR-247 crm-miR-44-3p crm-miR-45-3p crm-miR-61	ppc-miR-279 ppc-miR-45	bma-miR-279	asu-miR-279a-3p asu-miR-279b-3p asu-miR-279c-3p asu-miR-44a-3p asu-miR-44b-3p	hco-miR-45 hco-miR-61 hco-mir-45-3p hco-mir-61-3p	hco-miR-61, hco-mir-61-3p	sja-miR-61, sma-miR-61, sme-miR-61a-3p, sme-miR-61b-3p	NA	NA
HpolyGenome23022012_contig_12817|503|578|+|5p|R	ALL_4-m0370	HpolyGenome23022012_contig_12817	503	578	+	-42.1	-	5p	TCCTGCCTGCAACCCGATGTAGCTGTTATACTGCTCAGTGTGAGTATCACAGTGTCATTGGGTCGCAGGCGGTCCA	AACCCGATGTAGCTGTTATACT	TATCACAGTGTCATTGGGTCGC	257827	131375	126203	1.04098	R	11029	111458	132080	3260	4	11025	43483	88597	85796	25662	2131	1129	NA	NA	hco-miR-5987	NA	NA	NA	NA	NA	asu-miR-43d-5p, hco-miR-5987, ppc-miR-2262, ppc-miR-2266	asu-miR-43d-5p	-	-	-	ppc-miR-2262 ppc-miR-2266		asu-miR-43d-5p	hco-miR-5987	asu-miR-43d-5p	NA	NA	NA
HpolyGenome23022012_contig_16909|4595|4653|+|5p|RD	HpolyGenome23022012_contig_16909_5982	HpolyGenome23022012_contig_16909	4595	4653	+	-32.9	10912.1	5p	TAGGGTACTGACATTGAATGAGTTTTGTTGTGCAGACCATTTAATTTCGTACCCTGGA	TAGGGTACTGACATTGAATGAGTT	CCATTTAATTTCGTACCCTGGA	21395	20277	1118	18.1369	RD	16953	790	441	3211	15895	1058	778	12	408	33	3196	15	NA	NA	hco-miR-5884, hco-mir-5884-5p	hco-miR-5884, hco-mir-5884-5p	NA	NA	NA	NA	hco-miR-5884, hco-mir-5884-5p, mghv-miR-M1-12-5p, ppc-miR-2267, ppc-miR-2272	hco-miR-5884, hco-mir-5884-5p	-	-	-	ppc-miR-2267 ppc-miR-2272			hco-miR-5884 hco-mir-5884-5p	hco-miR-5884, hco-mir-5884-5p	NA	NA	NA
HpolyGenome23022012_contig_6272|3505|3560|-|3p|D	HpolyGenome23022012_contig_6272_2710	HpolyGenome23022012_contig_6272	3505	3560	-	-	236018	3p	CTGGATGTTCCTCTGAGTCATACTCCGGGTGATATGACTAGAGACACATTCAGCT	TGACTAGAGACACATTCAGCT	CTGGATGTTCCTCTGAGTCATA	462932	462527	405	1142.04	D	312307	89161	58351	3113	3	312304	390	88771	7	58344	5	3108	aae-miR-279, aae-miR-286a, aae-miR-286b, aae-miR-2945-3p, aae-miR-996, aga-miR-279, aga-miR-286, aga-miR-996, ame-miR-279a, ame-miR-279b, ame-miR-279c, ame-miR-996, api-miR-279a, api-miR-279b, api-miR-996, bmo-miR-279a, bmo-miR-279b-3p, bmo-miR-279c-3p, bmo-miR-279d-3p, bmo-miR-3365, cqu-miR-279-3p, cqu-miR-996, dan-miR-279, dan-miR-286, der-miR-279, der-miR-286, dgr-miR-279, dgr-miR-286, dme-miR…	NA	hco-miR-45, hco-miR-61, hco-mir-45-3p, hco-mir-61-3p	hco-miR-45, hco-mir-45-3p	NA	NA	NA	NA	aae-miR-279, aae-miR-2945-3p, aga-miR-279, ame-miR-279a, ame-miR-279c, ame-miR-996, api-miR-279a, api-miR-996, asu-miR-279a-3p, asu-miR-279b-3p, asu-miR-279c-3p, asu-miR-44a-3p, asu-miR-44b-3p, bmo-miR-279a, bmo-miR-279b-3p, bmo-miR-279c-3p, bmo-miR-279d-3p, bpa-mir-279-3p, bpa-mir-45-3p, cbr-miR-44, cbr-miR-45, cel-miR-247-3p, cel-miR-44-3p, cel-miR-45-3p, cel-miR-61-3p, cqu-miR-279-3p, crm-miR-…	asu-miR-44a-3p, asu-miR-44b-3p, bpa-mir-45-3p, cbr-miR-44, cbr-miR-45, cel-miR-44-3p, cel-miR-45-3p, crm-miR-44-3p, crm-miR-45-3p, hco-miR-45, hco-mir-45-3p, ppc-miR-45	cbr-miR-44 cbr-miR-45 cbr-miR-61	cel-miR-247-3p cel-miR-44-3p cel-miR-45-3p cel-miR-61-3p	crm-miR-247 crm-miR-44-3p crm-miR-45-3p crm-miR-61	ppc-miR-279 ppc-miR-45	bma-miR-279	asu-miR-279a-3p asu-miR-279b-3p asu-miR-279c-3p asu-miR-44a-3p asu-miR-44b-3p	hco-miR-45 hco-miR-61 hco-mir-45-3p hco-mir-61-3p	asu-miR-44a-3p, asu-miR-44b-3p, bpa-mir-45-3p, cbr-miR-44, cbr-miR-45, cel-miR-44-3p, cel-miR-45-3p, crm-miR-44-3p, crm-miR-45-3p, hco-miR-45, hco-mir-45-3p, ppc-miR-45	sja-miR-61, sma-miR-61, sme-miR-61a-3p, sme-miR-61b-3p	NA	NA
HpolyGenome23022012_contig_50781|5952|6007|-|3p|RD	HpolyGenome23022012_contig_50781_14440	HpolyGenome23022012_contig_50781	5952	6007	-	-20.4	2157.1	3p	AACCAGAATTTGACATAAAATCCAATTGGCGATATTATGCACATTTTCTGGCGTA	TATTATGCACATTTTCTGGCGTA	AACCAGAATTTGACATAAAATC	4228	2579	1649	1.56398	RD	140	995	91	3002	89	51	408	587	24	67	1128	1874	bmo-miR-2763-3p, hme-miR-2763, isc-miR-1993	NA	hco-miR-60, hco-mir-60-3p	NA	NA	NA	NA	NA	bmo-miR-2763-3p, cbr-miR-60, cel-miR-60-3p, crm-miR-60-3p, hco-miR-60, hco-mir-60-3p, hme-miR-2763, isc-miR-1993, lgi-miR-1993, sja-miR-2162-3p, sme-miR-1993-3p	NA	cbr-miR-60	cel-miR-60-3p	crm-miR-60-3p				hco-miR-60 hco-mir-60-3p	NA	sja-miR-2162-3p, sme-miR-1993-3p	NA	NA
HpolyGenome23022012_contig_12817|619|676|+|5p|RD	HpolyGenome23022012_contig_12817_4734	HpolyGenome23022012_contig_12817	619	676	+	-29	131620	5p	TACCCGTAGCATCTGTATGTCTCAGTACATTGAAGAAATGCATTTGCTGTGGGTGAC	TACCCGTAGCATCTGTATGTCT	AAATGCATTTGCTGTGGGTGAC	258160	255991	2169	118.023	RD	45074	109231	100997	2858	44854	220	109043	188	99307	1690	2787	71	aae-miR-100, aga-miR-100, ame-miR-100, api-miR-100, bmo-miR-100, cqu-miR-100-5p, dan-miR-100, der-miR-100, dgr-miR-100, dme-miR-100-5p, dmo-miR-100, dpe-miR-100, dps-miR-100, dpu-miR-100, dse-miR-100, dsi-miR-100, dvi-miR-100, dwi-miR-100, dya-miR-100, isc-miR-100, mse-miR-100, ngi-miR-100, nvi-miR-100, tca-miR-100-5p	NA	hco-miR-55, hco-miR-5895, hco-miR-5899, hco-mir-55-3p, hco-mir-5895-5p, hco-mir-5899-3p	hco-miR-5895, hco-mir-5895-5p	hsa-miR-100-5p, hsa-miR-99a-5p, hsa-miR-99b-5p, mmu-miR-100-5p, mmu-miR-99a-5p, mmu-miR-99b-5p	NA	age-miR-100, bta-miR-100, bta-miR-99a-5p, bta-miR-99b, cfa-miR-99a, cfa-miR-99b, cgr-miR-100-5p, cgr-miR-99a-5p, eca-miR-100, eca-miR-99a, eca-miR-99b, ggo-miR-100, ggo-miR-99a, hsa-miR-100-5p, hsa-miR-99a-5p, hsa-miR-99b-5p, lla-miR-100, lla-miR-99a, mdo-miR-100, mml-miR-100, mml-miR-99a, mml-miR-99b, mmu-miR-100-5p, mmu-miR-99a-5p, mmu-miR-99b-5p, mne-miR-99a, oan-miR-100-5p, oan-miR-99-5p, ppa…	NA	aae-miR-100, aca-miR-100, aca-miR-99a-5p, aca-miR-99b-5p, aga-miR-100, age-miR-100, ame-miR-100, api-miR-100, asu-miR-100a-5p, asu-miR-100b-5p, asu-miR-100c-5p, asu-miR-5358a-3p, asu-miR-5358b-3p, bfl-miR-100-5p, bma-miR-100a, bma-miR-100b, bma-miR-100c, bma-miR-100d, bmo-miR-100, bpa-mir-100a-5p, bpa-mir-100b-5p, bpa-mir-100c-5p, bpa-mir-100d-5p, bta-miR-100, bta-miR-99a-5p, bta-miR-99b, cbr-miR…	hco-miR-5895, hco-mir-5895-5p	cbr-miR-51 cbr-miR-54a-3p cbr-miR-54c cbr-miR-54d cbr-miR-55 cbr-miR-56-3p	cel-miR-51-5p cel-miR-53-5p cel-miR-54-3p cel-miR-55-3p cel-miR-56-3p	crm-miR-55-3p	ppc-miR-2233 ppc-miR-2237b ppc-miR-2237c ppc-miR-2271 ppc-miR-2274 ppc-miR-54 ppc-miR-55b ppc-miR-56	bma-miR-100a bma-miR-100b bma-miR-100c bma-miR-100d	asu-miR-100a-5p asu-miR-100b-5p asu-miR-100c-5p asu-miR-100d-5p asu-miR-5358a-3p asu-miR-5358b-3p asu-miR-56	hco-miR-55 hco-miR-5895 hco-miR-5899 hco-mir-55-3p hco-mir-5895-5p hco-mir-5899-3p	hco-miR-5895, hco-mir-5895-5p	NA	NA	NA
HpolyGenome23022012_contig_3680|5962|6020|+|3p|RD	HpolyGenome23022012_contig_3680_1605	HpolyGenome23022012_contig_3680	5962	6020	+	-35.8	8890.9	3p	AGTGGGAGGTGTTGATCTTGCATGCGGTCGCATTGCCAGATCTATTACTTCCTTCTGA	CCAGATCTATTACTTCCTTCTGA	AGTGGGAGGTGTTGATCTTGCA	17430	16352	1078	15.1688	RD	3703	10943	237	2547	69	3634	962	9981	5	232	42	2505	aae-miR-1174, aga-miR-1174, ame-miR-750, bmo-miR-750-3p, isc-miR-750, mse-miR-750, tca-miR-750-3p	NA	NA	NA	NA	NA	cgr-miR-2424	NA	aae-miR-1174, aga-miR-1174, ame-miR-750, asu-miR-750-3p, bmo-miR-750-3p, cte-miR-750, isc-miR-750, mse-miR-750, sme-miR-750-3p, tca-miR-750-3p	NA	-	-	-			asu-miR-750-3p		NA	sme-miR-750-3p	NA	NA
HpolyGenome23022012_contig_43338|2844|2901|+|3p|RD	HpolyGenome23022012_contig_43338_12751	HpolyGenome23022012_contig_43338	2844	2901	+	-38.9	146910	3p	TGGGTATGTGTCTTAGTCCCGGCGCAGACGGTTACGTGACTAGATCCATACTCAGCC	TGACTAGATCCATACTCAGCC	TGGGTATGTGTCTTAGTCCCGGC	288148	287962	186	1548.18	RD	181033	73032	31921	2167	90	180943	75	72957	19	31902	2	2165	aae-miR-279, aae-miR-286a, aae-miR-286b, aae-miR-2945-3p, aae-miR-996, aga-miR-279, aga-miR-286, aga-miR-996, ame-miR-279a, ame-miR-279b, ame-miR-279c, ame-miR-996, api-miR-279a, api-miR-279b, api-miR-996, bmo-miR-279a, bmo-miR-279b-3p, bmo-miR-279c-3p, bmo-miR-279d-3p, bmo-miR-3365, cqu-miR-279-3p, cqu-miR-996, dan-miR-279, dan-miR-286, der-miR-279, der-miR-286, dgr-miR-279, dgr-miR-286, dme-miR…	NA	hco-miR-45, hco-miR-61, hco-mir-45-3p, hco-mir-61-3p	NA	NA	NA	NA	NA	aae-miR-279, aae-miR-2945-3p, aae-miR-996, aga-miR-279, aga-miR-996, ame-miR-279a, ame-miR-279b, ame-miR-996, api-miR-279a, api-miR-279b, asu-miR-279a-3p, asu-miR-279b-3p, asu-miR-279c-3p, asu-miR-44a-3p, asu-miR-44b-3p, bma-miR-279, bmo-miR-279a, bmo-miR-279b-3p, bmo-miR-279c-3p, bmo-miR-279d-3p, bmo-miR-3365, bpa-mir-279-3p, cel-miR-247-3p, cel-miR-44-3p, cel-miR-45-3p, cel-miR-61-3p, cqu-miR-2…	asu-miR-279a-3p, bma-miR-279, bpa-mir-279-3p, ppc-miR-279	cbr-miR-44 cbr-miR-45 cbr-miR-61	cel-miR-247-3p cel-miR-44-3p cel-miR-45-3p cel-miR-61-3p	crm-miR-247 crm-miR-44-3p crm-miR-45-3p crm-miR-61	ppc-miR-279 ppc-miR-45	bma-miR-279	asu-miR-279a-3p asu-miR-279b-3p asu-miR-279c-3p asu-miR-44a-3p asu-miR-44b-3p	hco-miR-45 hco-miR-61 hco-mir-45-3p hco-mir-61-3p	asu-miR-279a-3p, bma-miR-279, bpa-mir-279-3p, ppc-miR-279	sja-miR-61, sma-miR-61, sme-miR-61a-3p, sme-miR-61b-3p	NA	NA
HpolyGenome23022012_contig_265859|2342|2398|-|3p|RD	HpolyGenome23022012_contig_265859_42308	HpolyGenome23022012_contig_265859	2342	2398	-	-32	80911.5	3p	AGGCCTGGTCGTCTGCCATGTTTGGCAACGCGAATATTGCACTCGCCCCGGCCTGA	TATTGCACTCGCCCCGGCCTGA	AGGCCTGGTCGTCTGCCATGTT	158696	157703	993	158.815	RD	4917	151240	735	1807	51	4866	939	150301	6	729	0	1807	aae-miR-92a-3p, aae-miR-92b-3p, aga-miR-92a, aga-miR-92b, ame-miR-92b, api-miR-92a, api-miR-92b, bmo-miR-92a, dan-miR-310, dan-miR-311b, dan-miR-312, dan-miR-92a, dan-miR-92b, der-miR-310a, der-miR-310b, der-miR-311b, der-miR-311c, der-miR-312, der-miR-92a, der-miR-92b, dgr-miR-92a, dgr-miR-92b, dme-miR-310-3p, dme-miR-312-3p, dme-miR-313-3p, dme-miR-92a-3p, dme-miR-92b-3p, dmo-miR-313, dmo-miR-9…	aae-miR-92b-3p, aga-miR-92b, ame-miR-92b, dan-miR-92b, der-miR-92b, dgr-miR-92b, dme-miR-92b-3p, dmo-miR-92b, dpe-miR-92b, dps-miR-92b, dpu-miR-92, dse-miR-92b, dsi-miR-92b, dvi-miR-92b, dwi-miR-92b, dya-miR-92b, tca-miR-92c-3p, tur-miR-92-3p	hco-miR-235, hco-mir-235-3p	hco-miR-235, hco-mir-235-3p	hsa-miR-25-3p, hsa-miR-32-5p, hsa-miR-363-3p, hsa-miR-367-3p, hsa-miR-92a-3p, hsa-miR-92b-3p, mmu-miR-25-3p, mmu-miR-32-5p, mmu-miR-363-3p, mmu-miR-367-3p, mmu-miR-92a-3p, mmu-miR-92b-3p	hsa-miR-92a-3p, hsa-miR-92b-3p, mmu-miR-92a-3p, mmu-miR-92b-3p	age-miR-92, bta-miR-25, bta-miR-32, bta-miR-92a, bta-miR-92b, cfa-miR-25, cfa-miR-32, cfa-miR-363, cfa-miR-92a, cfa-miR-92b, cgr-miR-25-3p, cgr-miR-32-5p, cgr-miR-92a-3p, cgr-miR-92b-3p, eca-miR-25, eca-miR-32, eca-miR-363, eca-miR-367, eca-miR-92a, eca-miR-92b, ggo-miR-25, ggo-miR-32, ggo-miR-363, ggo-miR-92, hsa-miR-25-3p, hsa-miR-32-5p, hsa-miR-363-3p, hsa-miR-367-3p, hsa-miR-92a-3p, hsa-miR-9…	age-miR-92, bta-miR-92a, bta-miR-92b, cfa-miR-92a, cfa-miR-92b, cgr-miR-92a-3p, cgr-miR-92b-3p, eca-miR-92a, eca-miR-92b, ggo-miR-92, hsa-miR-92a-3p, hsa-miR-92b-3p, lca-miR-92, lla-miR-92, mdo-miR-92, mml-miR-92a, mml-miR-92b, mmu-miR-92a-3p, mmu-miR-92b-3p, mne-miR-92, oan-miR-92a-3p, ppa-miR-92, ppy-miR-92, ppy-miR-92b, ptr-miR-92, ptr-miR-92b, rno-miR-92a-3p, rno-miR-92b-3p, sla-miR-92, ssc-m…	aae-miR-92a-3p, aae-miR-92b-3p, aca-miR-367, aca-miR-92a, aga-miR-92a, aga-miR-92b, age-miR-92, ame-miR-92b, api-miR-92a, api-miR-92b, asu-miR-92-3p, bfl-miR-2059-3p, bfl-miR-2063, bfl-miR-2076-5p, bfl-miR-92a, bfl-miR-92b-3p, bfl-miR-92c, bma-miR-92, bmo-miR-92a, bpa-mir-92-3p, bta-miR-25, bta-miR-92a, bta-miR-92b, cbr-miR-235a, cbr-miR-235b-3p, ccr-miR-25, ccr-miR-92a, ccr-miR-92b, cel-miR-235-…	aae-miR-92b-3p, aca-miR-92a, aga-miR-92b, age-miR-92, ame-miR-92b, asu-miR-92-3p, bfl-miR-92b-3p, bma-miR-92, bpa-mir-92-3p, bta-miR-92a, bta-miR-92b, ccr-miR-92a, ccr-miR-92b, cel-miR-235-3p, cfa-miR-92a, cfa-miR-92b, cgr-miR-92a-3p, cgr-miR-92b-3p, crm-miR-235-3p, dan-miR-92b, der-miR-92b, dgr-miR-92b, dme-miR-92b-3p, dmo-miR-92b, dpe-miR-92b, dps-miR-92b, dpu-miR-92, dre-miR-92a, dre-miR-92b, …	cbr-miR-235a cbr-miR-235b-3p	cel-miR-235-3p	crm-miR-235-3p		bma-miR-92	asu-miR-92-3p	hco-miR-235 hco-mir-235-3p	asu-miR-92-3p, bma-miR-92, bpa-mir-92-3p, cel-miR-235-3p, crm-miR-235-3p, hco-miR-235, hco-mir-235-3p	sja-miR-3479-3p, sma-miR-3479-3p, sme-miR-2151-3p, sme-miR-92-3p	NA	NA
HpolyGenome23022012_contig_12712|6182|6260|+|3p|R	ALL_4-m0347	HpolyGenome23022012_contig_12712	6182	6260	+	-26.7	-	3p	CCGTGAACTCCGCTTGCTCAGACGGTTGTTCGATGTTTTCTGTCATCACAACCTCCTTGAGTAAGTCGAGCTATCGTAC	TCACAACCTCCTTGAGTAAGTCGA	CGCTTGCTCAGACGGTTGTTCGATG	85816	85758	19	4513.58	R	984	82475	934	1423	3	981	0	934	16	82459	0	1423	aga-miR-307, ame-miR-307, api-miR-307, bmo-miR-307-3p, dan-miR-307, der-miR-307, dgr-miR-307, dme-miR-307a-3p, dmo-miR-307, dpe-miR-307, dps-miR-307a, dpu-miR-307, dse-miR-307, dsi-miR-307, dvi-miR-307, dwi-miR-307, dya-miR-307, isc-miR-307, lmi-miR-307-3p, mse-miR-307, nvi-miR-307, tca-miR-307-3p, tur-miR-307-3p	api-miR-307, lmi-miR-307-3p, mse-miR-307	hco-miR-307, hco-mir-307-3p	hco-miR-307, hco-mir-307-3p	NA	NA	NA	NA	aga-miR-307, ame-miR-307, api-miR-307, asu-miR-67-3p, bmo-miR-307-3p, bpa-mir-307-3p, cbr-miR-67, cel-miR-67-3p, crm-miR-67-3p, cte-miR-67, dan-miR-307, der-miR-307, dgr-miR-307, dme-miR-307a-3p, dmo-miR-307, dpe-miR-307, dps-miR-307a, dpu-miR-307, dse-miR-307, dsi-miR-307, dvi-miR-307, dwi-miR-307, dya-miR-307, hco-miR-307, hco-mir-307-3p, isc-miR-307, lgi-miR-67, lmi-miR-307-3p, mse-miR-307, nv…	api-miR-307, hco-miR-307, hco-mir-307-3p, lmi-miR-307-3p, mse-miR-307	cbr-miR-67	cel-miR-67-3p	crm-miR-67-3p	ppc-miR-67		asu-miR-67-3p	hco-miR-307 hco-mir-307-3p	hco-miR-307, hco-mir-307-3p	sja-miR-307, sme-miR-2168-3p, sme-miR-67-3p	NA	NA
HpolyGenome23022012_contig_45766|4022|4079|-|3p|RD	HpolyGenome23022012_contig_45766_13318	HpolyGenome23022012_contig_45766	4022	4079	-	-31.2	36353	3p	CCCGCAGTTGGCTGGATTTGTCCATTAGTGGCGATAAATGCATCTTAACTGCGGAGA	TAAATGCATCTTAACTGCGGAGA	CCCGCAGTTGGCTGGATTTGTC	71297	71239	58	1228.26	RD	31	69672	271	1323	0	31	58	69614	0	271	0	1323	aae-miR-277-3p, aga-miR-277, ame-miR-277, api-miR-277, bmo-miR-277-3p, cqu-miR-277, dan-miR-277, der-miR-277, dgr-miR-277, dme-miR-277-3p, dmo-miR-277, dpe-miR-277, dps-miR-277, dse-miR-277, dsi-miR-277, dvi-miR-277, dwi-miR-277, dya-miR-277, hme-miR-277, mse-miR-277, ngi-miR-277, nlo-miR-277, nvi-miR-277, tca-miR-277-3p	NA	hco-miR-277, hco-mir-277-3p	NA	NA	NA	NA	NA	aae-miR-277-3p, bmo-miR-277-3p, bpa-mir-5366-5p, cbr-miR-232, cel-miR-232-3p, crm-miR-232, cte-miR-277a, cte-miR-277b, dme-miR-277-3p, dps-miR-277, dse-miR-277, dsi-miR-277, dvi-miR-277, dwi-miR-277, dya-miR-277, egr-miR-277, egr-miR-4989, emu-miR-277, emu-miR-4989, hco-miR-277, hco-mir-277-3p, hme-miR-277, mse-miR-277, ngi-miR-277, nlo-miR-277, nve-miR-2049-5p, nvi-miR-277, ppc-miR-232, sja-miR-…	cbr-miR-232, cel-miR-232-3p, crm-miR-232	cbr-miR-232	cel-miR-232-3p	crm-miR-232	ppc-miR-232		asu-miR-5366-5p	hco-miR-277 hco-mir-277-3p	cbr-miR-232, cel-miR-232-3p, crm-miR-232	egr-miR-277, egr-miR-4989, emu-miR-277, emu-miR-4989, sja-miR-277, sme-miR-277a-3p, sme-miR-277b-3p, sme-miR-277c-3p, sme-miR-277d-3p	NA	NA
HpolyGenome23022012_contig_133995|1938|1994|-|3p|RD	HpolyGenome23022012_contig_133995_29732	HpolyGenome23022012_contig_133995	1938	1994	-	-33.3	21288.2	3p	CGTCAAAGTGGTGGGTGATTTGTCGACTTGCTCATATCACAGCCAGCTTTGATGTG	TATCACAGCCAGCTTTGATGTG	CGTCAAAGTGGTGGGTGATTTG	41747	41476	271	153.048	RD	7936	30465	2056	1296	12	7924	222	30243	4	2052	39	1257	aae-miR-11-3p, aae-miR-13-3p, aae-miR-2944a-3p, aae-miR-2944b-3p, aae-miR-2a-3p, aae-miR-2b, aae-miR-2c, aae-miR-308-3p, aga-miR-11, aga-miR-13b, aga-miR-2, aga-miR-308, ame-miR-11, ame-miR-13a, ame-miR-13b, ame-miR-2, ame-miR-2944, api-miR-13a, api-miR-2a, api-miR-2b, bmo-miR-11-3p, bmo-miR-13a-3p, bmo-miR-13b-3p, bmo-miR-2a-3p, bmo-miR-2b-3p, bmo-miR-308-3p, cqu-miR-11-3p, cqu-miR-13, cqu-miR-2…	aae-miR-2b, aae-miR-2c, aga-miR-2, ame-miR-2, api-miR-13a, api-miR-2a, api-miR-2b, bmo-miR-13a-3p, bmo-miR-2a-3p, dan-miR-2a, dan-miR-2c, der-miR-2a, der-miR-2c, dgr-miR-2a, dgr-miR-2c, dme-miR-2a-3p, dme-miR-2c-3p, dmo-miR-2a, dmo-miR-2c, dpe-miR-2a, dpe-miR-2c, dps-miR-2a, dps-miR-2c, dpu-miR-2, dse-miR-2a, dse-miR-2c, dsi-miR-2a, dsi-miR-2c, dvi-miR-2a, dvi-miR-2c, dwi-miR-2a, dwi-miR-2c, dya-…	hco-miR-2, hco-miR-43, hco-mir-2-3p, hco-mir-43-3p	hco-miR-2, hco-mir-2-3p	NA	NA	NA	NA	aae-miR-13-3p, aae-miR-2944b-3p, aae-miR-2a-3p, aae-miR-2b, aae-miR-2c, aga-miR-13b, aga-miR-2, ame-miR-11, ame-miR-13a, ame-miR-13b, ame-miR-2, ame-miR-2944, api-miR-13a, api-miR-2a, api-miR-2b, asu-miR-250-3p, asu-miR-2a-3p, bma-miR-2a, bma-miR-2c, bmo-miR-11-3p, bmo-miR-13a-3p, bmo-miR-13b-3p, bmo-miR-2a-3p, bmo-miR-2b-3p, bpa-mir-250-3p, bpa-mir-2a-3p, bpa-mir-2c-3p, cel-miR-2-3p, cel-miR-797…	aae-miR-2b, aae-miR-2c, aga-miR-2, ame-miR-2, api-miR-13a, api-miR-2a, api-miR-2b, asu-miR-2a-3p, bma-miR-2a, bmo-miR-13a-3p, bmo-miR-2a-3p, bpa-mir-2a-3p, cel-miR-2-3p, crm-miR-2-3p, cte-miR-2c, dan-miR-2a, dan-miR-2c, der-miR-2a, der-miR-2c, dgr-miR-2a, dgr-miR-2c, dme-miR-2a-3p, dme-miR-2c-3p, dmo-miR-2a, dmo-miR-2c, dpe-miR-2a, dpe-miR-2c, dps-miR-2a, dps-miR-2c, dpu-miR-2, dse-miR-2a, dse-mi…	cbr-miR-43	cel-miR-2-3p cel-miR-250-3p cel-miR-43-3p cel-miR-797-5p	crm-miR-2-3p crm-miR-250-3p crm-miR-43	ppc-miR-2 ppc-miR-2264	bma-miR-2a bma-miR-2c bma-miR-5870	asu-miR-250-3p asu-miR-2a-3p asu-miR-2b-3p asu-miR-43a-3p asu-miR-43b-3p asu-miR-43c-3p asu-miR-43d-3p asu-miR-43e-3p	hco-miR-2 hco-miR-43 hco-mir-2-3p hco-mir-43-3p	asu-miR-2a-3p, bma-miR-2a, bpa-mir-2a-3p, cel-miR-2-3p, crm-miR-2-3p, hco-miR-2, hco-mir-2-3p	egr-miR-2a, egr-miR-2b, emu-miR-2a, emu-miR-2b, sja-miR-2b-3p, sja-miR-2c-3p, sja-miR-2d-3p, sja-miR-2e-3p, sma-miR-2b-3p, sma-miR-2c-3p, sma-miR-2d-3p, sma-miR-2e-3p, sme-miR-13-3p, sme-miR-2a-3p, sme-miR-2e-3p, sme-miR-2f-3p	NA	NA
HpolyGenome23022012_contig_109067|1320|1377|+|5p|RD	HpolyGenome23022012_contig_109067_25838	HpolyGenome23022012_contig_109067	1320	1377	+	-33.7	35302.7	5p	CTAAGTAGTGGTGCCGCAGGTAACCTACGTGCGATTACCTGCTGTCTGCTGCTTACC	CTAAGTAGTGGTGCCGCAGGTAA	TACCTGCTGTCTGCTGCTTACC	69237	68756	481	142.944	RD	15572	52396	14	1255	15564	8	51923	473	14	0	1255	0	aae-miR-2943, ame-miR-252b, api-miR-252b, bmo-miR-2797a, bmo-miR-2797b, bmo-miR-2797c, bmo-miR-2797d, dme-miR-1002-5p, dps-miR-1002-5p, dpu-miR-252b, dsi-miR-1002-5p, hme-miR-2797, isc-miR-252b, mse-miR-2797a, tca-miR-252b-5p	dpu-miR-252b, isc-miR-252b	hco-miR-252, hco-miR-5915, hco-mir-252-5p, hco-mir-5915-5p	hco-miR-252, hco-mir-252-5p	NA	NA	NA	NA	ame-miR-252b, api-miR-252b, asu-miR-252-5p, bfl-miR-252b-5p, bpa-mir-252-5p, cbr-miR-251, cel-miR-251, cel-miR-252-5p, crm-miR-252, cte-miR-252b, dme-miR-1002-5p, dps-miR-1002-5p, dpu-miR-252b, dsi-miR-1002-5p, hco-miR-252, hco-miR-5915, hco-mir-252-5p, hco-mir-5915-5p, isc-miR-252b, lgi-miR-252b, mse-miR-2797a, ppc-miR-252, sko-miR-252b, spu-miR-252b, tca-miR-252b-5p	asu-miR-252-5p, bpa-mir-252-5p, cel-miR-252-5p, crm-miR-252, cte-miR-252b, dpu-miR-252b, hco-miR-252, hco-mir-252-5p, isc-miR-252b, lgi-miR-252b, ppc-miR-252, sko-miR-252b, spu-miR-252b	cbr-miR-251	cel-miR-251 cel-miR-252-5p	crm-miR-252	ppc-miR-252		asu-miR-252-5p	hco-miR-252 hco-miR-5915 hco-mir-252-5p hco-mir-5915-5p	asu-miR-252-5p, bpa-mir-252-5p, cel-miR-252-5p, crm-miR-252, hco-miR-252, hco-mir-252-5p, ppc-miR-252	NA	NA	NA
HpolyGenome23022012_contig_105770|338|393|-|5p|RD	HpolyGenome23022012_contig_105770_25357	HpolyGenome23022012_contig_105770	338	393	-	-32.6	1732	5p	TGGTCAAATATCACCGTCTACTAGAAGTGAATGTAGATTCGTGATGTTGGACCGG	TGGTCAAATATCACCGTCTAC	TAGATTCGTGATGTTGGACCGG	3389	2351	1038	2.26493	RD	2155	6	5	1234	1607	548	6	0	5	0	735	499	NA	NA	hco-miR-5976, hco-mir-5976-5p	hco-miR-5976, hco-mir-5976-5p	NA	NA	NA	NA	hco-miR-5976, hco-mir-5976-5p	hco-miR-5976, hco-mir-5976-5p	-	-	-				hco-miR-5976 hco-mir-5976-5p	hco-miR-5976, hco-mir-5976-5p	NA	NA	NA
HpolyGenome23022012_contig_158873|337|394|-|5p|RD	HpolyGenome23022012_contig_158873_32895	HpolyGenome23022012_contig_158873	337	394	-	-35.5	26589.9	5p	ATGGGCAATGCACCCTGATCAGACCGCTATGGGATCTGGGCAGGGCGTTGTTCAATA	ATGGGCAATGCACCCTGATCAGA	TGGGCAGGGCGTTGTTCAATA	52146	52091	55	947.109	RD	7040	43862	45	1199	7028	12	43819	43	45	0	1199	0	NA	NA	hco-miR-5896, hco-mir-5896-5p	NA	NA	NA	ssc-miR-1285	NA	hco-miR-5896, hco-mir-5896-5p, ssc-miR-1285	NA	-	-	-			asu-miR-5363-5p	hco-miR-5896 hco-mir-5896-5p	NA	NA	NA	NA
HpolyGenome23022012_contig_45766|5234|5291|-|3p|RD	HpolyGenome23022012_contig_45766_13320	HpolyGenome23022012_contig_45766	5234	5291	-	-27.9	21822.3	3p	TCCGCCGTTAGTTGTATTCTTCCTAAGTGGGCGAAAAATGCACCTTAACTGCGGAGA	AAAATGCACCTTAACTGCGGAGA	TCCGCCGTTAGTTGTATTCTTC	42796	42770	26	1645	RD	228	41385	167	1016	0	228	26	41359	0	167	0	1016	aae-miR-277-3p, aga-miR-277, ame-miR-277, api-miR-277, bmo-miR-277-3p, cqu-miR-277, dan-miR-277, der-miR-277, dgr-miR-277, dme-miR-277-3p, dmo-miR-277, dpe-miR-277, dps-miR-277, dse-miR-277, dsi-miR-277, dvi-miR-277, dwi-miR-277, dya-miR-277, hme-miR-277, mse-miR-277, ngi-miR-277, nlo-miR-277, nvi-miR-277, tca-miR-277-3p	NA	hco-miR-277, hco-mir-277-3p	NA	NA	NA	NA	NA	aae-miR-277-3p, aga-miR-277, ame-miR-277, api-miR-277, asu-miR-5366-5p, bmo-miR-277-3p, bpa-mir-5366-5p, cbr-miR-232, cel-miR-232-3p, cqu-miR-277, crm-miR-232, dan-miR-277, der-miR-277, dgr-miR-277, dme-miR-277-3p, dmo-miR-277, dpe-miR-277, dps-miR-277, dse-miR-277, dvi-miR-277, dwi-miR-277, dya-miR-277, egr-miR-4989, emu-miR-4989, hco-miR-277, hco-mir-277-3p, hme-miR-277, mse-miR-277, ngi-miR-27…	NA	cbr-miR-232	cel-miR-232-3p	crm-miR-232	ppc-miR-232		asu-miR-5366-5p	hco-miR-277 hco-mir-277-3p	NA	egr-miR-277, egr-miR-4989, emu-miR-277, emu-miR-4989, sja-miR-277, sme-miR-277a-3p, sme-miR-277b-3p, sme-miR-277c-3p, sme-miR-277d-3p	NA	NA
HpolyGenome23022012_contig_17489|225|281|+|3p|RD	HpolyGenome23022012_contig_17489_6145	HpolyGenome23022012_contig_17489	225	281	+	-28.4	17151.9	3p	CGGTATTCAAGTGCTAATAATACGCCATGACGATATTATTGCTCGAGAATACCATT	TTATTGCTCGAGAATACCATT	CGGTATTCAAGTGCTAATAATA	33635	33629	6	5604.83	RD	135	32609	115	776	0	135	6	32603	0	115	0	776	ame-miR-137, bmo-miR-137, hme-miR-137, ngi-miR-137, nlo-miR-137, nvi-miR-137, tca-miR-137-3p, tur-miR-137-3p	NA	NA	NA	hsa-miR-137, mmu-miR-137-3p	NA	bta-miR-137, cfa-miR-137, cgr-miR-137-3p, eca-miR-137, hsa-miR-137, mml-miR-137, mmu-miR-137-3p, oan-miR-137a-3p, oan-miR-137b, ppy-miR-137, ptr-miR-137, rno-miR-137-3p, ssc-miR-137	NA	aca-miR-137a, aca-miR-137b-3p, ame-miR-137, asu-miR-137-3p, bma-miR-137, bmo-miR-137, bpa-mir-137-1-3p, bpa-mir-137-2-3p, bta-miR-137, cbr-miR-234, ccr-miR-137, cel-miR-234-3p, cfa-miR-137, cgr-miR-137-3p, dre-miR-137, eca-miR-137, fru-miR-137, hme-miR-137, hsa-miR-137, mml-miR-137, mmu-miR-137-3p, ngi-miR-137, nlo-miR-137, nvi-miR-137, oan-miR-137a-3p, oan-miR-137b, pma-miR-137-3p, ppc-miR-234, …	cbr-miR-234, cel-miR-234-3p	cbr-miR-234	cel-miR-234-3p	-	ppc-miR-234	bma-miR-137	asu-miR-137-3p		cbr-miR-234, cel-miR-234-3p	NA	NA	NA
HpolyGenome23022012_contig_49948|1324|1380|-|3p|RD	HpolyGenome23022012_contig_49948_14256	HpolyGenome23022012_contig_49948	1324	1380	-	-24.5	2699.9	3p	CGGGCGTTGAGTATATGCATCTTCTCCTGAACAGATCAATATACCCAAGGCTCGGA	ATCAATATACCCAAGGCTCGGA	CGGGCGTTGAGTATATGCATC	5295	5251	44	119.341	RD	2988	1610	98	602	34	2954	10	1600	0	98	0	602	NA	NA	NA	NA	NA	NA	NA	NA	cel-miR-4813-3p	NA	-	cel-miR-4813-3p	-					NA	NA	NA	NA
HpolyGenome23022012_contig_292735|927|983|+|3p|RD	HpolyGenome23022012_contig_292735_43909	HpolyGenome23022012_contig_292735	927	983	+	-52.4	298.4	3p	CGTTGAACCGCGATACCGAAGGTATTACAGCTCCTTCGATATCGCAGTTCAGCGGG	TTCGATATCGCAGTTCAGCGGG	CGTTGAACCGCGATACCGAAGG	582	565	17	33.2353	RD	10	10	0	562	4	6	0	10	0	0	13	549	NA	NA	NA	NA	NA	NA	NA	NA	NA	NA	-	-	-	-	-	-	-	NA	NA	NA	NA
HpolyGenome23022012_contig_123025|1285|1342|-|3p|RD	HpolyGenome23022012_contig_123025_28074	HpolyGenome23022012_contig_123025	1285	1342	-	-34.6	16091.4	3p	AAGAGAGCCGTCTGTTGACAGTTCACTATGGACGCTGTCATGGAGTCGCTCTCTTCA	TGTCATGGAGTCGCTCTCTTCA	AAGAGAGCCGTCTGTTGACAGT	31554	23507	8047	2.92121	RD	22	30578	415	539	6	16	8005	22573	32	383	4	535	aae-miR-281-3p, aga-miR-281, ame-miR-281, api-miR-281, cqu-miR-281-3p, dan-miR-281-3p, der-miR-281-3p, dgr-miR-281-3p, dme-miR-281-3p, dmo-miR-281-3p, dpe-miR-281-3p, dps-miR-281, dpu-miR-281, dse-miR-281-3p, dsi-miR-281-3p, dvi-miR-281-3p, dwi-miR-281-3p, dya-miR-281-3p, lmi-miR-281-3p, nlo-miR-281, nvi-miR-281, tca-miR-281-3p, tur-miR-281-3p	ame-miR-281, api-miR-281, lmi-miR-281-3p, tca-miR-281-3p, tur-miR-281-3p	hco-miR-46, hco-mir-46-3p	hco-miR-46, hco-mir-46-3p	mmu-miR-1933-5p	NA	mmu-miR-1933-5p	NA	aae-miR-281-3p, aga-miR-281, ame-miR-281, api-miR-281, asu-miR-46-3p, bfl-miR-281, bma-miR-281, bpa-mir-281-3p, cbr-miR-46, cbr-miR-47, cel-miR-46-3p, cel-miR-47-3p, cin-miR-281-3p, cqu-miR-281-3p, crm-miR-46-3p, crm-miR-47, csa-miR-281, cte-miR-281, dan-miR-281-3p, der-miR-281-3p, dgr-miR-281-3p, dme-miR-281-3p, dmo-miR-281-3p, dpe-miR-281-3p, dps-miR-281, dpu-miR-281, dse-miR-281-3p, dsi-miR-28…	ame-miR-281, api-miR-281, asu-miR-46-3p, bfl-miR-281, cbr-miR-46, cbr-miR-47, cel-miR-46-3p, cel-miR-47-3p, cin-miR-281-3p, crm-miR-46-3p, crm-miR-47, cte-miR-281, hco-miR-46, hco-mir-46-3p, lgi-miR-281-3p, lmi-miR-281-3p, pma-miR-281a, ppc-miR-46, sko-miR-281, tca-miR-281-3p, tur-miR-281-3p	cbr-miR-46 cbr-miR-47	cel-miR-46-3p cel-miR-47-3p	crm-miR-46-3p crm-miR-47	ppc-miR-46	bma-miR-281	asu-miR-46-3p	hco-miR-46 hco-mir-46-3p	asu-miR-46-3p, cbr-miR-46, cbr-miR-47, cel-miR-46-3p, cel-miR-47-3p, crm-miR-46-3p, crm-miR-47, hco-miR-46, hco-mir-46-3p, ppc-miR-46	sme-miR-281-3p	NA	NA
HpolyGenome23022012_contig_3680|6081|6141|+|3p|RD	HpolyGenome23022012_contig_3680_1607	HpolyGenome23022012_contig_3680	6081	6141	+	-32.4	7781.5	3p	AAGTGGAGGCCTGGATCGCACTGCTCCTGAATGCCAAGTGAGATTCTCACCTCCATTTCA	TGAGATTCTCACCTCCATTTCA	AAGTGGAGGCCTGGATCGCACT	15255	8885	6370	1.39482	RD	3215	11282	243	515	2964	251	3319	7963	13	230	74	441	aae-miR-1175-3p, aga-miR-1175, ame-miR-1175, bmo-miR-1175-3p, cqu-miR-1175-3p, dme-miR-958-3p, dps-miR-958-3p, dsi-miR-958-3p, tca-miR-1175-3p	NA	NA	NA	NA	NA	NA	NA	aae-miR-1175-3p, aga-miR-1175, aly-miR319c-5p, aly-miR319d-5p, ame-miR-1175, asu-miR-1175-3p, bmo-miR-1175-3p, bpa-mir-1175-3p, cqu-miR-1175-3p, cte-miR-1175-3p, dme-miR-958-3p, dps-miR-958-3p, dsi-miR-958-3p, lgi-miR-1175-3p, ppt-miR1058, sme-miR-1175-3p, tca-miR-1175-3p	asu-miR-1175-3p	-	-	-			asu-miR-1175-3p		asu-miR-1175-3p	sme-miR-1175-3p	NA	NA
HpolyGenome23022012_contig_14022|3441|3499|-|3p|RD	HpolyGenome23022012_contig_14022_5046	HpolyGenome23022012_contig_14022	3441	3499	-	-36.1	477	3p	GAGTGTTCCACGGTTGTCATGCTTAACACTTGTGCATGAACCCGGTGGAACCATTCGG	ATGAACCCGGTGGAACCATTCGG	GAGTGTTCCACGGTTGTCATGC	928	919	9	102.111	RD	117	275	52	484	0	117	9	266	0	52	0	484	NA	NA	NA	NA	mmu-miR-2183	NA	mmu-miR-2183	NA	gma-miR4367, mmu-miR-2183	NA	-	-	-	-	-	-	-	NA	NA	NA	NA
HpolyGenome23022012_contig_195370|48|103|-|3p|RD	HpolyGenome23022012_contig_195370_36684	HpolyGenome23022012_contig_195370	48	103	-	-33.3	19467.7	3p	CGCTTTCATCGGTGACTTTAGTGTGAACTGCAACTAAGGCACGCGGTGAATGCCA	TAAGGCACGCGGTGAATGCCA	CGCTTTCATCGGTGACTTTAGT	38176	37807	369	102.458	RD	3847	33576	291	464	4	3843	352	33224	13	278	0	464	aae-miR-124, aga-miR-124, ame-miR-124, api-miR-124, bmo-miR-124, cqu-miR-124, dan-miR-124, der-miR-124, dgr-miR-124, dme-miR-124-3p, dmo-miR-124, dpe-miR-124, dps-miR-124, dpu-miR-124, dse-miR-124, dsi-miR-124, dvi-miR-124, dwi-miR-124, dya-miR-124, hme-miR-124, isc-miR-124, mse-miR-124, nvi-miR-124, tca-miR-124-3p, tur-miR-124-3p	aae-miR-124, aga-miR-124, ame-miR-124, api-miR-124, bmo-miR-124, cqu-miR-124, dan-miR-124, der-miR-124, dgr-miR-124, dme-miR-124-3p, dmo-miR-124, dpe-miR-124, dps-miR-124, dpu-miR-124, dse-miR-124, dsi-miR-124, dvi-miR-124, dwi-miR-124, dya-miR-124, hme-miR-124, isc-miR-124, mse-miR-124, nvi-miR-124, tca-miR-124-3p, tur-miR-124-3p	hco-miR-124, hco-mir-124-3p	hco-miR-124, hco-mir-124-3p	hsa-miR-124-3p, hsa-miR-506-3p, mmu-miR-124-3p	hsa-miR-124-3p, mmu-miR-124-3p	bta-miR-124a, bta-miR-124b, cfa-miR-124, cgr-miR-124, eca-miR-124, hsa-miR-124-3p, hsa-miR-506-3p, mml-miR-506, mmu-miR-124-3p, oan-miR-124-3p, pbi-miR-506, ppy-miR-124, ppy-miR-506, ptr-miR-506, rno-miR-124-3p, ssc-miR-124a, ssy-miR-506	bta-miR-124a, bta-miR-124b, cfa-miR-124, cgr-miR-124, eca-miR-124, hsa-miR-124-3p, mmu-miR-124-3p, oan-miR-124-3p, ppy-miR-124, rno-miR-124-3p, ssc-miR-124a	aae-miR-124, aca-miR-124a, aca-miR-124b, aga-miR-124, ame-miR-124, api-miR-124, asu-miR-124-3p, bfl-miR-124-3p, bma-miR-124, bmo-miR-124, bta-miR-124a, bta-miR-124b, cbr-miR-124, cel-miR-124-3p, cfa-miR-124, cgr-miR-124, cin-miR-124-3p, cqu-miR-124, crm-miR-124, csa-miR-124, cte-miR-124, dan-miR-124, der-miR-124, dgr-miR-124, dme-miR-124-3p, dmo-miR-124, dpe-miR-124, dps-miR-124, dpu-miR-124, dre…	aae-miR-124, aca-miR-124a, aca-miR-124b, aga-miR-124, ame-miR-124, api-miR-124, asu-miR-124-3p, bfl-miR-124-3p, bma-miR-124, bmo-miR-124, bta-miR-124a, bta-miR-124b, cbr-miR-124, cel-miR-124-3p, cfa-miR-124, cgr-miR-124, cin-miR-124-3p, cqu-miR-124, crm-miR-124, csa-miR-124, cte-miR-124, dan-miR-124, der-miR-124, dgr-miR-124, dme-miR-124-3p, dmo-miR-124, dpe-miR-124, dps-miR-124, dpu-miR-124, dre…	cbr-miR-124	cel-miR-124-3p	crm-miR-124	ppc-miR-124	bma-miR-124	asu-miR-124-3p	hco-miR-124 hco-mir-124-3p	asu-miR-124-3p, bma-miR-124, cbr-miR-124, cel-miR-124-3p, crm-miR-124, hco-miR-124, hco-mir-124-3p, ppc-miR-124	egr-miR-124a, egr-miR-124b-3p, emu-miR-124a, emu-miR-124b, sja-miR-124-3p, sma-miR-124-3p, sme-miR-124a-3p, sme-miR-124b-3p, sme-miR-124c-3p, sme-miR-124d-3p, sme-miR-124e-3p	egr-miR-124a, emu-miR-124a, sja-miR-124-3p, sma-miR-124-3p, sme-miR-124a-3p, sme-miR-124b-3p, sme-miR-124c-3p, sme-miR-124e-3p	NA
HpolyGenome23022012_contig_280996|74|132|-|3p|RD	HpolyGenome23022012_contig_280996_43258	HpolyGenome23022012_contig_280996	74	132	-	-37	602.2	3p	CGTACCAGTGGCAGCATTTCCACGCGATTTGGTTGAAAATGCACCTACCTGGTATGCA	AAAATGCACCTACCTGGTATGCA	CGTACCAGTGGCAGCATTTCCA	1172	1149	23	49.9565	RD	296	471	7	398	0	296	21	450	0	7	2	396	aae-miR-277-3p, aga-miR-277, ame-miR-277, api-miR-277, bmo-miR-277-3p, cqu-miR-277, dan-miR-277, der-miR-277, dgr-miR-277, dme-miR-277-3p, dmo-miR-277, dpe-miR-277, dps-miR-277, dse-miR-277, dsi-miR-277, dvi-miR-277, dwi-miR-277, dya-miR-277, hme-miR-277, mse-miR-277, ngi-miR-277, nlo-miR-277, nvi-miR-277, tca-miR-277-3p	NA	hco-miR-277, hco-mir-277-3p	hco-miR-277, hco-mir-277-3p	NA	NA	NA	NA	aae-miR-277-3p, aga-miR-277, ame-miR-277, api-miR-277, asu-miR-5366-5p, bmo-miR-277-3p, bpa-mir-5366-5p, cel-miR-232-3p, cqu-miR-277, cte-miR-277a, dan-miR-277, der-miR-277, dgr-miR-277, dme-miR-277-3p, dmo-miR-277, dpe-miR-277, dps-miR-277, dse-miR-277, dvi-miR-277, dwi-miR-277, dya-miR-277, egr-miR-4989, emu-miR-4989, hco-miR-277, hco-mir-277-3p, hme-miR-277, mse-miR-277, ngi-miR-277, nlo-miR-2…	hco-miR-277, hco-mir-277-3p	cbr-miR-232	cel-miR-232-3p	crm-miR-232	ppc-miR-232		asu-miR-5366-5p	hco-miR-277 hco-mir-277-3p	hco-miR-277, hco-mir-277-3p	egr-miR-277, egr-miR-4989, emu-miR-277, emu-miR-4989, sja-miR-277, sme-miR-277a-3p, sme-miR-277b-3p, sme-miR-277c-3p, sme-miR-277d-3p	NA	NA
HpolyGenome23022012_contig_130507|282|338|-|3p|RD	HpolyGenome23022012_contig_130507_29186	HpolyGenome23022012_contig_130507	282	338	-	-31.4	20788.3	3p	CGTGAATTGATTCCACGGTGGAGGTACATTGTCCTCACCGGGAGTAAATTTACGAT	TCACCGGGAGTAAATTTACGAT	CGTGAATTGATTCCACGGTGGAG	40767	40690	77	528.442	RD	117	619	39718	313	0	117	18	601	48	39670	11	302	ame-miR-3791, rmi-miR-5316b, tca-miR-3791-3p, tur-miR-5730-5p	NA	hco-miR-40a, hco-miR-40b, hco-miR-40c, hco-miR-40d, hco-mir-40a-3p, hco-mir-40b-3p, hco-mir-40c-3p, hco-mir-40d-3p, hco-mir-40e-3p	NA	NA	NA	rno-miR-181d-3p	NA	ame-miR-3791, asu-miR-36a-3p, asu-miR-36b-3p, asu-miR-36c-3p, asu-miR-36d-3p, asu-miR-36e-3p, asu-miR-36f-3p, asu-miR-5348-3p, bpa-mir-36-1-3p, bpa-mir-36-2-3p, bpa-mir-36-3-3p, bpa-mir-36-4-3p, bpa-mir-36-5-3p, cbr-miR-35a, cbr-miR-35b, cbr-miR-35c, cbr-miR-35d-3p, cbr-miR-35e, cbr-miR-36, cbr-miR-38, cbr-miR-39, cbr-miR-40, cbr-miR-41a, cbr-miR-41b, cel-miR-35-3p, cel-miR-36-3p, cel-miR-37-3p, …	NA	cbr-miR-35a cbr-miR-35b cbr-miR-35c cbr-miR-35d-3p cbr-miR-35e cbr-miR-36 cbr-miR-38 cbr-miR-39 cbr-miR-40 cbr-miR-41a cbr-miR-41b	cel-miR-35-3p cel-miR-36-3p cel-miR-37-3p cel-miR-38-3p cel-miR-39-3p cel-miR-40-3p cel-miR-41-3p cel-miR-42-3p	crm-miR-35a crm-miR-35b crm-miR-35c-3p crm-miR-35c-3p crm-miR-35d crm-miR-35e crm-miR-35f crm-miR-35g crm-miR-38 crm-miR-39 crm-miR-40 crm-miR-41 crm-miR-42	ppc-miR-2235 ppc-miR-2240a ppc-miR-2251 ppc-miR-37 ppc-miR-38 ppc-miR-42a ppc-miR-42b		asu-miR-36a-3p asu-miR-36b-3p asu-miR-36c-3p asu-miR-36d-3p asu-miR-36e-3p asu-miR-36f-3p asu-miR-5348-3p	hco-miR-40a hco-miR-40b hco-miR-40c hco-miR-40d hco-mir-40a-3p hco-mir-40b-3p hco-mir-40c-3p hco-mir-40d-3p hco-mir-40e-3p	NA	sja-miR-36-3p, sma-miR-36-3p, sme-miR-36a-3p, sme-miR-36b-3p, sme-miR-36c-3p	NA	NA
HpolyGenome23022012_contig_44215|2821|2879|-|5p|RD	HpolyGenome23022012_contig_44215_13009	HpolyGenome23022012_contig_44215	2821	2879	-	-34.4	5.1	5p	AGGCAAGATGTTGGCATAGCTGAAGCACTGTTTCTCAGCTATGCTACATGAGGCCACG	AGGCAAGATGTTGGCATAGCTGA	AGCTATGCTACATGAGGCCACG	33665	33665	0	Inf	RD	18193	15010	155	307	18193	0	15010	0	155	0	307	0	aae-miR-31, cqu-miR-31-5p, dan-miR-31a, dan-miR-31b, der-miR-31a, der-miR-31b, dgr-miR-31a, dgr-miR-31b, dme-miR-31a-5p, dme-miR-31b-5p, dmo-miR-31a, dmo-miR-31b, dpe-miR-31a, dpe-miR-31b, dps-miR-31a, dps-miR-31b, dpu-miR-31, dse-miR-31a, dse-miR-31b, dsi-miR-31a, dsi-miR-31b, dvi-miR-31a, dvi-miR-31b, dwi-miR-31a, dwi-miR-31b, dya-miR-31a, dya-miR-31b, tca-miR-31-5p, tca-miR-3865-5p	aae-miR-31, cqu-miR-31-5p, dan-miR-31a, dan-miR-31b, der-miR-31a, der-miR-31b, dgr-miR-31a, dgr-miR-31b, dme-miR-31a-5p, dme-miR-31b-5p, dmo-miR-31a, dmo-miR-31b, dpe-miR-31a, dpe-miR-31b, dps-miR-31a, dps-miR-31b, dpu-miR-31, dse-miR-31a, dse-miR-31b, dsi-miR-31a, dsi-miR-31b, dvi-miR-31a, dvi-miR-31b, dwi-miR-31a, dwi-miR-31b, dya-miR-31a, dya-miR-31b, tca-miR-31-5p	hco-miR-72	hco-miR-72	hsa-miR-31-5p, mmu-miR-31-5p	hsa-miR-31-5p, mmu-miR-31-5p	bta-miR-31, cfa-miR-31, cgr-miR-31-5p, eca-miR-31, hsa-miR-31-5p, mmu-miR-31-5p, oan-miR-31-5p, rno-miR-31a-5p, ssc-miR-31	bta-miR-31, cfa-miR-31, cgr-miR-31-5p, eca-miR-31, hsa-miR-31-5p, mmu-miR-31-5p, oan-miR-31-5p, rno-miR-31a-5p, ssc-miR-31	aae-miR-31, aca-miR-31-5p, aly-miR399f-5p, aly-miR399h-5p, asu-miR-72-5p, bfl-miR-31-5p, bma-miR-72, bta-miR-31, cbr-miR-2225-3p, cbr-miR-73a, cbr-miR-73b, cbr-miR-74b-3p, cel-miR-266, cel-miR-72-5p, cel-miR-73-3p, cel-miR-74-3p, cfa-miR-31, cgr-miR-31-5p, cin-miR-31, cqu-miR-31-5p, crm-miR-72-5p, crm-miR-73, csa-miR-31, cte-miR-31, dan-miR-31a, dan-miR-31b, der-miR-31a, der-miR-31b, dgr-miR-31a,…	aae-miR-31, aca-miR-31-5p, asu-miR-72-5p, bfl-miR-31-5p, bma-miR-72, bta-miR-31, cel-miR-72-5p, cfa-miR-31, cgr-miR-31-5p, cin-miR-31, cqu-miR-31-5p, crm-miR-72-5p, csa-miR-31, cte-miR-31, dan-miR-31a, dan-miR-31b, der-miR-31a, der-miR-31b, dgr-miR-31a, dgr-miR-31b, dme-miR-31a-5p, dme-miR-31b-5p, dmo-miR-31a, dmo-miR-31b, dpe-miR-31a, dpe-miR-31b, dps-miR-31a, dps-miR-31b, dpu-miR-31, dse-miR-31…	cbr-miR-2225-3p cbr-miR-73a cbr-miR-73b cbr-miR-74a cbr-miR-74b-3p	cel-miR-266 cel-miR-72-5p cel-miR-73-3p cel-miR-74-3p	crm-miR-72-5p crm-miR-73 crm-miR-74a crm-miR-74b	ppc-miR-2259 ppc-miR-72	bma-miR-72	asu-miR-72-5p	hco-miR-72	asu-miR-72-5p, bma-miR-72, cel-miR-72-5p, crm-miR-72-5p, hco-miR-72, ppc-miR-72	sja-miR-31-5p, sma-miR-31-5p, sme-miR-31a-5p, sme-miR-31b-5p	sme-miR-31a-5p, sme-miR-31b-5p	NA
HpolyGenome23022012_contig_12817|420|477|+|3p|RD	HpolyGenome23022012_contig_12817_4731	HpolyGenome23022012_contig_12817	420	477	+	-46.9	112001	3p	CAGGCGTGCTCGTTGTGCATTGTGGGTCTGATCATTGCACATGATGTACGACCTGCA	TTGCACATGATGTACGACCTGCA	CAGGCGTGCTCGTTGTGCATTG	219675	219178	497	441.002	RD	152014	3818	63564	283	357	151657	12	3806	128	63436	0	283	NA	NA	hco-miR-5352, hco-mir-5352-3p	hco-miR-5352, hco-mir-5352-3p	NA	NA	NA	NA	asu-miR-5352-3p, cin-let-7f-3p, hco-miR-5352, hco-mir-5352-3p, nve-miR-2024e-3p, nve-miR-2024f-3p	asu-miR-5352-3p, hco-miR-5352, hco-mir-5352-3p	-	-	-			asu-miR-5352-3p	hco-miR-5352 hco-mir-5352-3p	asu-miR-5352-3p, hco-miR-5352, hco-mir-5352-3p	NA	NA	NA
HpolyGenome23022012_contig_254048|1443|1522|+|5p|R	ALL_4-m1422	HpolyGenome23022012_contig_254048	1443	1522	+	-28.1	-	5p	CTCCGAGCCCTGACCATGGACTGATAGAGGCGCTGATAAGGCTATCGTTTCCTGTCGGCTCACGGTCAGAGCGAAGATAG	TGACCATGGACTGATAGAGGCG	TTTCCTGTCGGCTCACGGTCAGA	3388	3256	132	24.6667	R	2287	838	0	263	2279	8	0	0	727	111	250	13	bmo-miR-3342	NA	NA	NA	hsa-miR-591	NA	hsa-miR-591, ppy-miR-591, ptr-miR-591	NA	bmo-miR-3342, hsa-miR-591, osa-miR5152-3p, ppy-miR-591, ptr-miR-591	NA	-	-	-	-	-	-	-	NA	NA	NA	osa-miR5152-3p, osa-miR5152-3p
HpolyGenome23022012_contig_234579|807|861|+|5p|RD	HpolyGenome23022012_contig_234579_39966	HpolyGenome23022012_contig_234579	807	861	+	-32.1	9144.7	5p	CTTGGCACTCGAGAACGACTGCGCGGATGACGCGGCGATCGACGGTGCCAATCC	CTTGGCACTCGAGAACGACTGC	CGGCGATCGACGGTGCCAATCC	17937	16870	1067	15.8107	RD	6	17666	7	258	6	0	16599	1067	7	0	258	0	aae-miR-263b-5p, aga-miR-263b, ame-miR-263b, api-miR-263b, bmo-miR-263b-5p, dan-miR-263b, der-miR-263b, dgr-miR-263b, dme-miR-263b-5p, dpe-miR-263b, dps-miR-263b, dpu-miR-263b, dpu-miR-96, dse-miR-263b, dsi-miR-263b, dvi-miR-263b, dwi-miR-263b, dya-miR-263b, hme-miR-263b, isc-miR-96, mse-miR-263b, ngi-miR-263b, nlo-miR-263b, tca-miR-263b-5p, tur-miR-263b-5p	NA	hco-miR-5983, hco-miR-790, hco-mir-5983-3p, hco-mir-790-5p	hco-miR-790, hco-mir-790-5p	hsa-miR-1271-5p, hsa-miR-96-5p, mmu-miR-96-5p	NA	age-miR-507, bta-miR-1271, bta-miR-96, cfa-miR-1271, cfa-miR-96, eca-miR-1271, eca-miR-507, eca-miR-96, ggo-miR-1271, ggo-miR-96, hsa-miR-1271-5p, hsa-miR-96-5p, mdo-miR-96, mml-miR-1271, mml-miR-96, mmu-miR-96-5p, mne-miR-96, oan-miR-96-5p, ppa-miR-96, ppy-miR-1271, ppy-miR-96, ptr-miR-1271, ptr-miR-96, rno-miR-96-5p, sla-miR-96	NA	aae-miR-263b-5p, aga-miR-263b, age-miR-507, ame-miR-263b, api-miR-263b, asu-miR-5350a-3p, asu-miR-5350b-3p, asu-miR-5350c-3p, asu-miR-5350d-3p, asu-miR-5351-3p, asu-miR-5354-3p, asu-miR-5367-3p, asu-miR-791-3p, bfl-miR-182a, bfl-miR-182c, bfl-miR-4871-3p, bfl-miR-96-5p, bmo-miR-263b-5p, bpa-mir-5841-3p, bta-miR-1271, bta-miR-96, cbr-miR-790, cbr-miR-791, ccr-miR-96, cel-miR-790-5p, cel-miR-791-3p…	hco-miR-790, hco-mir-790-5p	cbr-miR-790 cbr-miR-791	cel-miR-790-5p cel-miR-791-3p	crm-miR-790			asu-miR-5350a-3p asu-miR-5350b-3p asu-miR-5350c-3p asu-miR-5350d-3p asu-miR-5351-3p asu-miR-5354-3p asu-miR-5367-3p asu-miR-791-3p	hco-miR-5983 hco-miR-790 hco-mir-5983-3p hco-mir-790-5p	hco-miR-790, hco-mir-790-5p	emu-miR-96, sme-miR-96a-5p, sme-miR-96b-5p	NA	NA
HpolyGenome23022012_contig_90656|330|406|+|3p|R	ALL_4-m2947	HpolyGenome23022012_contig_90656	330	406	+	-28.2	-	3p	TTCTGGGGGTGCCTCTACTGAACCTTGCAACCTTCTTGGTTCGGTTGAAAGGTTAAGAGAGGCCAGAACTGTCGAAG	TTGAAAGGTTAAGAGAGGCCAGA	GCCTCTACTGAACCTTGCAAC	14777	14772	5	2954.4	R	55	14292	230	200	0	55	0	230	5	14287	0	200	NA	NA	NA	NA	hsa-miR-488-3p, mmu-miR-488-3p	NA	bta-miR-2367-3p, bta-miR-488, eca-miR-488, hsa-miR-488-3p, mml-miR-488, mmu-miR-488-3p, ppy-miR-488, ptr-miR-488, rno-miR-488-3p	NA	bta-miR-2367-3p, hsa-miR-488-3p, mmu-miR-488-3p, ppy-miR-488, ptr-miR-488, rno-miR-488-3p	NA	-	-	-	-	-	-	-	NA	NA	NA	NA
HpolyGenome23022012_contig_43338|3155|3211|+|3p|RD	HpolyGenome23022012_contig_43338_12755	HpolyGenome23022012_contig_43338	3155	3211	+	-28.6	17725	3p	GAGTCTATCGTGTCTCAAAGCGCGCTCTCAGATGCTTTGGCACATGTTAGGCCGGC	TTTGGCACATGTTAGGCCGGC	GAGTCTATCGTGTCTCAAAGC	34766	34606	160	216.287	RD	7503	4965	22122	183	7	7496	137	4828	12	22110	4	179	aae-miR-263b-5p, aga-miR-263b, ame-miR-263b, api-miR-263b, bmo-miR-263b-5p, dan-miR-263b, der-miR-263b, dgr-miR-263b, dme-miR-263b-5p, dpe-miR-263b, dps-miR-263b, dpu-miR-263b, dpu-miR-96, dse-miR-263b, dsi-miR-263b, dvi-miR-263b, dwi-miR-263b, dya-miR-263b, hme-miR-263b, isc-miR-96, mse-miR-263b, ngi-miR-263b, nlo-miR-263b, tca-miR-263b-5p, tur-miR-263b-5p	NA	hco-miR-5983, hco-miR-790, hco-mir-5983-3p, hco-mir-790-5p	hco-miR-5983, hco-mir-5983-3p	hsa-miR-1271-5p, hsa-miR-96-5p, mmu-miR-96-5p	NA	age-miR-507, bta-miR-1271, bta-miR-96, cfa-miR-1271, cfa-miR-96, eca-miR-1271, eca-miR-507, eca-miR-96, ggo-miR-1271, ggo-miR-96, hsa-miR-1271-5p, hsa-miR-96-5p, mdo-miR-96, mml-miR-1271, mml-miR-96, mmu-miR-96-5p, mne-miR-96, oan-miR-96-5p, ppa-miR-96, ppy-miR-1271, ppy-miR-96, ptr-miR-1271, ptr-miR-96, rno-miR-96-5p, sla-miR-96	NA	age-miR-507, asu-miR-5350a-3p, asu-miR-5350b-3p, asu-miR-5350c-3p, asu-miR-5350d-3p, asu-miR-5351-3p, asu-miR-5354-3p, asu-miR-5367-3p, asu-miR-791-3p, bfl-miR-182c, bfl-miR-4871-3p, bpa-mir-5841-3p, cel-miR-791-3p, eca-miR-507, hco-miR-5983, hco-mir-5983-3p, mmu-miR-96-5p, mne-miR-96, mse-miR-263b, ngi-miR-263b, nlo-miR-263b, oan-miR-96-5p, pma-miR-96a, ppa-miR-96, ppy-miR-1271, ppy-miR-96, ptr-…	asu-miR-5367-3p, hco-miR-5983, hco-mir-5983-3p	cbr-miR-790 cbr-miR-791	cel-miR-790-5p cel-miR-791-3p	crm-miR-790			asu-miR-5350a-3p asu-miR-5350b-3p asu-miR-5350c-3p asu-miR-5350d-3p asu-miR-5351-3p asu-miR-5354-3p asu-miR-5367-3p asu-miR-791-3p	hco-miR-5983 hco-miR-790 hco-mir-5983-3p hco-mir-790-5p	asu-miR-5367-3p, hco-miR-5983, hco-mir-5983-3p	emu-miR-96, sme-miR-96a-5p, sme-miR-96b-5p	NA	NA
HpolyGenome23022012_contig_104995|220|276|-|3p|RD	HpolyGenome23022012_contig_104995_25198	HpolyGenome23022012_contig_104995	220	276	-	-39.6	30019.1	3p	GGTGGGTGATGCCGGGGTGAAGCCTTCGTGGACTTCACCGGGTATTCACTCATCCA	TCACCGGGTATTCACTCATCCA	GGTGGGTGATGCCGGGGTGAAG	58872	58741	131	448.405	RD	90	443	58178	161	2	88	40	403	87	58091	2	159	ame-miR-3791, rmi-miR-5316b, tca-miR-3791-3p, tur-miR-5730-5p	NA	hco-miR-40a, hco-miR-40b, hco-miR-40c, hco-miR-40d, hco-mir-40a-3p, hco-mir-40b-3p, hco-mir-40c-3p, hco-mir-40d-3p, hco-mir-40e-3p	NA	NA	NA	rno-miR-181d-3p	NA	ame-miR-3791, asu-miR-36a-3p, asu-miR-36b-3p, asu-miR-36c-3p, asu-miR-36d-3p, asu-miR-36e-3p, asu-miR-36f-3p, asu-miR-5348-3p, bpa-mir-36-1-3p, bpa-mir-36-2-3p, bpa-mir-36-3-3p, bpa-mir-36-4-3p, bpa-mir-36-5-3p, cbr-miR-35a, cbr-miR-35b, cbr-miR-35c, cbr-miR-35d-3p, cbr-miR-35e, cbr-miR-36, cbr-miR-39, cbr-miR-40, cbr-miR-41a, cbr-miR-41b, cel-miR-35-3p, cel-miR-36-3p, cel-miR-37-3p, cel-miR-38-3…	NA	cbr-miR-35a cbr-miR-35b cbr-miR-35c cbr-miR-35d-3p cbr-miR-35e cbr-miR-36 cbr-miR-38 cbr-miR-39 cbr-miR-40 cbr-miR-41a cbr-miR-41b	cel-miR-35-3p cel-miR-36-3p cel-miR-37-3p cel-miR-38-3p cel-miR-39-3p cel-miR-40-3p cel-miR-41-3p cel-miR-42-3p	crm-miR-35a crm-miR-35b crm-miR-35c-3p crm-miR-35c-3p crm-miR-35d crm-miR-35e crm-miR-35f crm-miR-35g crm-miR-38 crm-miR-39 crm-miR-40 crm-miR-41 crm-miR-42	ppc-miR-2235 ppc-miR-2240a ppc-miR-2251 ppc-miR-37 ppc-miR-38 ppc-miR-42a ppc-miR-42b		asu-miR-36a-3p asu-miR-36b-3p asu-miR-36c-3p asu-miR-36d-3p asu-miR-36e-3p asu-miR-36f-3p asu-miR-5348-3p	hco-miR-40a hco-miR-40b hco-miR-40c hco-miR-40d hco-mir-40a-3p hco-mir-40b-3p hco-mir-40c-3p hco-mir-40d-3p hco-mir-40e-3p	NA	sja-miR-36-3p, sma-miR-36-3p, sme-miR-36a-3p, sme-miR-36b-3p, sme-miR-36c-3p	NA	NA
HpolyGenome23022012_contig_146954|632|688|-|5p|RD	HpolyGenome23022012_contig_146954_31383	HpolyGenome23022012_contig_146954	632	688	-	-35.9	7355	5p	TGGCAATGAGCTAGCTAATTGTTCCAAAGGCCAACATTAGCTGGTCTATTGCCAGC	TGGCAATGAGCTAGCTAATTGTT	CATTAGCTGGTCTATTGCCAGC	14418	11382	3036	3.74901	RD	12	14236	34	136	12	0	11219	3017	15	19	136	0	NA	NA	hco-miR-5906, hco-mir-5906-5p	hco-miR-5906, hco-mir-5906-5p	NA	NA	NA	NA	hco-miR-5906, hco-mir-5906-5p	hco-miR-5906, hco-mir-5906-5p	-	-	-				hco-miR-5906 hco-mir-5906-5p	hco-miR-5906, hco-mir-5906-5p	NA	NA	NA
HpolyGenome23022012_contig_16548|3393|3452|-|5p|RD	HpolyGenome23022012_contig_16548_5841	HpolyGenome23022012_contig_16548	3393	3452	-	-27.8	2364.3	5p	TGGAAGACAGGAGATTGCGTCGTCGCTTGTTCACTCGCTGCAATCCCCGTCTATCCGAT	TGGAAGACAGGAGATTGCGTCG	CTGCAATCCCCGTCTATCCGAT	4637	4607	30	153.567	RD	460	4024	27	126	458	2	3998	26	27	0	124	2	aae-miR-7, aga-miR-7, ame-miR-7, api-miR-7, bmo-miR-7-5p, cqu-miR-7, dan-miR-7, der-miR-7, dgr-miR-7, dme-miR-7-5p, dmo-miR-7, dpe-miR-7, dps-miR-7, dpu-miR-7, dse-miR-7, dsi-miR-7, dvi-miR-7, dwi-miR-7, dya-miR-7, hme-miR-7, isc-miR-7, mse-miR-7, nlo-miR-7, nvi-miR-7, tca-miR-7-5p, tur-miR-7-5p	NA	hco-miR-7, hco-mir-7-5p	hco-miR-7, hco-mir-7-5p	hsa-miR-7-5p, mmu-miR-7a-5p, mmu-miR-7b-5p	NA	bta-miR-7, cfa-miR-7, cgr-miR-7a, cgr-miR-7b, eca-miR-7, ggo-miR-7, hsa-miR-7-5p, lla-miR-7, mdo-miR-7, mml-miR-7, mmu-miR-7a-5p, mmu-miR-7b-5p, mne-miR-7, oan-miR-7-5p, ppa-miR-7, ppy-miR-7, ptr-miR-7, rno-miR-7a-5p, rno-miR-7b, sla-miR-7, ssc-miR-7	NA	asu-miR-7-5p, egr-miR-7, emu-miR-7, hco-miR-7, hco-mir-7-5p, mmu-miR-7a-5p, mmu-miR-7b-5p, mne-miR-7, mse-miR-7, nlo-miR-7, nvi-miR-7, oan-miR-7-5p, odi-miR-7, ola-miR-7, pma-miR-7a-5p, pma-miR-7b, ppa-miR-7, ppy-miR-7, ptr-miR-7, rno-miR-7a-5p, rno-miR-7b, sja-miR-7-5p, sko-miR-7-5p, sla-miR-7, sme-miR-2147a, sme-miR-7a-5p, sme-miR-7b-5p, sme-miR-7c-5p, sme-miR-7d-5p, spu-miR-7, ssc-miR-7, tca-m…	hco-miR-7, hco-mir-7-5p	-	-	-		bma-miR-7	asu-miR-7-5p	hco-miR-7 hco-mir-7-5p	hco-miR-7, hco-mir-7-5p	egr-miR-7, emu-miR-7, sja-miR-7-5p, sme-miR-2147a, sme-miR-7a-5p, sme-miR-7b-5p, sme-miR-7c-5p, sme-miR-7d-5p	NA	NA
HpolyGenome23022012_contig_104995|56|114|-|3p|RD	HpolyGenome23022012_contig_104995_25196	HpolyGenome23022012_contig_104995	56	114	-	-29.9	6018.8	3p	GATTGCAAGGGCTAGTGATTTGGCTACACGGTGCATATCACAGTTTCCTTGCTGTCCA	TATCACAGTTTCCTTGCTGTCCA	GATTGCAAGGGCTAGTGATTTG	11797	11506	291	39.5395	RD	295	1953	9440	109	59	236	109	1844	111	9329	12	97	aae-miR-11-3p, aae-miR-13-3p, aae-miR-2944a-3p, aae-miR-2944b-3p, aae-miR-2a-3p, aae-miR-2b, aae-miR-2c, aae-miR-308-3p, aga-miR-11, aga-miR-13b, aga-miR-2, aga-miR-308, ame-miR-11, ame-miR-13a, ame-miR-13b, ame-miR-2, ame-miR-2944, api-miR-13a, api-miR-2a, api-miR-2b, bmo-miR-11-3p, bmo-miR-13a-3p, bmo-miR-13b-3p, bmo-miR-2a-3p, bmo-miR-2b-3p, bmo-miR-308-3p, cqu-miR-11-3p, cqu-miR-13, cqu-miR-2…	NA	hco-miR-2, hco-miR-43, hco-mir-2-3p, hco-mir-43-3p	NA	NA	NA	NA	NA	aae-miR-11-3p, aae-miR-2944a-3p, aga-miR-11, asu-miR-2b-3p, asu-miR-43a-3p, asu-miR-43b-3p, asu-miR-43c-3p, asu-miR-43d-3p, asu-miR-43e-3p, bma-miR-5870, bmo-miR-11-3p, bpa-mir-5870-3p, cbr-miR-43, cel-miR-250-3p, cel-miR-43-3p, cqu-miR-11-3p, crm-miR-250-3p, crm-miR-43, cte-miR-2e, cte-miR-2f, dan-miR-11, dan-miR-6, der-miR-11, der-miR-6, dgr-miR-11, dgr-miR-6, dme-miR-11-3p, dme-miR-5-3p, dme-m…	cbr-miR-43, cel-miR-43-3p, crm-miR-43	cbr-miR-43	cel-miR-2-3p cel-miR-250-3p cel-miR-43-3p cel-miR-797-5p	crm-miR-2-3p crm-miR-250-3p crm-miR-43	ppc-miR-2 ppc-miR-2264	bma-miR-2a bma-miR-2c bma-miR-5870	asu-miR-250-3p asu-miR-2a-3p asu-miR-2b-3p asu-miR-43a-3p asu-miR-43b-3p asu-miR-43c-3p asu-miR-43d-3p asu-miR-43e-3p	hco-miR-2 hco-miR-43 hco-mir-2-3p hco-mir-43-3p	cbr-miR-43, cel-miR-43-3p, crm-miR-43	egr-miR-2a, egr-miR-2b, emu-miR-2a, emu-miR-2b, sja-miR-2b-3p, sja-miR-2c-3p, sja-miR-2d-3p, sja-miR-2e-3p, sma-miR-2b-3p, sma-miR-2c-3p, sma-miR-2d-3p, sma-miR-2e-3p, sme-miR-13-3p, sme-miR-2a-3p, sme-miR-2e-3p, sme-miR-2f-3p	NA	NA
HpolyGenome23022012_contig_72767|1260|1329|-|3p|D	HpolyGenome23022012_contig_72767_19130	HpolyGenome23022012_contig_72767	1260	1329	-	-	52.3	3p	GATAATAAACACCACTTGCAGCAGTGGCTGCCTGCCACGCTTCCACGTTGTGGTGTTTACGGTTGTCGG	GTTGTGGTGTTTACGGTTGTCGG	GATAATAAACACCACTTGCAGCAGT	102	92	10	9.2	D	4	0	0	103	4	0	0	0	0	0	6	95	NA	NA	NA	NA	NA	NA	NA	NA	pma-miR-4616	NA	-	-	-	-	-	-	-	NA	NA	NA	NA
HpolyGenome23022012_contig_249479|1047|1104|+|3p|RD	HpolyGenome23022012_contig_249479_41231	HpolyGenome23022012_contig_249479	1047	1104	+	-35.4	34026.9	3p	CGTTATAGGATCTCGTTGAGACGCCTGAGCGATCTCACCGGGCATTCCTATGACGGA	TCACCGGGCATTCCTATGACGGA	CGTTATAGGATCTCGTTGAGA	66734	66711	23	2900.48	RD	548	578	65520	98	18	523	0	578	5	65515	0	98	ame-miR-3791, rmi-miR-5316b, tca-miR-3791-3p, tur-miR-5730-5p	NA	hco-miR-40a, hco-miR-40b, hco-miR-40c, hco-miR-40d, hco-mir-40a-3p, hco-mir-40b-3p, hco-mir-40c-3p, hco-mir-40d-3p, hco-mir-40e-3p	NA	NA	NA	rno-miR-181d-3p	NA	asu-miR-36a-3p, asu-miR-36b-3p, asu-miR-36c-3p, asu-miR-36d-3p, asu-miR-36e-3p, asu-miR-36f-3p, asu-miR-5348-3p, cbr-miR-35d-3p, cel-miR-35-3p, cel-miR-36-3p, cel-miR-37-3p, cel-miR-38-3p, cel-miR-39-3p, cel-miR-40-3p, cel-miR-41-3p, cel-miR-42-3p, crm-miR-35c-3p, hco-mir-40e-3p, ppc-miR-2235, ppc-miR-2240a, ppc-miR-2251, ppc-miR-37, ppc-miR-38, ppc-miR-42a, ppc-miR-42b, rmi-miR-5316b, rno-miR-18…	NA	cbr-miR-35a cbr-miR-35b cbr-miR-35c cbr-miR-35d-3p cbr-miR-35e cbr-miR-36 cbr-miR-38 cbr-miR-39 cbr-miR-40 cbr-miR-41a cbr-miR-41b	cel-miR-35-3p cel-miR-36-3p cel-miR-37-3p cel-miR-38-3p cel-miR-39-3p cel-miR-40-3p cel-miR-41-3p cel-miR-42-3p	crm-miR-35a crm-miR-35b crm-miR-35c-3p crm-miR-35c-3p crm-miR-35d crm-miR-35e crm-miR-35f crm-miR-35g crm-miR-38 crm-miR-39 crm-miR-40 crm-miR-41 crm-miR-42	ppc-miR-2235 ppc-miR-2240a ppc-miR-2251 ppc-miR-37 ppc-miR-38 ppc-miR-42a ppc-miR-42b		asu-miR-36a-3p asu-miR-36b-3p asu-miR-36c-3p asu-miR-36d-3p asu-miR-36e-3p asu-miR-36f-3p asu-miR-5348-3p	hco-miR-40a hco-miR-40b hco-miR-40c hco-miR-40d hco-mir-40a-3p hco-mir-40b-3p hco-mir-40c-3p hco-mir-40d-3p hco-mir-40e-3p	NA	sja-miR-36-3p, sma-miR-36-3p, sme-miR-36a-3p, sme-miR-36b-3p, sme-miR-36c-3p	NA	NA
HpolyGenome23022012_contig_26756|2194|2273|+|3p|R	ALL_4-m1508	HpolyGenome23022012_contig_26756	2194	2273	+	-26.6	-	3p	GCTAGCCGCTCGTTGTAGGATCGTCGTTGAAACATGCGTAGCGGATTTCACCGGGCATTCCTATGACGAATGGACGAACA	TCACCGGGCATTCCTATGACGAA	CGTTGTAGGATCGTCGTTGAAA	65903	65775	126	522.024	R	649	574	64582	98	126	523	0	64582	0	574	0	98	ame-miR-3791, rmi-miR-5316b, tca-miR-3791-3p, tur-miR-5730-5p	NA	hco-miR-40a, hco-miR-40b, hco-miR-40c, hco-miR-40d, hco-mir-40a-3p, hco-mir-40b-3p, hco-mir-40c-3p, hco-mir-40d-3p, hco-mir-40e-3p	NA	NA	NA	rno-miR-181d-3p	NA	asu-miR-36a-3p, asu-miR-36b-3p, asu-miR-36c-3p, asu-miR-36d-3p, asu-miR-36e-3p, asu-miR-36f-3p, asu-miR-5348-3p, cbr-miR-35d-3p, cel-miR-35-3p, cel-miR-36-3p, cel-miR-37-3p, cel-miR-38-3p, cel-miR-39-3p, cel-miR-40-3p, cel-miR-41-3p, cel-miR-42-3p, crm-miR-35c-3p, hco-mir-40e-3p, ppc-miR-2235, ppc-miR-2240a, ppc-miR-2251, ppc-miR-37, ppc-miR-38, ppc-miR-42a, ppc-miR-42b, rmi-miR-5316b, rno-miR-18…	NA	cbr-miR-35a cbr-miR-35b cbr-miR-35c cbr-miR-35d-3p cbr-miR-35e cbr-miR-36 cbr-miR-38 cbr-miR-39 cbr-miR-40 cbr-miR-41a cbr-miR-41b	cel-miR-35-3p cel-miR-36-3p cel-miR-37-3p cel-miR-38-3p cel-miR-39-3p cel-miR-40-3p cel-miR-41-3p cel-miR-42-3p	crm-miR-35a crm-miR-35b crm-miR-35c-3p crm-miR-35c-3p crm-miR-35d crm-miR-35e crm-miR-35f crm-miR-35g crm-miR-38 crm-miR-39 crm-miR-40 crm-miR-41 crm-miR-42	ppc-miR-2235 ppc-miR-2240a ppc-miR-2251 ppc-miR-37 ppc-miR-38 ppc-miR-42a ppc-miR-42b		asu-miR-36a-3p asu-miR-36b-3p asu-miR-36c-3p asu-miR-36d-3p asu-miR-36e-3p asu-miR-36f-3p asu-miR-5348-3p	hco-miR-40a hco-miR-40b hco-miR-40c hco-miR-40d hco-mir-40a-3p hco-mir-40b-3p hco-mir-40c-3p hco-mir-40d-3p hco-mir-40e-3p	NA	sja-miR-36-3p, sma-miR-36-3p, sme-miR-36a-3p, sme-miR-36b-3p, sme-miR-36c-3p	NA	NA
HpolyGenome23022012_contig_56712|1361|1417|-|5p|RD	HpolyGenome23022012_contig_56712_15709	HpolyGenome23022012_contig_56712	1361	1417	-	-31.7	1674.8	5p	ATAGGGTGGATCTGAGGCAGAACTTTTGAAGATTCTGACCCATTTCTTCCTGGTAC	ATAGGGTGGATCTGAGGCAGAA	TCTGACCCATTTCTTCCTGGTAC	3284	3097	187	16.5615	RD	639	2535	31	82	639	0	2353	182	26	5	82	0	NA	NA	NA	NA	NA	NA	NA	NA	NA	NA	-	-	-	-	-	-	-	NA	NA	NA	NA
HpolyGenome23022012_contig_163829|1899|1956|-|5p|RD	HpolyGenome23022012_contig_163829_33419	HpolyGenome23022012_contig_163829	1899	1956	-	-53	6835.1	5p	CGAACTGTGGATGAGCAACAGAAGCAAAGCCCTTCTGCTGCTCATCCACAGTTCTCC	CGAACTGTGGATGAGCAACAGA	TGCTGCTCATCCACAGTTCTCC	13397	13148	249	52.8032	RD	7651	5589	104	81	7632	19	5403	186	60	44	81	0	NA	NA	NA	NA	NA	NA	NA	NA	spu-miR-219-3p	NA	-	-	-	-	-	-	-	NA	NA	NA	NA
HpolyGenome23022012_contig_74610|2379|2437|+|3p|RD	HpolyGenome23022012_contig_74610_19559	HpolyGenome23022012_contig_74610	2379	2437	+	-27.2	2094.8	3p	CGGACTTCAGTTCAACGAATACACCTCATGACGATATTCGTTGTTTTTGAAGCCTGAC	TTCGTTGTTTTTGAAGCCTGAC	CGGACTTCAGTTCAACGAATA	4102	3997	105	38.0667	RD	22	3987	17	76	0	22	105	3882	0	17	0	76	aae-miR-981, aga-miR-981, ame-miR-981, api-miR-981, cqu-miR-981, dme-miR-981-3p, dps-miR-981-3p, dpu-miR-981, dsi-miR-981-3p, hme-miR-981, mse-miR-981, tca-miR-981	NA	hco-miR-76, hco-mir-76-3p	hco-miR-76, hco-mir-76-3p	NA	NA	NA	NA	asu-miR-76-3p, cbr-miR-76, cel-miR-76-3p, crm-miR-76, dme-miR-981-3p, dps-miR-981-3p, dsi-miR-981-3p, hco-miR-76, hco-mir-76-3p, sme-miR-76-3p, spu-miR-981, tca-miR-981	hco-miR-76, hco-mir-76-3p	cbr-miR-76	cel-miR-76-3p	crm-miR-76			asu-miR-76-3p	hco-miR-76 hco-mir-76-3p	hco-miR-76, hco-mir-76-3p	sme-miR-76-3p	NA	NA
HpolyGenome23022012_contig_16320|45|104|+|3p|D	HpolyGenome23022012_contig_16320_5757	HpolyGenome23022012_contig_16320	45	104	+	-	100.6	3p	GGATGGATCTAAATGATGCAAAAACGGAATTATTTTTTGCGTCATTCAGATCCATCCGA	TTGCGTCATTCAGATCCATCCGA	GGATGGATCTAAATGATGCAAAA	195	189	6	31.5	D	28	68	29	73	0	28	2	66	0	29	4	69	NA	NA	NA	NA	NA	NA	NA	NA	NA	NA	-	-	-	-	-	-	-	NA	NA	NA	NA
HpolyGenome23022012_contig_8681|345|401|-|5p|RD	HpolyGenome23022012_contig_8681_3403	HpolyGenome23022012_contig_8681	345	401	-	-46.9	1451.2	5p	TGGGAAGCTCAGGCTCATATGTTTATGTTGTAACATATGAACCTGAGCATCCCGAA	TGGGAAGCTCAGGCTCATATGTT	CATATGAACCTGAGCATCCCGAA	2844	1336	1508	0.885942	RD	1928	649	198	69	853	1075	404	245	72	126	7	62	NA	NA	NA	NA	NA	NA	NA	NA	NA	NA	-	-	-	-	-	-	-	NA	NA	NA	NA
HpolyGenome23022012_contig_314621|204|269|+|3p|R	ALL_4-m1767	HpolyGenome23022012_contig_314621	204	269	+	-34.1	-	3p	TTTTGGCGTTTGGGAAGCTCAGGCTCATATGTTTATGTTGTAACATATGAACCTGAGCATCCCGAA	CATATGAACCTGAGCATCCCGAA	TGGGAAGCTCAGGCTCATATGTT	2815	1479	1336	1.10704	R	1903	647	196	69	853	1050	72	124	404	243	7	62	NA	NA	NA	NA	NA	NA	NA	NA	NA	NA	-	-	-	-	-	-	-	NA	NA	NA	NA
HpolyGenome23022012_contig_41408|1653|1709|-|3p|RD	HpolyGenome23022012_contig_41408_12404	HpolyGenome23022012_contig_41408	1653	1709	-	-27.1	783.9	3p	TCTAGGTGCGTCCTACAAAATCCAGCACATGAGGTTTTGTATGCGTAACCTAGGCG	TTTTGTATGCGTAACCTAGGCG	TCTAGGTGCGTCCTACAAAATC	1529	1525	4	381.25	RD	0	1467	0	62	0	0	4	1463	0	0	0	62	dme-miR-4910-5p	NA	hco-miR-5897a, hco-miR-5897b, hco-miR-5897c, hco-mir-5897a-3p, hco-mir-5897b-3p, hco-mir-5897c-3p	NA	NA	NA	NA	NA	aly-miR857-3p, ath-miR857, cbr-lsy-6, cel-lsy-6, dme-miR-4910-5p, hco-miR-5897a, hco-miR-5897b, hco-miR-5897c, hco-mir-5897a-3p, hco-mir-5897b-3p, hco-mir-5897c-3p	NA	cbr-lsy-6	cel-lsy-6	-				hco-miR-5897a hco-miR-5897b hco-miR-5897c hco-mir-5897a-3p hco-mir-5897b-3p hco-mir-5897c-3p	NA	NA	NA	aly-miR857-3p, aly-miR857-3p
HpolyGenome23022012_contig_115492|16|62|+|3p|RD	HpolyGenome23022012_contig_115492_26925	HpolyGenome23022012_contig_115492	16	62	+	-28.3	18.3	3p	GACCAATCAATAATATCGGTTGATATTGATTGCTTGATGGAAGCTT	TATTGATTGCTTGATGGAAGCTT	GACCAATCAATAATATCGGTTGA	54	52	2	26	RD	0	0	0	60	0	0	0	0	0	0	2	58	dps-miR-2517a-3p	NA	NA	NA	NA	NA	NA	NA	dps-miR-2517a-3p	NA	-	-	-		bma-miR-5868			NA	NA	NA	NA
HpolyGenome23022012_contig_26756|2391|2447|+|3p|RD	HpolyGenome23022012_contig_26756_8529	HpolyGenome23022012_contig_26756	2391	2447	+	-43.7	9221.8	3p	ACTGCAGGATATCTCGGTTGAAGCTTCTGGAGACTTCACCGGGAGTTCTGTAGTGA	TCACCGGGAGTTCTGTAGTGA	ACTGCAGGATATCTCGGTTGAAG	18079	17973	106	169.557	RD	333	188	17500	58	0	333	37	151	69	17431	0	58	ame-miR-3791, rmi-miR-5316b, tca-miR-3791-3p, tur-miR-5730-5p	NA	hco-miR-40a, hco-miR-40b, hco-miR-40c, hco-miR-40d, hco-mir-40a-3p, hco-mir-40b-3p, hco-mir-40c-3p, hco-mir-40d-3p, hco-mir-40e-3p	hco-miR-40c, hco-mir-40c-3p, hco-mir-40e-3p	NA	NA	rno-miR-181d-3p	NA	asu-miR-36a-3p, asu-miR-36b-3p, asu-miR-36c-3p, asu-miR-36d-3p, asu-miR-36e-3p, asu-miR-36f-3p, asu-miR-5348-3p, cbr-miR-35d-3p, cbr-miR-38, cel-miR-35-3p, cel-miR-36-3p, cel-miR-37-3p, cel-miR-38-3p, cel-miR-39-3p, cel-miR-40-3p, cel-miR-41-3p, cel-miR-42-3p, crm-miR-35c-3p, crm-miR-38, hco-miR-40a, hco-miR-40b, hco-miR-40c, hco-mir-40a-3p, hco-mir-40b-3p, hco-mir-40c-3p, hco-mir-40e-3p, ppc-miR…	hco-miR-40c, hco-mir-40c-3p, hco-mir-40e-3p	cbr-miR-35a cbr-miR-35b cbr-miR-35c cbr-miR-35d-3p cbr-miR-35e cbr-miR-36 cbr-miR-38 cbr-miR-39 cbr-miR-40 cbr-miR-41a cbr-miR-41b	cel-miR-35-3p cel-miR-36-3p cel-miR-37-3p cel-miR-38-3p cel-miR-39-3p cel-miR-40-3p cel-miR-41-3p cel-miR-42-3p	crm-miR-35a crm-miR-35b crm-miR-35c-3p crm-miR-35c-3p crm-miR-35d crm-miR-35e crm-miR-35f crm-miR-35g crm-miR-38 crm-miR-39 crm-miR-40 crm-miR-41 crm-miR-42	ppc-miR-2235 ppc-miR-2240a ppc-miR-2251 ppc-miR-37 ppc-miR-38 ppc-miR-42a ppc-miR-42b		asu-miR-36a-3p asu-miR-36b-3p asu-miR-36c-3p asu-miR-36d-3p asu-miR-36e-3p asu-miR-36f-3p asu-miR-5348-3p	hco-miR-40a hco-miR-40b hco-miR-40c hco-miR-40d hco-mir-40a-3p hco-mir-40b-3p hco-mir-40c-3p hco-mir-40d-3p hco-mir-40e-3p	hco-miR-40c, hco-mir-40c-3p, hco-mir-40e-3p	sja-miR-36-3p, sma-miR-36-3p, sme-miR-36a-3p, sme-miR-36b-3p, sme-miR-36c-3p	NA	NA
HpolyGenome23022012_contig_175301|4|52|-|3p|D	HpolyGenome23022012_contig_175301_34662	HpolyGenome23022012_contig_175301	4	52	-	-	22.8	3p	GAGGTGATCAACAAGCAGATTTTTTGTAGTGCTTCGGATATCTTAGTA	GTAGTGCTTCGGATATCTTAGTA	GAGGTGATCAACAAGCAGATTTT	61	58	3	19.3333	D	5	0	0	56	0	5	0	0	0	0	3	53	NA	NA	NA	NA	hsa-miR-4473	NA	hsa-miR-4473	NA	hsa-miR-4473	NA	-	-	-	-	-	-	-	NA	NA	NA	NA
HpolyGenome23022012_contig_699|1163|1219|-|5p|RD	HpolyGenome23022012_contig_699_439	HpolyGenome23022012_contig_699	1163	1219	-	-33.9	116.5	5p	TACGGTAACCGTAGAACCCATCGCCATTGCAGATGGCTTTCTTCGATTACCGTGAC	TACGGTAACCGTAGAACCCATC	TGGCTTTCTTCGATTACCGTGAC	227	158	69	2.28986	RD	32	42	98	55	30	2	31	11	93	5	4	51	NA	NA	NA	NA	NA	NA	NA	NA	NA	NA	-	-	-	-	-	-	-	NA	NA	NA	NA
HpolyGenome23022012_contig_33491|1177|1233|+|3p|RD	HpolyGenome23022012_contig_33491_10443	HpolyGenome23022012_contig_33491	1177	1233	+	-34.7	70.7	3p	TACGGTAACCGTAGAGCTCATCGCCATTGCAGATGGCTTTCTTCGATTACCGTGAC	TGGCTTTCTTCGATTACCGTGAC	TACGGTAACCGTAGAGCTCATC	130	69	61	1.13115	RD	25	36	16	53	23	2	25	11	11	5	2	51	NA	NA	NA	NA	NA	NA	NA	NA	NA	NA	-	cel-miR-90-5p	-					NA	NA	NA	NA
HpolyGenome23022012_contig_359371|597|656|-|5p|D	HpolyGenome23022012_contig_359371_46671	HpolyGenome23022012_contig_359371	597	656	-	-	60.7	5p	TGTACTAGAATCGATATCGATTAGTCGCGATGCGCAATCGATATCGATTCTAGTACAGT	TGTACTAGAATCGATATCGATT	TCGATATCGATTCTAGTACAGT	117	96	21	4.57143	D	2	27	36	52	2	0	17	10	27	9	50	2	NA	NA	NA	NA	NA	NA	NA	NA	NA	NA	-	-	-	-	-	-	-	NA	NA	NA	NA
HpolyGenome23022012_contig_92934|1779|1839|+|3p|D	HpolyGenome23022012_contig_92934_23053	HpolyGenome23022012_contig_92934	1779	1839	+	-	113.5	3p	TCCGTGTGGAGGGACAGAGCACTCAGGGCGGAAGCCAGAGCGTGGCGCTCCACATGGACA	AGCGTGGCGCTCCACATGGACA	TCCGTGTGGAGGGACAGAGCAC	220	218	2	109	D	0	170	0	50	0	0	2	168	0	0	0	50	NA	NA	NA	NA	NA	NA	NA	NA	NA	NA	-	-	-	-	-	-	-	NA	NA	NA	NA
HpolyGenome23022012_contig_26756|2282|2338|+|3p|D	HpolyGenome23022012_contig_26756_8527	HpolyGenome23022012_contig_26756	2282	2338	+	-	17518.2	3p	CACTGCAGATCAGCCAGTTGAAGCGGATTGGTCTTCACCGGGTGCTTTGCAGTGGG	TCACCGGGTGCTTTGCAGTGGG	CACTGCAGATCAGCCAGTTGAAG	34353	34264	89	384.989	D	90	342	33893	47	4	69	30	312	55	33836	0	47	ame-miR-3791, rmi-miR-5316b, tca-miR-3791-3p, tur-miR-5730-5p	NA	hco-miR-40a, hco-miR-40b, hco-miR-40c, hco-miR-40d, hco-mir-40a-3p, hco-mir-40b-3p, hco-mir-40c-3p, hco-mir-40d-3p, hco-mir-40e-3p	NA	NA	NA	rno-miR-181d-3p	NA	ame-miR-3791, asu-miR-36a-3p, asu-miR-36b-3p, asu-miR-36c-3p, asu-miR-36d-3p, asu-miR-36e-3p, asu-miR-36f-3p, asu-miR-5348-3p, bpa-mir-36-1-3p, bpa-mir-36-2-3p, bpa-mir-36-3-3p, bpa-mir-36-4-3p, bpa-mir-36-5-3p, cbr-miR-35a, cbr-miR-35b, cbr-miR-35c, cbr-miR-35d-3p, cbr-miR-35e, cbr-miR-36, cbr-miR-39, cbr-miR-40, cbr-miR-41a, cbr-miR-41b, cel-miR-35-3p, cel-miR-36-3p, cel-miR-37-3p, cel-miR-38-3…	NA	cbr-miR-35a cbr-miR-35b cbr-miR-35c cbr-miR-35d-3p cbr-miR-35e cbr-miR-36 cbr-miR-38 cbr-miR-39 cbr-miR-40 cbr-miR-41a cbr-miR-41b	cel-miR-35-3p cel-miR-36-3p cel-miR-37-3p cel-miR-38-3p cel-miR-39-3p cel-miR-40-3p cel-miR-41-3p cel-miR-42-3p	crm-miR-35a crm-miR-35b crm-miR-35c-3p crm-miR-35c-3p crm-miR-35d crm-miR-35e crm-miR-35f crm-miR-35g crm-miR-38 crm-miR-39 crm-miR-40 crm-miR-41 crm-miR-42	ppc-miR-2235 ppc-miR-2240a ppc-miR-2251 ppc-miR-37 ppc-miR-38 ppc-miR-42a ppc-miR-42b		asu-miR-36a-3p asu-miR-36b-3p asu-miR-36c-3p asu-miR-36d-3p asu-miR-36e-3p asu-miR-36f-3p asu-miR-5348-3p	hco-miR-40a hco-miR-40b hco-miR-40c hco-miR-40d hco-mir-40a-3p hco-mir-40b-3p hco-mir-40c-3p hco-mir-40d-3p hco-mir-40e-3p	NA	sja-miR-36-3p, sma-miR-36-3p, sme-miR-36a-3p, sme-miR-36b-3p, sme-miR-36c-3p	NA	NA
HpolyGenome23022012_contig_229708|458|518|-|5p|RD	HpolyGenome23022012_contig_229708_39595	HpolyGenome23022012_contig_229708	458	518	-	-42.7	110.9	5p	GCTTTGGGTTAGAAATATGCGGGACCATGGGAGTACCTGGTATTACTAACCTAAAGCTGA	GCTTTGGGTTAGAAATATGCGGG	TGGTATTACTAACCTAAAGCTGA	208	196	12	16.3333	RD	154	8	0	46	154	0	4	4	0	0	38	8	api-miR-3024	NA	NA	NA	NA	NA	NA	NA	api-miR-3024, ppt-miR1039-5p	NA	-	-	-	-	-	-	-	NA	NA	NA	NA
HpolyGenome23022012_contig_108799|1043|1102|-|5p|RD	HpolyGenome23022012_contig_108799_25805	HpolyGenome23022012_contig_108799	1043	1102	-	-29.6	908.7	5p	TGAAAGACAGCGACGAAGAAGAGCAAGGATGCGACCCTTCTGCGTCACCGTCCTTCAGC	TGAAAGACAGCGACGAAGAAGAG	TTCTGCGTCACCGTCCTTCAGC	1773	1753	20	87.65	RD	1677	39	14	43	1672	5	32	7	10	4	39	4	aae-miR-71-5p, ame-miR-71, api-miR-71, bmo-miR-71-5p, cqu-miR-71-5p, dpu-miR-71, isc-miR-71, mse-miR-71, nvi-miR-71, tca-miR-71-5p, tur-miR-71-5p	NA	hco-miR-71, hco-mir-71-5p	NA	NA	NA	NA	NA	aae-miR-71-5p, ame-miR-71, api-miR-71, asu-miR-71-5p, bfl-miR-71-5p, bma-miR-71, bmo-miR-71-5p, bpa-mir-71-5p, cbr-miR-71, cel-miR-71-5p, cqu-miR-71-5p, crm-miR-71-5p, cte-miR-71, dpu-miR-71, hco-miR-71, hco-mir-71-5p, isc-miR-71, lgi-miR-71, mse-miR-71, mtr-miR2624a, mtr-miR2624b, nvi-miR-71, ppc-miR-71, sja-miR-71a, sja-miR-71b-5p, sko-miR-71, sma-miR-71a, sma-miR-71b-5p, sme-miR-71a-5p, sme-mi…	NA	cbr-miR-71	cel-miR-71-5p	crm-miR-2229 crm-miR-71-5p	ppc-miR-71	bma-miR-71	asu-miR-71-5p	hco-miR-71 hco-mir-71-5p	NA	egr-miR-71, emu-miR-71, sja-miR-71a, sja-miR-71b-5p, sma-miR-71a, sma-miR-71b-5p, sme-miR-71a-5p, sme-miR-71b-5p, sme-miR-71c-5p	NA	NA
HpolyGenome23022012_contig_136690|2811|2889|+|3p|R	ALL_4-m0473	HpolyGenome23022012_contig_136690	2811	2889	+	-22	-	3p	CTCCCACATGGTAGGTGATTCTTGGCCGTTATCCTTACCCACCTGGGTAACTCCATGATCTCCTTACAGTCCGGTCTGC	GTAACTCCATGATCTCCTTACAG	GTAGGTGATTCTTGGCCGTTATC	92	64	28	2.28571	R	0	41	8	43	0	0	0	8	17	24	11	32	NA	NA	NA	NA	hsa-miR-4764-3p	NA	hsa-miR-4764-3p	NA	hsa-miR-4764-3p	NA	-	-	-	-	-	-	-	NA	NA	NA	NA
HpolyGenome23022012_contig_5255|1130|1188|-|3p|RD	HpolyGenome23022012_contig_5255_2320	HpolyGenome23022012_contig_5255	1130	1188	-	-31.2	539.9	3p	GATTCTTCTGTGGTTGCCACGTGTGAATGTTTGACGTGTACCCATTGGAAGTTTTCGG	GTGTACCCATTGGAAGTTTTCGG	GATTCTTCTGTGGTTGCCACGT	1051	923	128	7.21094	RD	2	944	70	37	0	0	113	831	15	55	0	37	NA	NA	NA	NA	NA	NA	NA	NA	osa-miR529a, sbi-miR529	NA	-	-	-	-	-	-	-	NA	NA	NA	NA
HpolyGenome23022012_contig_22067|2355|2409|-|5p|RD	HpolyGenome23022012_contig_22067_7349	HpolyGenome23022012_contig_22067	2355	2409	-	-32.7	89.1	5p	CATTTCATGGAGGTCGACTTGTGCTTCTGGCTACAAGCACCCTCCATGATAAGC	CATTTCATGGAGGTCGACTTGT	AAGCACCCTCCATGATAAGC	174	168	6	28	RD	2	111	26	35	0	2	109	2	24	2	35	0	NA	NA	NA	NA	NA	NA	NA	NA	NA	NA	-	-	-	-	-	-	-	NA	NA	NA	NA
HpolyGenome23022012_contig_60117|2648|2732|+|5p|D	HpolyGenome23022012_contig_60117_16456	HpolyGenome23022012_contig_60117	2648	2732	+	-	12.9	5p	ATTTCGCCGCTTTGTTATGGGCTCGTGCTGGCTTCTGCGGTCATCAAAGTCAGCTTCAGAAGCACGTTGAACTGGAGTTAGCAG	ATTTCGCCGCTTTGTTATGGGC	ACGTTGAACTGGAGTTAGCAG	35	33	2	16.5	D	2	0	0	33	0	2	0	0	0	0	33	0	NA	NA	NA	NA	NA	NA	NA	NA	NA	NA	-	-	-	-	-	-	-	NA	NA	NA	NA
HpolyGenome23022012_contig_112444|1350|1405|-|5p|RD	HpolyGenome23022012_contig_112444_26469	HpolyGenome23022012_contig_112444	1350	1405	-	-42.2	46	5p	TGTAGTTTGCCTATATAGAGGGTGTCGGAACCTTCTATATAGACAAACTACACGA	TGTAGTTTGCCTATATAGAGG	TCTATATAGACAAACTACACGA	81	48	33	1.45455	RD	0	43	7	31	0	0	36	7	2	5	10	21	tca-miR-3810-5p	NA	NA	NA	NA	NA	NA	NA	cel-miR-5552-5p, gga-miR-1740-5p, gma-miR4396, tca-miR-3810-5p	NA	-	cel-miR-5552-5p	-			asu-miR-49-5p		NA	NA	NA	NA
HpolyGenome23022012_contig_21252|57|110|+|3p|RD	HpolyGenome23022012_contig_21252_7175	HpolyGenome23022012_contig_21252	57	110	+	-60.3	188.1	3p	GCCTAGTTCTGTGCTCTCCGCCGCGTCACTGGCGGAGAGCACAGAACTAGGCA	GCGGAGAGCACAGAACTAGGCA	GCCTAGTTCTGTGCTCTCCGCC	359	349	10	34.9	RD	308	21	0	30	3	305	4	17	0	0	3	27	NA	NA	NA	NA	hsa-miR-5739, mmu-miR-802-3p	NA	hsa-miR-5739, mmu-miR-802-3p, rno-miR-802-3p	NA	mmu-miR-802-3p, rno-miR-802-3p	NA	-	-	-	-	-	-	-	NA	NA	NA	NA
HpolyGenome23022012_contig_278446|591|647|-|5p|RD	HpolyGenome23022012_contig_278446_43099	HpolyGenome23022012_contig_278446	591	647	-	-53.4	88.4	5p	TTCCCGTCACTGCGACAAGCAGGTCGATTCCCTACTTGTCGCAGTGACGGGAATGA	TTCCCGTCACTGCGACAAGCAGG	ACTTGTCGCAGTGACGGGAATGA	171	95	76	1.25	RD	107	33	6	27	50	55	27	6	6	0	12	15	NA	NA	NA	NA	NA	NA	NA	NA	NA	NA	-	-	-	-	-	-	-	NA	NA	NA	NA
HpolyGenome23022012_contig_21694|5675|5730|-|5p|RD	HpolyGenome23022012_contig_21694_7257	HpolyGenome23022012_contig_21694	5675	5730	-	-20.7	79.3	5p	TAACTCAAGGCGGTTTTCATGTGAATGATGATAACATGAAGCCCTCTTGATAAGC	TAACTCAAGGCGGTTTTCATGT	ATGAAGCCCTCTTGATAAGC	149	135	14	9.64286	RD	0	114	10	25	0	0	100	14	10	0	25	0	NA	NA	NA	NA	NA	NA	NA	NA	gma-miR1527	NA	-	-	-	-	-	-	-	NA	NA	NA	NA
HpolyGenome23022012_contig_15881|4901|4957|+|5p|RD	HpolyGenome23022012_contig_15881_5618	HpolyGenome23022012_contig_15881	4901	4957	+	-30.6	61.8	5p	TGGACAAGATAACAGGTTGATCAAACAGCATTGATCAACCCGTCTTCTTATCCGCC	TGGACAAGATAACAGGTTGATC	TCAACCCGTCTTCTTATCCGCC	113	104	9	11.5556	RD	18	70	0	25	18	0	68	2	0	0	18	7	NA	NA	NA	NA	NA	NA	cgr-miR-6092	NA	NA	NA	-	-	-	-	-	-	-	NA	NA	NA	NA
HpolyGenome23022012_contig_155572|2314|2369|-|3p|RD	HpolyGenome23022012_contig_155572_32496	HpolyGenome23022012_contig_155572	2314	2369	-	-33.6	27.7	3p	ACAGGATGTCTCGTGACAGGACTTTTCTAAGATTCCTGTCCGTGCCACCTTGCGC	TCCTGTCCGTGCCACCTTGCGC	ACAGGATGTCTCGTGACAGGA	54	22	32	0.6875	RD	0	27	2	25	0	0	27	0	2	0	3	22	NA	NA	NA	NA	NA	NA	NA	NA	NA	NA	-	-	-	-	-	-	-	NA	NA	NA	NA
HpolyGenome23022012_contig_249479|958|1035|+|3p|R	ALL_4-m1397	HpolyGenome23022012_contig_249479	958	1035	+	-28.6	-	3p	CGCTGCTATCCGTTGTAGGATTCTCGTTGAGACGTCTTTGGATTCTCACCGGGCATTCCTACGACTGACGGTTTAGAC	TCACCGGGCATTCCTACGACTGA	CGTTGTAGGATTCTCGTTGAGA	46120	45953	134	342.933	R	730	445	44921	24	21	709	56	44865	57	388	0	24	ame-miR-3791, rmi-miR-5316b, tca-miR-3791-3p, tur-miR-5730-5p	NA	hco-miR-40a, hco-miR-40b, hco-miR-40c, hco-miR-40d, hco-mir-40a-3p, hco-mir-40b-3p, hco-mir-40c-3p, hco-mir-40d-3p, hco-mir-40e-3p	NA	NA	NA	rno-miR-181d-3p	NA	asu-miR-36a-3p, asu-miR-36b-3p, asu-miR-36c-3p, asu-miR-36d-3p, asu-miR-36e-3p, asu-miR-36f-3p, asu-miR-5348-3p, cbr-miR-35d-3p, cel-miR-35-3p, cel-miR-36-3p, cel-miR-37-3p, cel-miR-38-3p, cel-miR-39-3p, cel-miR-40-3p, cel-miR-41-3p, cel-miR-42-3p, crm-miR-35c-3p, hco-mir-40e-3p, ppc-miR-2235, ppc-miR-2240a, ppc-miR-2251, ppc-miR-37, ppc-miR-38, ppc-miR-42a, ppc-miR-42b, rmi-miR-5316b, rno-miR-18…	NA	cbr-miR-35a cbr-miR-35b cbr-miR-35c cbr-miR-35d-3p cbr-miR-35e cbr-miR-36 cbr-miR-38 cbr-miR-39 cbr-miR-40 cbr-miR-41a cbr-miR-41b	cel-miR-35-3p cel-miR-36-3p cel-miR-37-3p cel-miR-38-3p cel-miR-39-3p cel-miR-40-3p cel-miR-41-3p cel-miR-42-3p	crm-miR-35a crm-miR-35b crm-miR-35c-3p crm-miR-35c-3p crm-miR-35d crm-miR-35e crm-miR-35f crm-miR-35g crm-miR-38 crm-miR-39 crm-miR-40 crm-miR-41 crm-miR-42	ppc-miR-2235 ppc-miR-2240a ppc-miR-2251 ppc-miR-37 ppc-miR-38 ppc-miR-42a ppc-miR-42b		asu-miR-36a-3p asu-miR-36b-3p asu-miR-36c-3p asu-miR-36d-3p asu-miR-36e-3p asu-miR-36f-3p asu-miR-5348-3p	hco-miR-40a hco-miR-40b hco-miR-40c hco-miR-40d hco-mir-40a-3p hco-mir-40b-3p hco-mir-40c-3p hco-mir-40d-3p hco-mir-40e-3p	NA	sja-miR-36-3p, sma-miR-36-3p, sme-miR-36a-3p, sme-miR-36b-3p, sme-miR-36c-3p	NA	NA
HpolyGenome23022012_contig_21935|699|756|+|3p|RD	HpolyGenome23022012_contig_21935_7311	HpolyGenome23022012_contig_21935	699	756	+	-33.3	58.6	3p	TGACTGTAGTACATCGGAAGCTTGAGTAGCCGGAGTTGTCCCTGTACTACGATCATC	TTGTCCCTGTACTACGATCATC	TGACTGTAGTACATCGGAAGCT	113	50	63	0.793651	RD	39	47	4	23	6	33	34	13	4	0	19	4	NA	NA	NA	NA	NA	NA	NA	NA	NA	NA	-	-	-	-	-	-	-	NA	NA	NA	NA
HpolyGenome23022012_contig_292449|402|473|-|5p|D	HpolyGenome23022012_contig_292449_43893	HpolyGenome23022012_contig_292449	402	473	-	-	9	5p	GAATATTTCGATTGCCGTGAGCGCTTTTTGGTCCGACAGAGGTTCAGCGATGACGAGTTTGGAGAACGCAT	GAATATTTCGATTGCCGTGAGCG	GATGACGAGTTTGGAGAACGCAT	37	27	10	2.7	D	18	0	0	21	8	10	0	0	0	0	19	0	NA	NA	NA	NA	NA	NA	NA	NA	bma-miR-5855, bpa-mir-5855-3p	NA	-	-	-		bma-miR-5855			NA	NA	NA	NA
HpolyGenome23022012_contig_193870|409|498|+|3p|R	ALL_4-m0993	HpolyGenome23022012_contig_193870	409	498	+	-22.4	-	3p	ACACTTCGAAGATAGGTGTCGGTACCCCAGAACGCGGTCATCATACTTTCATCCTCGATTTCTCGGGTAGTGCGCATTCCTGGGGCTGTA	TTTCTCGGGTAGTGCGCATTCCT	GATAGGTGTCGGTACCCCAGAAC	20	12	8	1.5	R	0	0	0	20	0	0	0	0	0	0	8	12	NA	NA	NA	NA	NA	NA	NA	NA	NA	NA	-	-	-	-	-	-	-	NA	NA	NA	NA
HpolyGenome23022012_contig_166761|876|960|-|5p|D	HpolyGenome23022012_contig_166761_33713	HpolyGenome23022012_contig_166761	876	960	-	-	427.2	5p	ACGAGGCGGACTTGCGGCAGAACTCATGAAGNNNNNNNNNNNNNNNNNNNNNNNTGAAGATTCTCGCCCATTTCTCCCTTGCAC	ACGAGGCGGACTTGCGGCAGAA	CTCGCCCATTTCTCCCTTGCAC	843	719	124	5.79839	D	13	806	7	19	8	5	692	114	0	7	19	0	NA	NA	NA	NA	NA	NA	NA	NA	NA	NA	-	-	-	-	-	-	-	NA	NA	NA	NA
HpolyGenome23022012_contig_151036|1302|1359|-|3p|RD	HpolyGenome23022012_contig_151036_31912	HpolyGenome23022012_contig_151036	1302	1359	-	-29.4	67.9	3p	GTGCCAAGCTTTCAAGTGTTGAGCTTAAGTCACTCAACATTCGACTGCTTGACGGGA	AACATTCGACTGCTTGACGGGA	GTGCCAAGCTTTCAAGTGTTGA	142	139	3	46.3333	RD	58	62	3	19	0	58	3	59	0	3	0	19	NA	NA	NA	NA	NA	NA	NA	NA	NA	NA	-	-	-	-	-	-	-	NA	NA	NA	NA
HpolyGenome23022012_contig_158265|104|158|-|5p|RD	HpolyGenome23022012_contig_158265_32813	HpolyGenome23022012_contig_158265	104	158	-	-26.8	94	5p	TGAATGTAAGCTGCCTAGGAACTTTATATGATTTCCAGTCAGCTTACTTTTACG	TGAATGTAAGCTGCCTAGGAACT	TTTCCAGTCAGCTTACTTTTACG	184	140	44	3.18182	RD	25	137	3	19	20	5	98	39	3	0	19	0	NA	NA	NA	NA	NA	NA	NA	NA	NA	NA	-	-	-	-	-	-	-	NA	NA	NA	NA
HpolyGenome23022012_contig_99833|421|473|+|3p|RD	HpolyGenome23022012_contig_99833_24331	HpolyGenome23022012_contig_99833	421	473	+	-51.4	2.2	3p	ACGAGGCGTATCTCAGACAGGTTTCTAACCTGAGTGAGATACGCCTCGTGGA	TGAGTGAGATACGCCTCGTGGA	ACGAGGCGTATCTCAGACAGG	88	80	8	10	RD	0	58	11	19	0	0	2	56	0	11	6	13	NA	NA	NA	NA	NA	NA	NA	NA	NA	NA	-	-	-	-	-	-	-	NA	NA	NA	NA
HpolyGenome23022012_contig_152601|346|405|+|5p|RD	HpolyGenome23022012_contig_152601_32128	HpolyGenome23022012_contig_152601	346	405	+	-47.3	26.3	5p	ATGTAGGTTGAGCATCAAATGACAAGTATTGATCGATTTGATGCTTAGCCTACATGGTA	ATGTAGGTTGAGCATCAAATGA	TTTGATGCTTAGCCTACATGGTA	49	41	8	5.125	RD	17	7	7	18	17	0	7	0	7	0	10	8	NA	NA	NA	NA	NA	NA	NA	NA	NA	NA	-	-	-	-	-	-	-	NA	NA	NA	NA
HpolyGenome23022012_contig_278211|419|477|-|3p|RD	HpolyGenome23022012_contig_278211_43076	HpolyGenome23022012_contig_278211	419	477	-	-41.7	27	3p	CTTCTAACCATAGCCAAAATCGGCGATACGGCTTGATTTTGGTCGGTGGTTAGAGTCA	ATTTTGGTCGGTGGTTAGAGTCA	CTTCTAACCATAGCCAAAATCG	44	36	8	4.5	RD	26	0	0	18	8	18	0	0	0	0	0	18	bmo-miR-2760-3p	NA	hco-miR-5932, hco-mir-5932-3p	hco-miR-5932, hco-mir-5932-3p	NA	NA	NA	NA	bmo-miR-2760-3p, hco-miR-5932, hco-mir-5932-3p, sbi-miR6232b-5p	hco-miR-5932, hco-mir-5932-3p	-	-	-				hco-miR-5932 hco-mir-5932-3p	hco-miR-5932, hco-mir-5932-3p	NA	NA	NA
HpolyGenome23022012_contig_14975|147|233|+|3p|D	HpolyGenome23022012_contig_14975_5361	HpolyGenome23022012_contig_14975	147	233	+	-	1143	3p	ACGCGTTCCGTAGCCTTCTGCACAGTTGACTGCCCGGCGAGCGAATTCTTTTATCGATTTATTGTGTGGGAGGGAGGGAGGCGTTG	GTGGGAGGGAGGGAGGCGTTG	ACGCGTTCCGTAGCCTTCTGC	2242	758	1218	0.622332	D	614	79	1711	17	0	607	7	63	1314	104	0	17	ame-miR-3739	NA	NA	NA	hsa-miR-30b-3p, hsa-miR-3689a-3p, hsa-miR-3689b-3p, hsa-miR-3689c, mmu-miR-1982-5p	NA	bta-miR-30b-3p, hsa-miR-30b-3p, hsa-miR-3689a-3p, hsa-miR-3689b-3p, hsa-miR-3689c, mmu-miR-1982-5p, oan-miR-30b-3p, ssc-miR-30b-3p	NA	ame-miR-3739, bta-miR-30b-3p, hsa-miR-30b-3p, hsa-miR-3689a-3p, hsa-miR-3689b-3p, hsa-miR-3689c, mmu-miR-1982-5p, oan-miR-30b-3p, ssc-miR-30b-3p	NA	-	-	-	-	-	-	-	NA	NA	NA	NA
HpolyGenome23022012_contig_149492|798|855|+|3p|RD	HpolyGenome23022012_contig_149492_31743	HpolyGenome23022012_contig_149492	798	855	+	-37.3	1437.3	3p	TCCGGATGCTTTGTACAAAGTCCCACATTGGGAGGTTTTGTATACAGTATCCGGAAG	TTTTGTATACAGTATCCGGAAG	TCCGGATGCTTTGTACAAAGTC	2810	2727	83	32.8554	RD	4	2762	27	17	0	4	83	2679	0	27	0	17	dme-miR-4910-5p	NA	hco-miR-5897a, hco-miR-5897b, hco-miR-5897c, hco-mir-5897a-3p, hco-mir-5897b-3p, hco-mir-5897c-3p	NA	NA	NA	NA	NA	aly-miR857-3p, hco-miR-5897a, hco-miR-5897b, hco-miR-5897c, hco-mir-5897a-3p, hco-mir-5897b-3p, hco-mir-5897c-3p	NA	cbr-lsy-6	cel-lsy-6	-				hco-miR-5897a hco-miR-5897b hco-miR-5897c hco-mir-5897a-3p hco-mir-5897b-3p hco-mir-5897c-3p	NA	NA	NA	aly-miR857-3p, aly-miR857-3p
HpolyGenome23022012_contig_98836|90|144|+|5p|RD	HpolyGenome23022012_contig_98836_24190	HpolyGenome23022012_contig_98836	90	144	+	-28.5	116.1	5p	TAAGGGTAATTTGGTTTGAAACCTAAGGTGGTTTCCAAACATTTTACCTTACTA	TAAGGGTAATTTGGTTTGAAACC	TTTCCAAACATTTTACCTTACTA	227	211	16	13.1875	RD	0	201	9	17	0	0	189	12	7	2	15	2	NA	NA	NA	NA	NA	NA	NA	NA	NA	NA	-	-	-	-	-	-	-	NA	NA	NA	NA
HpolyGenome23022012_contig_135458|776|854|-|5p|R	ALL_4-m0461	HpolyGenome23022012_contig_135458	776	854	-	-30	-	5p	GTGTTCCATGCTGACTGGTGATCTCTGACCGGGCCCAAAGCGAGCTCGTGTGCAGGTGTTTTCCAGTCAGGATCGATCG	ACTGGTGATCTCTGACCGGGC	TCGTGTGCAGGTGTTTTCCAGTCA	19	16	3	5.33333	R	0	3	0	16	0	0	0	0	0	3	16	0	NA	NA	NA	NA	hsa-miR-4299	NA	hsa-miR-4299	NA	bfl-miR-2062-3p, hsa-miR-4299, rgl-miR5140	NA	-	-	-	-	-	-	-	NA	NA	NA	NA
HpolyGenome23022012_contig_60816|3158|3215|-|3p|RD	HpolyGenome23022012_contig_60816_16615	HpolyGenome23022012_contig_60816	3158	3215	-	-30.5	212.9	3p	TGGAGTACATCTGATTCCCACACCAATGTGAGTTATGGGATCTCATGTACTCTTATA	TGGGATCTCATGTACTCTTATA	TGGAGTACATCTGATTCCCACAC	416	194	222	0.873874	RD	28	304	69	15	19	9	138	166	57	12	8	7	NA	NA	NA	NA	NA	NA	NA	NA	NA	NA	-	-	-	-	-	-	-	NA	NA	NA	NA
HpolyGenome23022012_contig_398700|47|105|-|5p|RD	HpolyGenome23022012_contig_398700_47773	HpolyGenome23022012_contig_398700	47	105	-	-60.1	155.7	5p	TATACTTCCCGCCTACGGAACGGCAGCACGCTAGTCGTTCCGGGACGGGAAGTATAAC	TATACTTCCCGCCTACGGAACGG	GTTCCGGGACGGGAAGTATAAC	295	189	106	1.78302	RD	125	119	37	14	119	6	40	79	19	18	11	3	tur-miR-1-5p	NA	NA	NA	NA	NA	NA	NA	aca-miR-1b-5p, cel-miR-1-5p, crm-miR-1-5p, tur-miR-1-5p	NA	-	cel-miR-1-5p	crm-miR-1-5p					NA	NA	NA	NA
HpolyGenome23022012_contig_196731|2515|2598|+|3p|R	ALL_4-m1021	HpolyGenome23022012_contig_196731	2515	2598	+	-22.5	-	3p	GGAACCGCTTGATGTATGCGCGAGGTCTGGGCCGCCTGGATTGACATGGCTGAGAGGGTCGTGATTGTACTTCTTCCCACCTTC	GAGAGGGTCGTGATTGTACTTCT	GATGTATGCGCGAGGTCTGGG	17	14	3	4.66667	R	3	0	0	14	3	0	0	0	0	0	0	14	NA	NA	NA	NA	NA	NA	NA	NA	ahy-miR3508	NA	-	-	-	-	-	-	-	NA	NA	NA	NA
HpolyGenome23022012_contig_128447|3241|3313|-|3p|R	ALL_4-m0377	HpolyGenome23022012_contig_128447	3241	3313	-	-22.2	-	3p	TGCATTGAGTGCTGACCGAGCCGCTTAGGGGCTAAGATAATGTGAGCGGACCGCGGCAATGGGCTTAGGGGCT	GTGAGCGGACCGCGGCAATGGG	GCTGACCGAGCCGCTTAGGGG	60	52	8	6.5	R	42	0	6	12	0	42	0	6	0	0	8	4	NA	NA	NA	NA	NA	NA	NA	NA	NA	NA	-	-	-	-	-	-	-	NA	NA	NA	NA
HpolyGenome23022012_contig_166464|5|59|+|5p|RD	HpolyGenome23022012_contig_166464_33683	HpolyGenome23022012_contig_166464	5	59	+	-31	43.3	5p	TACTTCATGAAGGTTTCCTTGTGATTTTGGCTACAAGGACCCTTCATGATAAGC	TACTTCATGAAGGTTTCCTTGTG	CAAGGACCCTTCATGATAAGC	78	41	37	1.10811	RD	0	56	10	12	0	0	25	31	8	2	8	4	NA	NA	NA	NA	NA	NA	NA	NA	osa-miR814a, osa-miR814b, osa-miR814c	NA	-	-	-	-	-	-	-	NA	NA	NA	NA
HpolyGenome23022012_contig_220642|566|620|+|3p|RD	HpolyGenome23022012_contig_220642_38955	HpolyGenome23022012_contig_220642	566	620	+	-27.4	183.1	3p	AAGGAGCGTGTGGCGTAGTAACGCGAGGCGGCGTTACAAAGCACACCTCCTTTA	TTACAAAGCACACCTCCTTTA	AAGGAGCGTGTGGCGTAGTAACG	359	294	65	4.52308	RD	94	19	235	11	33	61	7	12	17	218	8	3	NA	NA	NA	NA	hsa-miR-520d-5p, hsa-miR-524-5p	NA	hsa-miR-520d-5p, hsa-miR-524-5p, mml-miR-1283, mml-miR-518a-5p, mml-miR-524, ppy-miR-520d-5p, ppy-miR-524-5p	NA	NA	NA	-	-	-	-	-	-	-	NA	NA	NA	NA
HpolyGenome23022012_contig_257118|105|189|-|5p|D	HpolyGenome23022012_contig_257118_41819	HpolyGenome23022012_contig_257118	105	189	-	-	65.7	5p	AGTGCTCAGGTGGCGTAGTAGGGAAGATCTTGGGCTCGTAAACGCGGGGTCGGGGGTTTGGATCCTGCAGACTCCGCTCGTTTT	AGTGCTCAGGTGGCGTAGTAGG	GCAGACTCCGCTCGTTTT	128	87	4	21.75	D	17	4	101	11	13	4	4	0	59	0	11	0	NA	NA	NA	NA	mmu-miR-764-5p	NA	bta-miR-764, cfa-miR-764, eca-miR-764-5p, mml-miR-764, mmu-miR-764-5p, ptr-miR-764, rno-miR-764-5p	NA	ptr-miR-764, rno-miR-764-5p	NA	-	-	-	-	-	-	-	NA	NA	NA	NA
HpolyGenome23022012_contig_201256|133|227|+|5p|D	HpolyGenome23022012_contig_201256_37284	HpolyGenome23022012_contig_201256	133	227	+	-	1.7	5p	GGTGCTTCGCGATTCGGAACTGTATGTACGTCGGTTGGGAGACCTGGTCTTCCTGTACCGACGGTCGTGTTGTGATTCCGAACGCTCTGCACGC	GGTGCTTCGCGATTCGGAACTGT	GTGATTCCGAACGCTCTGCACGC	14	3	6	0.5	D	3	0	0	11	3	0	0	0	0	0	0	6	NA	NA	NA	NA	NA	NA	NA	NA	NA	NA	-	-	-	-	-	-	-	NA	NA	NA	NA
HpolyGenome23022012_contig_37459|146|202|-|5p|D	HpolyGenome23022012_contig_37459_11356	HpolyGenome23022012_contig_37459	146	202	-	-	218.2	5p	ATGAGGTGGACTTGCGGCAGAACTCAATAAGATTCTCGTCCATGTCTTCCTTATAC	ATGAGGTGGACTTGCGGCAGAA	CTCGTCCATGTCTTCCTTATAC	420	364	56	6.5	D	20	281	115	10	20	0	260	21	81	34	7	3	NA	NA	NA	NA	NA	NA	bta-miR-2451	NA	ppt-miR537a, ppt-miR537b, ppt-miR537c, ppt-miR537d	NA	-	-	-	-	-	-	-	NA	NA	NA	NA
HpolyGenome23022012_contig_334798|101|174|-|5p|R	ALL_4-m1854	HpolyGenome23022012_contig_334798	101	174	-	-32.1	-	5p	GTTATATAGTTGAATTGAACTGAGATGCTTATTATATCATAATAAGCGTCTCAGTTCAATTATTATTATCAAGG	TGAATTGAACTGAGATGCTTATT	ATAAGCGTCTCAGTTCAATTATT	12	7	5	1.4	R	2	0	0	10	2	0	0	0	0	0	5	5	NA	NA	NA	NA	NA	NA	NA	NA	NA	NA	-	-	-	-	-	-	-	NA	NA	NA	NA
HpolyGenome23022012_contig_184739|260|316|-|3p|RD	HpolyGenome23022012_contig_184739_35596	HpolyGenome23022012_contig_184739	260	316	-	-33.3	20636.7	3p	CACTGCAGTACCGCCGTTGAAGCGTTGTGAGTCTTCACCGGGTGTATTGTAGTGGA	TCACCGGGTGTATTGTAGTGGA	CACTGCAGTACCGCCGTTGAAG	40469	40433	36	1123.14	RD	100	424	39936	9	3	97	9	415	24	39912	0	9	ame-miR-3791, rmi-miR-5316b, tca-miR-3791-3p, tur-miR-5730-5p	NA	hco-miR-40a, hco-miR-40b, hco-miR-40c, hco-miR-40d, hco-mir-40a-3p, hco-mir-40b-3p, hco-mir-40c-3p, hco-mir-40d-3p, hco-mir-40e-3p	hco-miR-40b, hco-mir-40b-3p	NA	NA	rno-miR-181d-3p	NA	ame-miR-3791, asu-miR-36a-3p, asu-miR-36b-3p, asu-miR-36c-3p, asu-miR-36d-3p, asu-miR-36e-3p, asu-miR-36f-3p, asu-miR-5348-3p, bpa-mir-36-1-3p, bpa-mir-36-2-3p, bpa-mir-36-3-3p, bpa-mir-36-4-3p, bpa-mir-36-5-3p, cbr-miR-35a, cbr-miR-35b, cbr-miR-35c, cbr-miR-35d-3p, cbr-miR-35e, cbr-miR-36, cbr-miR-39, cbr-miR-40, cbr-miR-41a, cbr-miR-41b, cel-miR-35-3p, cel-miR-36-3p, cel-miR-37-3p, cel-miR-38-3…	hco-miR-40b, hco-mir-40b-3p	cbr-miR-35a cbr-miR-35b cbr-miR-35c cbr-miR-35d-3p cbr-miR-35e cbr-miR-36 cbr-miR-38 cbr-miR-39 cbr-miR-40 cbr-miR-41a cbr-miR-41b	cel-miR-35-3p cel-miR-36-3p cel-miR-37-3p cel-miR-38-3p cel-miR-39-3p cel-miR-40-3p cel-miR-41-3p cel-miR-42-3p	crm-miR-35a crm-miR-35b crm-miR-35c-3p crm-miR-35c-3p crm-miR-35d crm-miR-35e crm-miR-35f crm-miR-35g crm-miR-38 crm-miR-39 crm-miR-40 crm-miR-41 crm-miR-42	ppc-miR-2235 ppc-miR-2240a ppc-miR-2251 ppc-miR-37 ppc-miR-38 ppc-miR-42a ppc-miR-42b		asu-miR-36a-3p asu-miR-36b-3p asu-miR-36c-3p asu-miR-36d-3p asu-miR-36e-3p asu-miR-36f-3p asu-miR-5348-3p	hco-miR-40a hco-miR-40b hco-miR-40c hco-miR-40d hco-mir-40a-3p hco-mir-40b-3p hco-mir-40c-3p hco-mir-40d-3p hco-mir-40e-3p	hco-miR-40b, hco-mir-40b-3p	sja-miR-36-3p, sma-miR-36-3p, sme-miR-36a-3p, sme-miR-36b-3p, sme-miR-36c-3p	NA	NA
HpolyGenome23022012_contig_113376|2167|2223|-|3p|RD	HpolyGenome23022012_contig_113376_26600	HpolyGenome23022012_contig_113376	2167	2223	-	-29.5	2700.7	3p	AGTTCATCCCTGGGACGCTATCGGGTTGTGAACCGAGCTGCCCTATGATGGACTAT	GAGCTGCCCTATGATGGACTAT	AGTTCATCCCTGGGACGCTATCGG	5289	5276	13	405.846	RD	2687	2561	32	9	0	2687	13	2548	0	32	0	9	aae-miR-980-3p, ame-miR-980, bmo-miR-745-3p, cqu-miR-980, dme-miR-4968-5p, dme-miR-980-3p, dps-miR-980-3p, dpu-miR-745, dsi-miR-980-3p, hme-miR-745, mse-miR-745, tca-miR-980-3p, tur-miR-745-3p	NA	NA	NA	hsa-miR-22-3p, mmu-miR-22-3p	NA	age-miR-22, bta-miR-22-3p, cfa-miR-22, cgr-miR-22-3p, eca-miR-22, ggo-miR-22, hsa-miR-22-3p, lca-miR-22, lla-miR-22, mdo-miR-22, mml-miR-22, mmu-miR-22-3p, mne-miR-22, oan-miR-22-3p, ppa-miR-22, ppy-miR-22, ptr-miR-22, rno-miR-22-3p, sla-miR-22, ssc-miR-22-3p	NA	aae-miR-980-3p, asu-miR-1822-3p, bfl-miR-22-3p, bmo-miR-745-3p, bpa-mir-1822-3p, bta-miR-22-3p, cel-miR-1822-3p, cgr-miR-22-3p, dme-miR-980-3p, dps-miR-980-3p, dpu-miR-745, dsi-miR-980-3p, gga-miR-22-3p, hsa-miR-22-3p, mmu-miR-22-3p, oan-miR-22-3p, pma-miR-22a-3p, pma-miR-22b-3p, pol-miR-22-3p, ppa-miR-22, ppy-miR-22, ptr-miR-22, rno-miR-22-3p, sla-miR-22, spu-miR-22, ssc-miR-22-3p, tca-miR-980-3…	asu-miR-1822-3p	-	cel-miR-1822-3p	-			asu-miR-1822-3p		asu-miR-1822-3p	NA	NA	NA
HpolyGenome23022012_contig_110341|168|224|-|5p|D	HpolyGenome23022012_contig_110341_26079	HpolyGenome23022012_contig_110341	168	224	-	-	152.4	5p	ACGAGGTGGACTTGAGACAGAACTCATGAAGATTCTCGCCCATTTCTCCCTTGCAC	ACGAGGTGGACTTGAGACAGAA	CTCGCCCATTTCTCCCTTGCAC	309	185	124	1.49194	D	8	294	7	9	3	5	180	114	0	7	5	2	NA	NA	NA	NA	NA	NA	NA	NA	NA	NA	-	-	-	-	-	-	-	NA	NA	NA	NA
HpolyGenome23022012_contig_1688|376|462|-|3p|D	HpolyGenome23022012_contig_1688_878	HpolyGenome23022012_contig_1688	376	462	-	-	22	3p	GTTAAGAGACTTTGCAGGTATAGGAATTTGTGAACTGGCGCGATGTTGGGAGTAAACTGCACTTGTGTGAATGGGTTGTTGACAGG	GTGTGAATGGGTTGTTGACAGG	GTTAAGAGACTTTGCAGGTATA	52	27	2	13.5	D	45	0	0	9	0	27	0	0	0	0	4	0	NA	NA	NA	NA	NA	NA	NA	NA	NA	NA	-	-	-	-	-	-	-	NA	NA	NA	NA
HpolyGenome23022012_contig_255476|111|166|+|3p|D	HpolyGenome23022012_contig_255476_41719	HpolyGenome23022012_contig_255476	111	166	+	-	2.3	3p	GATGAGGCGTATCTCACGCAGGTTTCTAACCTGCGTAAGATACGTCTCATCGAGC	CGTAAGATACGTCTCATCGAGC	GATGAGGCGTATCTCACGCAGGT	21	7	14	0.5	D	5	5	2	9	5	0	0	5	0	2	9	0	NA	NA	NA	NA	NA	NA	NA	NA	NA	NA	-	-	-	-	-	-	-	NA	NA	NA	NA
HpolyGenome23022012_contig_260921|811|908|-|5p|R	ALL_4-m1475	HpolyGenome23022012_contig_260921	811	908	-	-25	-	5p	CCCTTGAGATGTGAACTCGGTTGGCCGCGACGCTCACGAAAGGATGCCCCGGTTTTCCCCCTGGTCGTAAGGTTGGCGGGGAGTTGTTGTCTCTCCAG	GTGAACTCGGTTGGCCGCGACG	GTAAGGTTGGCGGGGAGTTGTT	16	7	7	1	R	7	0	0	9	7	0	0	0	0	0	0	7	NA	NA	NA	NA	NA	NA	NA	NA	NA	NA	-	-	-	-	-	-	-	NA	NA	NA	NA
HpolyGenome23022012_contig_118398|3862|3942|+|3p|R	ALL_4-m0238	HpolyGenome23022012_contig_118398	3862	3942	+	-38.1	-	3p	CTCGCCGCGTTATGGAAGCTGTCAATATCGATCGTGTGCGCCACGCAATCGATATGGGTAGATTTCATAGCGCCGCGCCGC	TCGATATGGGTAGATTTCATAGC	TATGGAAGCTGTCAATATCGATC	17	15	2	7.5	R	0	8	0	9	0	0	0	0	2	6	0	9	NA	NA	NA	NA	NA	NA	NA	NA	NA	NA	-	-	-	-	-	-	-	NA	NA	NA	NA
HpolyGenome23022012_contig_250393|86|161|+|5p|R	ALL_4-m1402	HpolyGenome23022012_contig_250393	86	161	+	-22.6	-	5p	CCTTTTCTGTTGGAGTACATCTGATTCCCGCACTAATGTGAGTTATGGGATCTCATGTACTTTTATAGGTGATTTA	TGGAGTACATCTGATTCCCGCAC	TATGGGATCTCATGTACTTTTAT	289	260	29	8.96552	R	19	200	62	8	19	0	62	0	171	29	8	0	NA	NA	NA	NA	NA	NA	NA	NA	NA	NA	-	-	-	-	-	-	-	NA	NA	NA	NA
HpolyGenome23022012_contig_4799|516|573|-|5p|RD	HpolyGenome23022012_contig_4799_2153	HpolyGenome23022012_contig_4799	516	573	-	-26.1	1	5p	TGGAGTACATCTGATTCCCACACTAATGTGAGTTATGGGATCTTATGTACTTTTATA	TGGAGTACATCTGATTCCCACAC	TGGGATCTTATGTACTTTTATA	254	245	9	27.2222	RD	19	169	58	8	19	0	160	9	58	0	8	0	NA	NA	NA	NA	NA	NA	NA	NA	NA	NA	-	-	-	-	-	-	-	NA	NA	NA	NA
HpolyGenome23022012_contig_70050|1264|1346|+|5p|R	ALL_4-m2634	HpolyGenome23022012_contig_70050	1264	1346	+	-23.8	-	5p	TAAGGACGGTGTAGATGTCGACATGTGTAGTGGACGTACCTTCCAACAACGCGGAGTCGCACACGTAGCGCAGGATGTCCAAG	GTAGATGTCGACATGTGTAGTGG	GCGGAGTCGCACACGTAGCGCAG	81	73	8	9.125	R	73	0	0	8	65	8	0	0	0	0	8	0	NA	NA	NA	NA	NA	NA	NA	NA	NA	NA	-	-	-	-	-	-	-	NA	NA	NA	NA
HpolyGenome23022012_contig_30329|4624|4718|+|3p|R	ALL_4-m1722	HpolyGenome23022012_contig_30329	4624	4718	+	-26.9	-	3p	GGCTCGAGCAGTATTTTTGGGGTCGGAGGAATTGCGTCGGGTTCTTTGGTGTGGTAGCTGCTGTGATTCTGCTCTGAAGAGATGTCAGTTGGCCA	GTGATTCTGCTCTGAAGAGATGT	GTATTTTTGGGGTCGGAGGAATT	13	11	2	5.5	R	5	0	0	8	0	5	0	0	0	0	2	6	tca-miR-263b-3p	NA	NA	NA	NA	NA	NA	NA	gma-miR4415a-3p, gma-miR4415b-3p, tca-miR-263b-3p	NA	-	-	-	-	-	-	-	NA	NA	NA	gma-miR4415a-3p, gma-miR4415a-3p, gma-miR4415b-3p, gma-miR4415b-3p
HpolyGenome23022012_contig_351988|90|144|+|5p|RD	HpolyGenome23022012_contig_351988_46460	HpolyGenome23022012_contig_351988	90	144	+	-51.4	112.4	5p	AATCCGGGGAGAGGGTCAAGCAAGAATTCCGGCTTGGCCGTTTCTTCGGTTTGC	AATCCGGGGAGAGGGTCAAGC	TTGGCCGTTTCTTCGGTTTGC	218	190	28	6.78571	RD	0	211	4	7	0	0	185	26	0	2	7	0	NA	NA	NA	NA	NA	NA	NA	NA	NA	NA	-	-	-	-	-	-	-	NA	NA	NA	NA
HpolyGenome23022012_contig_167400|12|92|-|3p|D	HpolyGenome23022012_contig_167400_33784	HpolyGenome23022012_contig_167400	12	92	-	-	6.2	3p	GGTGCTTTGTCGTTAGGTTGACTAGTCTTATTGTGCATTTTGTTTAATATTTGAGTTCGTTCTGATCGTTTAGTGCACCT	GTTCTGATCGTTTAGTGCACCT	GGTGCTTTGTCGTTAGGTTGAC	22	19	3	6.33333	D	17	0	0	7	0	17	0	0	0	0	3	4	NA	NA	NA	NA	hsa-miR-4762-3p	NA	hsa-miR-4762-3p	NA	hsa-miR-4762-3p	NA	-	-	-	-	-	-	-	NA	NA	NA	NA
HpolyGenome23022012_contig_69921|297|353|-|5p|RD	HpolyGenome23022012_contig_69921_18567	HpolyGenome23022012_contig_69921	297	353	-	-35.4	667.2	5p	ATGGGGTGGATCTGAGGCAGAACTTTTTAAGATTCTGACCCATTTCTTCCTGGTGC	ATGGGGTGGATCTGAGGCAGAA	TCTGACCCATTTCTTCCTGGTGC	1307	955	352	2.71307	RD	100	1197	7	6	97	3	855	342	0	7	6	0	NA	NA	NA	NA	NA	NA	NA	NA	NA	NA	-	-	-	-	-	-	-	NA	NA	NA	NA
HpolyGenome23022012_contig_3489|83|137|-|3p|RD	HpolyGenome23022012_contig_3489_1570	HpolyGenome23022012_contig_3489	83	137	-	-30.9	60.6	3p	TACTTCATGGAGGTTTCCTTGTGCTTCTGGCTATAAGGACCCTTCTTGATAAGC	AAGGACCCTTCTTGATAAGC	TACTTCATGGAGGTTTCCTTGT	118	80	38	2.10526	RD	8	86	18	6	0	8	23	63	9	9	6	0	NA	NA	NA	NA	NA	NA	NA	NA	cre-miR1160.3	NA	-	-	-	-	-	-	-	NA	NA	NA	cre-miR1160.3, cre-miR1160.3
HpolyGenome23022012_contig_44590|633|690|-|3p|RD	HpolyGenome23022012_contig_44590_13108	HpolyGenome23022012_contig_44590	633	690	-	-24.4	122.6	3p	GTGAGCACCACTTGAGGGTTTGGTCTGTCGCCCCTAATTCTGAAGTTATGCTCTAAG	TAATTCTGAAGTTATGCTCTAAG	GTGAGCACCACTTGAGGGTTTGG	240	207	33	6.27273	RD	3	229	2	6	0	3	33	196	0	2	0	6	NA	NA	NA	NA	NA	NA	NA	NA	ebv-miR-BHRF1-2-5p, rlcv-miR-rL1-2-5p	NA	-	-	-	-	-	-	-	NA	NA	NA	NA
HpolyGenome23022012_contig_106271|105|170|+|5p|D	HpolyGenome23022012_contig_106271_25458	HpolyGenome23022012_contig_106271	105	170	+	-	4.7	5p	ATTCATCAGCGACTAACCCGCGAGTATACCGCATACCCACAGGTTTAATTGTTGATGAATCCGGC	ATTCATCAGCGACTAACCCGC	TTTAATTGTTGATGAATCCGGC	89	71	18	3.94444	D	9	78	2	6	5	0	60	18	2	0	6	0	NA	NA	NA	NA	NA	NA	NA	NA	hma-miR-3009	NA	-	-	-	-	-	-	-	NA	NA	NA	NA
HpolyGenome23022012_contig_142476|1575|1673|-|5p|R	ALL_4-m0526	HpolyGenome23022012_contig_142476	1575	1673	-	-28.1	-	5p	AGCTGTCGATTCTGTAGTTGAAAGGACCCATGTAGTCCATGCCGCATCGTTGGAAGGGATACTGTGGCTTCGTTACTCTCTGCTGAGGATGGATAGGGA	CTGTAGTTGAAAGGACCCATGT	CTTCGTTACTCTCTGCTGAGGA	15	3	3	1	R	9	0	0	6	0	0	0	0	0	0	3	3	NA	NA	NA	NA	NA	NA	NA	NA	NA	NA	-	-	-	-	-	-	-	NA	NA	NA	NA
HpolyGenome23022012_contig_395000|47|105|-|3p|RD	HpolyGenome23022012_contig_395000_47694	HpolyGenome23022012_contig_395000	47	105	-	-66.2	31.2	3p	TATACTTCCCGCCCACGGAACGGCAGCACGCTAGCCGTTCTGGGACGGGAGGTATAAC	GTTCTGGGACGGGAGGTATAAC	TATACTTCCCGCCCACGGAACGG	58	20	38	0.526316	RD	17	29	7	5	15	2	11	18	7	0	5	0	NA	NA	NA	NA	NA	NA	NA	NA	NA	NA	-	-	-	-	-	-	-	NA	NA	NA	NA
HpolyGenome23022012_contig_127347|516|571|-|5p|RD	HpolyGenome23022012_contig_127347_28674	HpolyGenome23022012_contig_127347	516	571	-	-32.8	1.6	5p	GATACCGAGCTCTGTCCTTGTGGCCTTTGCCAAGGCAAGGACATAGAAGCCCGGC	GATACCGAGCTCTGTCCTTGTG	GGCAAGGACATAGAAGCCCGGC	21	5	16	0.3125	RD	18	0	0	5	0	16	0	0	0	0	5	0	NA	NA	NA	NA	NA	NA	NA	NA	NA	NA	-	-	-	-	-	-	-	NA	NA	NA	NA
HpolyGenome23022012_contig_25599|880|934|+|5p|RD	HpolyGenome23022012_contig_25599_8227	HpolyGenome23022012_contig_25599	880	934	+	-30	29.8	5p	TATTTCATGAAGGTTACCTTGTACTTCTGGCTACAAGTATCCTTCTTGATAAGC	TATTTCATGAAGGTTACCTTGTA	CAAGTATCCTTCTTGATAAGC	58	43	15	2.86667	RD	0	54	0	4	0	0	39	15	0	0	4	0	NA	NA	NA	NA	NA	NA	NA	NA	NA	NA	-	-	-	-	-	-	-	NA	NA	NA	NA
HpolyGenome23022012_contig_355181|190|246|-|5p|RD	HpolyGenome23022012_contig_355181_46539	HpolyGenome23022012_contig_355181	190	246	-	-58.9	8.8	5p	TTCTCCACGTTGTGCAGGTAAGGCATACGAGGGCCTACCTGCACAACGTGGAGAGT	TTCTCCACGTTGTGCAGGTAAGGC	CTACCTGCACAACGTGGAGAGT	14	12	2	6	RD	5	5	0	4	3	2	5	0	0	0	4	0	NA	NA	NA	NA	NA	NA	NA	NA	cin-miR-4088-3p	NA	-	-	-	-	-	-	-	NA	NA	NA	NA
HpolyGenome23022012_contig_227574|698|754|-|3p|RD	HpolyGenome23022012_contig_227574_39464	HpolyGenome23022012_contig_227574	698	754	-	-31.6	33.3	3p	TCGGAGTATTTCAAGCATGGCGCAATATGTTCTGTCATGCTAGGAATCCTCTGAGA	TCATGCTAGGAATCCTCTGAGA	TCGGAGTATTTCAAGCATGGC	65	59	6	9.83333	RD	2	57	3	3	2	0	4	53	0	3	0	3	NA	NA	NA	NA	NA	NA	NA	NA	NA	NA	-	-	-	-	-	-	-	NA	NA	NA	NA
HpolyGenome23022012_contig_69603|99|157|+|3p|RD	HpolyGenome23022012_contig_69603_18527	HpolyGenome23022012_contig_69603	99	157	+	-32.1	39.7	3p	GGCGTGTCCACGATCCAGTGCTGACCTTTAGGAACAGCCATGGCTCGGCACCGCTAGA	CCATGGCTCGGCACCGCTAGA	GGCGTGTCCACGATCCAGTGCTGA	77	66	11	6	RD	2	72	0	3	2	0	6	66	0	0	3	0	NA	NA	NA	NA	NA	NA	NA	NA	NA	NA	-	-	-	-	-	-	-	NA	NA	NA	NA
HpolyGenome23022012_contig_121585|274|373|+|5p|R	ALL_4-m0274	HpolyGenome23022012_contig_121585	274	373	+	-25.6	-	5p	AATTCGTGGTGAAGATGCAGAGGAGCTTGCTCGTTTTGAAGTATTGTCAATGCTACTCCGAATAGGGTAAAGATTTTCTCGAGTTTTGACTCGAGTAGTG	GAAGATGCAGAGGAGCTTGCTCG	GTAAAGATTTTCTCGAGTTTTGAC	17	14	3	4.66667	R	14	0	0	3	14	0	0	0	0	0	0	3	NA	NA	NA	NA	NA	NA	rno-miR-741-3p	NA	rno-miR-741-3p	NA	-	-	-	-	-	-	-	NA	NA	NA	NA
HpolyGenome23022012_contig_80083|487|560|+|5p|R	ALL_4-m2796	HpolyGenome23022012_contig_80083	487	560	+	-46.6	-	5p	TTTCTGGTGGATGTCGGAATTAGAAGTGGCTCCCAAAGGAGAACCACTTCTAAGTCCGACCTCCACTAGAAGGA	ATGTCGGAATTAGAAGTGGCTC	ACCACTTCTAAGTCCGACCTCC	20	16	4	4	R	0	17	0	3	0	0	0	0	13	4	3	0	NA	NA	NA	NA	NA	NA	NA	NA	NA	NA	-	-	-	-	-	-	-	NA	NA	NA	NA
HpolyGenome23022012_contig_282540|502|558|+|3p|RD	HpolyGenome23022012_contig_282540_43363	HpolyGenome23022012_contig_282540	502	558	+	-30.3	912.9	3p	GATGGATGTGGCCACGGTATGGTACATTCGGCTATCACCGGGAATACATTCATCAA	TCACCGGGAATACATTCATCAA	GATGGATGTGGCCACGGTATGGTA	1783	1692	91	18.5934	RD	15	138	1628	2	0	15	40	98	51	1577	0	2	ame-miR-3791, rmi-miR-5316b, tca-miR-3791-3p, tur-miR-5730-5p	NA	hco-miR-40a, hco-miR-40b, hco-miR-40c, hco-miR-40d, hco-mir-40a-3p, hco-mir-40b-3p, hco-mir-40c-3p, hco-mir-40d-3p, hco-mir-40e-3p	NA	NA	NA	rno-miR-181d-3p	NA	asu-miR-36a-3p, asu-miR-36b-3p, asu-miR-36c-3p, asu-miR-36d-3p, asu-miR-36e-3p, asu-miR-36f-3p, asu-miR-5348-3p, cbr-miR-35d-3p, cbr-miR-38, cel-miR-35-3p, cel-miR-36-3p, cel-miR-37-3p, cel-miR-38-3p, cel-miR-39-3p, cel-miR-40-3p, cel-miR-41-3p, cel-miR-42-3p, crm-miR-35c-3p, crm-miR-38, crm-miR-40, cte-miR-36, hco-miR-40c, hco-mir-40c-3p, hco-mir-40e-3p, ppc-miR-2235, ppc-miR-2240a, ppc-miR-2251…	asu-miR-36a-3p	cbr-miR-35a cbr-miR-35b cbr-miR-35c cbr-miR-35d-3p cbr-miR-35e cbr-miR-36 cbr-miR-38 cbr-miR-39 cbr-miR-40 cbr-miR-41a cbr-miR-41b	cel-miR-35-3p cel-miR-36-3p cel-miR-37-3p cel-miR-38-3p cel-miR-39-3p cel-miR-40-3p cel-miR-41-3p cel-miR-42-3p	crm-miR-35a crm-miR-35b crm-miR-35c-3p crm-miR-35c-3p crm-miR-35d crm-miR-35e crm-miR-35f crm-miR-35g crm-miR-38 crm-miR-39 crm-miR-40 crm-miR-41 crm-miR-42	ppc-miR-2235 ppc-miR-2240a ppc-miR-2251 ppc-miR-37 ppc-miR-38 ppc-miR-42a ppc-miR-42b		asu-miR-36a-3p asu-miR-36b-3p asu-miR-36c-3p asu-miR-36d-3p asu-miR-36e-3p asu-miR-36f-3p asu-miR-5348-3p	hco-miR-40a hco-miR-40b hco-miR-40c hco-miR-40d hco-mir-40a-3p hco-mir-40b-3p hco-mir-40c-3p hco-mir-40d-3p hco-mir-40e-3p	asu-miR-36a-3p	sja-miR-36-3p, sma-miR-36-3p, sme-miR-36a-3p, sme-miR-36b-3p, sme-miR-36c-3p	NA	NA
HpolyGenome23022012_contig_277036|301|364|-|5p|D	HpolyGenome23022012_contig_277036_43009	HpolyGenome23022012_contig_277036	301	364	-	-	203.6	5p	ATCTCATCCTGATCGCCAGTGTTACAACTGACAGACGCACTGGTTTATCGCAGACGAAGAATG	ATCTCATCCTGATCGCCA	GGTTTATCGCAGACGAAGAATG	403	394	9	43.7778	D	198	18	187	2	191	7	18	0	187	0	0	2	NA	NA	NA	NA	NA	NA	NA	NA	NA	NA	-	-	-	-	-	-	-	NA	NA	NA	NA
HpolyGenome23022012_contig_185479|456|511|+|5p|RD	HpolyGenome23022012_contig_185479_35674	HpolyGenome23022012_contig_185479	456	511	+	-53.5	2.2	5p	TGAGCAACACAACCGAACTCTCGGTTAGACTCCGAGAGTTTGGTGGTGTTGTTCA	TGAGCAACACAACCGAACTCTC	GAGAGTTTGGTGGTGTTGTTCA	282	280	2	140	RD	248	4	28	2	246	2	4	0	28	0	2	0	NA	NA	NA	NA	NA	NA	NA	NA	NA	NA	-	-	-	-	-	-	-	NA	NA	NA	NA
HpolyGenome23022012_contig_288434|86|161|+|5p|D	HpolyGenome23022012_contig_288434_43698	HpolyGenome23022012_contig_288434	86	161	+	-	15.4	5p	TTTCTCAGGTTGTCTCGTCCATCACTGCTTCTCTTCGTTTTGAAGGCGCTCTTAGCGTTGATCTCACTGAGTTCC	TTTCTCAGGTTGTCTCGTCC	AGCGTTGATCTCACTGAGTTCC	64	36	24	1.5	D	0	0	65	2	0	0	0	0	37	24	2	0	NA	NA	NA	NA	NA	NA	NA	NA	NA	NA	-	-	-	-	-	-	-	NA	NA	NA	NA
HpolyGenome23022012_contig_92106|362|418|-|5p|RD	HpolyGenome23022012_contig_92106_22897	HpolyGenome23022012_contig_92106	362	418	-	-42.2	51.9	5p	CGATCCTCCGTCTACACCTGTAGAATATGTCCTACAGTGGTCGTCGGTGGATGGGC	CGATCCTCCGTCTACACCTGTA	CAGTGGTCGTCGGTGGATGGGC	100	95	5	19	RD	51	30	17	2	51	0	28	2	14	3	2	0	NA	NA	NA	NA	NA	NA	NA	NA	NA	NA	-	-	-	-	-	-	-	NA	NA	NA	NA
HpolyGenome23022012_contig_39259|461|515|+|5p|RD	HpolyGenome23022012_contig_39259_11930	HpolyGenome23022012_contig_39259	461	515	+	-25.7	67.8	5p	TATTTCACTGAGGATTCTGTGCATATTTGACTGCACAGATCTTTTTTGATAAGC	TATTTCACTGAGGATTCTGTGCA	CACAGATCTTTTTTGATAAGC	127	106	21	5.04762	RD	0	119	6	2	0	0	98	21	6	0	2	0	NA	NA	NA	NA	NA	NA	NA	NA	pti-miR5481	NA	-	-	-	-	-	-	-	NA	NA	NA	NA
HpolyGenome23022012_contig_4274|433|504|+|5p|R	ALL_4-m2143	HpolyGenome23022012_contig_4274	433	504	+	-27.4	-	5p	ATATTGCCAGGAGGAAGCTGGGATTACGCAGCTACAAAGTAGCTCGTATTCACTTCCTCAACGACGCGATGA	GAGGAAGCTGGGATTACGCAG	CGTATTCACTTCCTCAA	29	22	7	3.14286	R	20	0	7	2	20	0	2	5	0	0	0	2	NA	NA	NA	NA	NA	NA	NA	NA	NA	NA	-	-	-	-	-	-	-	NA	NA	NA	NA
HpolyGenome23022012_contig_380112|130|178|+|3p|D	HpolyGenome23022012_contig_380112_47342	HpolyGenome23022012_contig_380112	130	178	+	-	4.6	3p	GTAGCGACCGTCTGACAAGAAGNNGGCGTCAACTTCGGACGGAGCGAC	GTCAACTTCGGACGGAGCGAC	GTAGCGACCGTCTGACAAGAAG	22	14	8	1.75	D	20	0	0	2	8	12	0	0	0	0	0	2	NA	NA	NA	NA	NA	NA	NA	NA	NA	NA	-	-	-	-	-	-	-	NA	NA	NA	NA
HpolyGenome23022012_contig_88312|302|358|+|3p|D	HpolyGenome23022012_contig_88312_22227	HpolyGenome23022012_contig_88312	302	358	+	-	29.6	3p	TCGGAGTATCTCAAGCATGACGCAAAGTGTTCAGTCATGCCAGGAATTCTCTGAGA	TCATGCCAGGAATTCTCTGAGA	TCGGAGTATCTCAAGCATGAC	57	51	6	8.5	D	2	50	3	2	2	0	4	46	0	3	0	2	NA	NA	NA	NA	NA	NA	NA	NA	NA	NA	-	-	-	-	-	-	-	NA	NA	NA	NA
HpolyGenome23022012_contig_47790|2540|2628|-|3p|R	ALL_4-m2234	HpolyGenome23022012_contig_47790	2540	2628	-	-20.5	-	3p	GCTTTTCGACCCTGCGTCGTCCAGGGTTCGTAGTACCGAGCACCGAACTTGCAGCTTGACGTATCTCGTTGGTAGCCTTCTTCCAGATT	GACGTATCTCGTTGGTAGCCTT	CCTGCGTCGTCCAGGGTTCGTAG	17	12	5	2.4	R	15	0	0	2	5	10	0	0	0	0	0	2	NA	NA	NA	NA	NA	NA	NA	NA	NA	NA	-	-	-	-	-	-	-	NA	NA	NA	NA
HpolyGenome23022012_contig_299959|592|667|+|3p|R	ALL_4-m1703	HpolyGenome23022012_contig_299959	592	667	+	-20.4	-	3p	TTGTTTGAGCCATCCTCGTTATTACATCGCTTGCTGTTTCATATACAGTAACGATGGGTAGAGGTAGATAGAACCC	CAGTAACGATGGGTAGAGGTA	CCTCGTTATTACATCGCTTGCTGTT	10	6	4	1.5	R	0	2	6	2	0	0	2	4	2	0	0	2	NA	NA	NA	NA	NA	NA	NA	NA	NA	NA	-	-	-	-	-	-	-	NA	NA	NA	NA
HpolyGenome23022012_contig_166786|29|99|-|5p|R	ALL_4-m0765	HpolyGenome23022012_contig_166786	29	99	-	-29.2	-	5p	CTTCCGCTGCGAGAATCTCTGGAGGAGGAGCGATGTCTGTTCCTGCTCGAAGTTCTGCTGCAGAGGAGCTG	GAGAATCTCTGGAGGAGGAGCGA	GTTCCTGCTCGAAGTTCTGCTGC	13	11	2	5.5	R	11	0	0	2	11	0	0	0	0	0	0	2	NA	NA	NA	NA	NA	NA	NA	NA	crm-miR-239a-3p	NA	-	-	crm-miR-239a-3p					NA	NA	NA	NA
HpolyGenome23022012_contig_151029|214|271|-|5p|RD	HpolyGenome23022012_contig_151029_31909	HpolyGenome23022012_contig_151029	214	271	-	-45.9	24.1	5p	AACAGGAATTATATAGTTAGGGTGCGCCACACACTCTAACTGTATAATTCCTGTCCC	AACAGGAATTATATAGTTAGGGT	TCTAACTGTATAATTCCTGTCCC	38	30	8	3.75	RD	2	34	0	2	2	0	26	8	0	0	2	0	bmo-miR-3317, tca-miR-3839-5p	NA	NA	NA	NA	NA	NA	NA	bmo-miR-3317, tca-miR-3839-5p	NA	-	-	-	-	-	-	-	NA	NA	NA	NA
HpolyGenome23022012_contig_11825|104|177|-|3p|R	ALL_4-m0236	HpolyGenome23022012_contig_11825	104	177	-	-21	-	3p	AACCGACACCGTTACCAAGCTACCTAACCGGGTGGCCAGCCCGTATAGTAGTGGAATGGAAGCGCTTCCCTTGG	GTATAGTAGTGGAATGGAAGCG	GTTACCAAGCTACCTAACCGGG	11	9	2	4.5	R	9	0	0	2	2	7	0	0	0	0	0	2	NA	NA	NA	NA	NA	NA	NA	NA	NA	NA	-	-	-	-	-	-	-	NA	NA	NA	NA
HpolyGenome23022012_contig_238487|85|175|+|5p|R	ALL_4-m1333	HpolyGenome23022012_contig_238487	85	175	+	-26.3	-	5p	GCTGTTTACCGCGATTTGTGTGGTTTTGATAGGGATAACCAAGGTGTCCCTTAAAGGTTGCCAATTGATACCCAGCAGAGTGGCATTAGCT	GCGATTTGTGTGGTTTTGATAGG	ATTGATACCCAGCAGAGTGG	10	8	2	4	R	8	0	0	2	6	2	0	0	0	0	2	0	NA	NA	NA	NA	NA	NA	NA	NA	NA	NA	-	-	-	-	-	-	-	NA	NA	NA	NA
HpolyGenome23022012_contig_193019|1044|1100|+|3p|D	HpolyGenome23022012_contig_193019_36381	HpolyGenome23022012_contig_193019	1044	1100	+	-	6.5	3p	GAAAGCTGCCATTATCGATTGCACACGAGGTCTAATCGATATTGGCAGCTTCCATG	ATCGATATTGGCAGCTTCCATG	GAAAGCTGCCATTATCGATTGC	11	5	6	0.833333	D	0	9	0	2	0	0	4	5	0	0	2	0	NA	NA	NA	NA	NA	NA	NA	NA	NA	NA	-	-	-	-	-	-	-	NA	NA	NA	NA
HpolyGenome23022012_contig_242769|1725|1784|-|3p|RD	HpolyGenome23022012_contig_242769_40700	HpolyGenome23022012_contig_242769	1725	1784	-	-38.9	6	3p	CAATTCAAAACTGTAAATTAGCATAGATTTTCTAGACTAATTTGCTGTTTTGGATTGGG	TAATTTGCTGTTTTGGATTGGG	CAATTCAAAACTGTAAATTAGC	10	8	2	4	RD	2	6	0	2	0	2	0	6	0	0	2	0	NA	NA	NA	NA	NA	NA	NA	NA	NA	NA	-	-	-	-	-	-	-	NA	NA	NA	NA
HpolyGenome23022012_contig_362807|428|482|-|3p|RD	HpolyGenome23022012_contig_362807_46806	HpolyGenome23022012_contig_362807	428	482	-	-32.9	4.3	3p	CGGCGAACAGCCTGTGATGCCTCGCACCGAGGAATCACAGTGCTTTCGTCCAGC	AATCACAGTGCTTTCGTCCAGC	CGGCGAACAGCCTGTGATGCC	3920	3920	0	Inf	RD	3537	229	154	0	0	3537	0	229	0	154	0	0	aae-miR-11-3p, aae-miR-13-3p, aae-miR-2944a-3p, aae-miR-2944b-3p, aae-miR-2a-3p, aae-miR-2b, aae-miR-2c, aae-miR-308-3p, aga-miR-11, aga-miR-13b, aga-miR-2, aga-miR-308, ame-miR-11, ame-miR-13a, ame-miR-13b, ame-miR-2, ame-miR-2944, api-miR-13a, api-miR-2a, api-miR-2b, bmo-miR-11-3p, bmo-miR-13a-3p, bmo-miR-13b-3p, bmo-miR-2a-3p, bmo-miR-2b-3p, bmo-miR-308-3p, cqu-miR-11-3p, cqu-miR-13, cqu-miR-2…	NA	hco-miR-2, hco-miR-43, hco-mir-2-3p, hco-mir-43-3p	NA	NA	NA	NA	NA	aae-miR-11-3p, aae-miR-2944a-3p, aga-miR-11, asu-miR-2b-3p, asu-miR-43a-3p, asu-miR-43b-3p, asu-miR-43c-3p, asu-miR-43d-3p, asu-miR-43e-3p, bma-miR-5870, bmo-miR-11-3p, bpa-mir-5870-3p, cbr-miR-43, cel-miR-250-3p, cel-miR-43-3p, cqu-miR-11-3p, crm-miR-250-3p, crm-miR-43, cte-miR-2d, cte-miR-2e, cte-miR-2f, dan-miR-11, dan-miR-6, der-miR-11, der-miR-6, dgr-miR-11, dgr-miR-6, dme-miR-11-3p, dme-miR…	NA	cbr-miR-43	cel-miR-2-3p cel-miR-250-3p cel-miR-43-3p cel-miR-797-5p	crm-miR-2-3p crm-miR-250-3p crm-miR-43	ppc-miR-2 ppc-miR-2264	bma-miR-2a bma-miR-2c bma-miR-5870	asu-miR-250-3p asu-miR-2a-3p asu-miR-2b-3p asu-miR-43a-3p asu-miR-43b-3p asu-miR-43c-3p asu-miR-43d-3p asu-miR-43e-3p	hco-miR-2 hco-miR-43 hco-mir-2-3p hco-mir-43-3p	NA	egr-miR-2a, egr-miR-2b, emu-miR-2a, emu-miR-2b, sja-miR-2b-3p, sja-miR-2c-3p, sja-miR-2d-3p, sja-miR-2e-3p, sma-miR-2b-3p, sma-miR-2c-3p, sma-miR-2d-3p, sma-miR-2e-3p, sme-miR-13-3p, sme-miR-2a-3p, sme-miR-2e-3p, sme-miR-2f-3p	NA	NA
HpolyGenome23022012_contig_18053|1346|1398|-|3p|D	HpolyGenome23022012_contig_18053_6296	HpolyGenome23022012_contig_18053	1346	1398	-	-	5.1	3p	TGCAGGCAGTCCTATGGGTGTCTAGTCTGATACCCGTAGACTTTCTGTCGGA	TACCCGTAGACTTTCTGTCGGA	TGCAGGCAGTCCTATGGGTGTC	3805	3805	0	Inf	D	3618	38	149	0	0	3618	0	38	0	149	0	0	aae-miR-100, aga-miR-100, ame-miR-100, api-miR-100, bmo-miR-100, cqu-miR-100-5p, dan-miR-100, der-miR-100, dgr-miR-100, dme-miR-100-5p, dmo-miR-100, dpe-miR-100, dps-miR-100, dpu-miR-100, dse-miR-100, dsi-miR-100, dvi-miR-100, dwi-miR-100, dya-miR-100, isc-miR-100, mse-miR-100, ngi-miR-100, nvi-miR-100, tca-miR-100-5p	NA	hco-miR-55, hco-miR-5895, hco-miR-5899, hco-mir-55-3p, hco-mir-5895-5p, hco-mir-5899-3p	NA	hsa-miR-100-5p, hsa-miR-99a-5p, hsa-miR-99b-5p, mmu-miR-100-5p, mmu-miR-99a-5p, mmu-miR-99b-5p	NA	age-miR-100, bta-miR-100, bta-miR-99a-5p, bta-miR-99b, cfa-miR-99a, cfa-miR-99b, cgr-miR-100-5p, cgr-miR-99a-5p, eca-miR-100, eca-miR-99a, eca-miR-99b, ggo-miR-100, ggo-miR-99a, hsa-miR-100-5p, hsa-miR-99a-5p, hsa-miR-99b-5p, lla-miR-100, lla-miR-99a, mdo-miR-100, mml-miR-100, mml-miR-99a, mml-miR-99b, mmu-miR-100-5p, mmu-miR-99a-5p, mmu-miR-99b-5p, mne-miR-99a, oan-miR-100-5p, oan-miR-99-5p, ppa…	NA	aae-miR-100, aca-miR-100, aca-miR-99a-5p, aca-miR-99b-5p, aga-miR-100, age-miR-100, ame-miR-100, api-miR-100, asu-miR-100a-5p, asu-miR-100b-5p, asu-miR-100c-5p, asu-miR-5358a-3p, asu-miR-5358b-3p, bfl-miR-100-5p, bma-miR-100a, bma-miR-100b, bma-miR-100c, bma-miR-100d, bmo-miR-100, bpa-mir-100a-5p, bpa-mir-100b-5p, bpa-mir-100c-5p, bpa-mir-100d-5p, bta-miR-100, bta-miR-99a-5p, bta-miR-99b, cbr-miR…	NA	cbr-miR-51 cbr-miR-52 cbr-miR-54a-3p cbr-miR-54c cbr-miR-54d cbr-miR-55 cbr-miR-56-3p	cel-miR-51-5p cel-miR-52-5p cel-miR-53-5p cel-miR-54-3p cel-miR-55-3p cel-miR-56-3p	crm-miR-52-5p crm-miR-55-3p	ppc-miR-2233 ppc-miR-2237b ppc-miR-2237c ppc-miR-2271 ppc-miR-2274 ppc-miR-54 ppc-miR-55a ppc-miR-55b ppc-miR-56	bma-miR-100a bma-miR-100b bma-miR-100c bma-miR-100d	asu-miR-100a-5p asu-miR-100b-5p asu-miR-100c-5p asu-miR-100d-5p asu-miR-5358a-3p asu-miR-5358b-3p asu-miR-56	hco-miR-55 hco-miR-5895 hco-miR-5899 hco-mir-55-3p hco-mir-5895-5p hco-mir-5899-3p	NA	NA	NA	NA
HpolyGenome23022012_contig_148714|682|740|-|5p|RD	HpolyGenome23022012_contig_148714_31611	HpolyGenome23022012_contig_148714	682	740	-	-31.6	590.8	5p	TTTTGATTGTTACTAAACTACTGTCCTGTTCATACGACAGTTTAGAACAATCGAAGCC	TTTTGATTGTTACTAAACTACTGTC	CAGTTTAGAACAATCGAAGCC	1151	869	282	3.08156	RD	3	1136	12	0	0	3	857	279	12	0	0	0	aae-miR-315-5p, aga-miR-315, ame-miR-315, api-miR-315, cqu-miR-315, dan-miR-315, der-miR-315, dgr-miR-315, dme-miR-315-5p, dmo-miR-315, dpe-miR-315, dps-miR-315, dpu-miR-315, dse-miR-315, dsi-miR-315, dvi-miR-315a, dvi-miR-315b, dwi-miR-315, dya-miR-315, isc-miR-315, nlo-miR-315, nvi-miR-315, tca-miR-315	NA	hco-miR-5898-5p, hco-mir-5898-3p-5p, hco-mir-5898-5p-5p	NA	NA	NA	NA	NA	aae-miR-315-5p, aga-miR-315, ame-miR-315, api-miR-315, cel-miR-1820-5p, cqu-miR-315, cte-miR-315, dan-miR-315, der-miR-315, dgr-miR-315, dme-miR-315-5p, dmo-miR-315, dpe-miR-315, dps-miR-315, dpu-miR-315, dse-miR-315, dsi-miR-315, dvi-miR-315a, dvi-miR-315b, dwi-miR-315, dya-miR-315, hco-miR-5898-5p, hco-mir-5898-3p-5p, hco-mir-5898-5p-5p, isc-miR-315, lgi-miR-315, nlo-miR-315, nve-miR-2050-3p, n…	NA	-	cel-miR-1820-5p	-				hco-miR-5898-5p hco-mir-5898-3p-5p hco-mir-5898-5p-5p	NA	sme-miR-315-5p	NA	NA
HpolyGenome23022012_contig_282059|19|77|-|3p|RD	HpolyGenome23022012_contig_282059_43340	HpolyGenome23022012_contig_282059	19	77	-	-34.4	1.6	3p	TCCAGCTGTGTGGCATTGTACTTGAAATTAAGTACATGCAACCTCAGTTGGAGTCGGA	CATGCAACCTCAGTTGGAGTCGGA	TCCAGCTGTGTGGCATTGTACTT	1272	1106	166	6.66265	RD	1213	24	35	0	166	1047	0	24	0	35	0	0	dps-miR-2543a-3p	NA	NA	NA	NA	NA	NA	NA	dps-miR-2543a-3p	NA	-	-	-	-	-	-	-	NA	NA	NA	NA
HpolyGenome23022012_contig_7995|823|880|+|3p|RD	HpolyGenome23022012_contig_7995_3185	HpolyGenome23022012_contig_7995	823	880	+	-28.8	188.2	3p	GTAAGAAATCTGGTTAGTTTTCCGCAGTACGCGCAAAACTGAAAAGATTTGTTACAG	AAACTGAAAAGATTTGTTACAG	GTAAGAAATCTGGTTAGTTTTC	371	216	155	1.39355	RD	0	371	0	0	0	0	155	216	0	0	0	0	NA	NA	hco-miR-255, hco-mir-255-3p	hco-miR-255, hco-mir-255-3p	NA	NA	bta-miR-2352	NA	bta-miR-2352, cbr-miR-255, cel-miR-255-3p, gma-miR1512a, hco-miR-255, hco-mir-255-3p	cbr-miR-255, cel-miR-255-3p, hco-miR-255, hco-mir-255-3p	cbr-miR-255	cel-miR-255-3p	-				hco-miR-255 hco-mir-255-3p	cbr-miR-255, cel-miR-255-3p, hco-miR-255, hco-mir-255-3p	NA	NA	NA
HpolyGenome23022012_contig_26756|2606|2663|+|3p|RD	HpolyGenome23022012_contig_26756_8533	HpolyGenome23022012_contig_26756	2606	2663	+	-30.6	2137.1	3p	CGCTGTAGGACTCCCCGTAGAAGCTCCAGAAGACTTCACCGGGTGTTCTGCGGTCAG	TCACCGGGTGTTCTGCGGTCAG	CGCTGTAGGACTCCCCGTAGAAG	4184	4041	143	28.2587	RD	121	36	4027	0	114	7	4	32	25	4002	0	0	ame-miR-3791, rmi-miR-5316b, tca-miR-3791-3p, tur-miR-5730-5p	NA	hco-miR-40a, hco-miR-40b, hco-miR-40c, hco-miR-40d, hco-mir-40a-3p, hco-mir-40b-3p, hco-mir-40c-3p, hco-mir-40d-3p, hco-mir-40e-3p	NA	NA	NA	rno-miR-181d-3p	NA	ame-miR-3791, asu-miR-36a-3p, asu-miR-36b-3p, asu-miR-36c-3p, asu-miR-36d-3p, asu-miR-36e-3p, asu-miR-36f-3p, asu-miR-5348-3p, bpa-mir-36-1-3p, bpa-mir-36-2-3p, bpa-mir-36-3-3p, bpa-mir-36-4-3p, bpa-mir-36-5-3p, cbr-miR-35a, cbr-miR-35b, cbr-miR-35c, cbr-miR-35d-3p, cbr-miR-35e, cbr-miR-36, cbr-miR-38, cbr-miR-39, cbr-miR-40, cbr-miR-41a, cbr-miR-41b, cel-miR-35-3p, cel-miR-36-3p, cel-miR-37-3p, …	NA	cbr-miR-35a cbr-miR-35b cbr-miR-35c cbr-miR-35d-3p cbr-miR-35e cbr-miR-36 cbr-miR-38 cbr-miR-39 cbr-miR-40 cbr-miR-41a cbr-miR-41b	cel-miR-35-3p cel-miR-36-3p cel-miR-37-3p cel-miR-38-3p cel-miR-39-3p cel-miR-40-3p cel-miR-41-3p cel-miR-42-3p	crm-miR-35a crm-miR-35b crm-miR-35c-3p crm-miR-35c-3p crm-miR-35d crm-miR-35e crm-miR-35f crm-miR-35g crm-miR-38 crm-miR-39 crm-miR-40 crm-miR-41 crm-miR-42	ppc-miR-2235 ppc-miR-2240a ppc-miR-2251 ppc-miR-37 ppc-miR-38 ppc-miR-42a ppc-miR-42b		asu-miR-36a-3p asu-miR-36b-3p asu-miR-36c-3p asu-miR-36d-3p asu-miR-36e-3p asu-miR-36f-3p asu-miR-5348-3p	hco-miR-40a hco-miR-40b hco-miR-40c hco-miR-40d hco-mir-40a-3p hco-mir-40b-3p hco-mir-40c-3p hco-mir-40d-3p hco-mir-40e-3p	NA	sja-miR-36-3p, sma-miR-36-3p, sme-miR-36a-3p, sme-miR-36b-3p, sme-miR-36c-3p	NA	NA
HpolyGenome23022012_contig_72958|1295|1350|+|3p|D	HpolyGenome23022012_contig_72958_19153	HpolyGenome23022012_contig_72958	1295	1350	+	-	185	3p	GCTCCTTTGTGCTATTGTTGTGTCATTTGTGCATAACAATAGCACAAAGGAGCGT	TAACAATAGCACAAAGGAGCGT	GCTCCTTTGTGCTATTGTTGTG	360	255	105	2.42857	D	259	61	40	0	68	191	18	43	19	21	0	0	NA	NA	NA	NA	NA	NA	NA	NA	NA	NA	-	-	-	-	-	-	-	NA	NA	NA	NA
HpolyGenome23022012_contig_290396|281|336|-|5p|RD	HpolyGenome23022012_contig_290396_43799	HpolyGenome23022012_contig_290396	281	336	-	-40.9	99.5	5p	ATGCGGAACCGAGCAGCAACTTCTCCACTGAGAAATTGCGTTACGGTTCTGCATC	ATGCGGAACCGAGCAGCAACTT	AAATTGCGTTACGGTTCTGCATC	193	90	103	0.873786	RD	187	6	0	0	90	97	0	6	0	0	0	0	NA	NA	NA	NA	NA	NA	oan-miR-1367-3p	NA	oan-miR-1367-3p	NA	-	-	-	-	-	-	-	NA	NA	NA	NA
HpolyGenome23022012_contig_85472|81|140|+|3p|RD	HpolyGenome23022012_contig_85472_21729	HpolyGenome23022012_contig_85472	81	140	+	-30.5	124.5	3p	AGGGCTTCCACTGGTAGTCACGAGTTTATTTGACGTCGTGAACCCAGTATAGTCTATGA	TGAACCCAGTATAGTCTATGA	AGGGCTTCCACTGGTAGTCACGA	244	171	73	2.34247	RD	2	218	24	0	2	0	60	158	11	13	0	0	NA	NA	NA	NA	NA	NA	NA	NA	NA	NA	-	-	-	-	-	-	-	NA	NA	NA	NA
HpolyGenome23022012_contig_169114|439|495|+|5p|RD	HpolyGenome23022012_contig_169114_33966	HpolyGenome23022012_contig_169114	439	495	+	-38.9	92.4	5p	CCTTTGCCTCGTCTTCCTTCAGGAATCTACGCCTGAAGCAAGGCGAGGTGAAGAGA	CCTTTGCCTCGTCTTCCTTCAGG	TGAAGCAAGGCGAGGTGAAGAGA	172	119	53	2.24528	RD	138	2	32	0	89	49	0	2	30	2	0	0	bmo-miR-3242	NA	NA	NA	NA	NA	NA	NA	bmo-miR-3242	NA	-	-	-	-	-	-	-	NA	NA	NA	NA
HpolyGenome23022012_contig_26756|2494|2550|+|3p|RD	HpolyGenome23022012_contig_26756_8531	HpolyGenome23022012_contig_26756	2494	2550	+	-29.8	2042.8	3p	CCCGCAGAATCACTCTGGTGACGCTGTCTGAGACATCACCGGGAATTCTGTGGTGA	TCACCGGGAATTCTGTGGTGA	CCCGCAGAATCACTCTGGTGACG	4007	3954	53	74.6038	RD	378	36	3593	0	4	374	17	19	32	3561	0	0	ame-miR-3791, rmi-miR-5316b, tca-miR-3791-3p, tur-miR-5730-5p	NA	hco-miR-40a, hco-miR-40b, hco-miR-40c, hco-miR-40d, hco-mir-40a-3p, hco-mir-40b-3p, hco-mir-40c-3p, hco-mir-40d-3p, hco-mir-40e-3p	hco-miR-40c, hco-mir-40c-3p	NA	NA	rno-miR-181d-3p	NA	asu-miR-36a-3p, asu-miR-36b-3p, asu-miR-36c-3p, asu-miR-36d-3p, asu-miR-36e-3p, asu-miR-36f-3p, asu-miR-5348-3p, cbr-miR-35d-3p, cbr-miR-38, cel-miR-35-3p, cel-miR-36-3p, cel-miR-37-3p, cel-miR-38-3p, cel-miR-39-3p, cel-miR-40-3p, cel-miR-41-3p, cel-miR-42-3p, crm-miR-35c-3p, crm-miR-38, hco-miR-40c, hco-mir-40c-3p, hco-mir-40e-3p, ppc-miR-2235, ppc-miR-2240a, ppc-miR-2251, ppc-miR-37, ppc-miR-38…	hco-miR-40c, hco-mir-40c-3p	cbr-miR-35a cbr-miR-35b cbr-miR-35c cbr-miR-35d-3p cbr-miR-35e cbr-miR-36 cbr-miR-38 cbr-miR-39 cbr-miR-40 cbr-miR-41a cbr-miR-41b	cel-miR-35-3p cel-miR-36-3p cel-miR-37-3p cel-miR-38-3p cel-miR-39-3p cel-miR-40-3p cel-miR-41-3p cel-miR-42-3p	crm-miR-35a crm-miR-35b crm-miR-35c-3p crm-miR-35c-3p crm-miR-35d crm-miR-35e crm-miR-35f crm-miR-35g crm-miR-38 crm-miR-39 crm-miR-40 crm-miR-41 crm-miR-42	ppc-miR-2235 ppc-miR-2240a ppc-miR-2251 ppc-miR-37 ppc-miR-38 ppc-miR-42a ppc-miR-42b		asu-miR-36a-3p asu-miR-36b-3p asu-miR-36c-3p asu-miR-36d-3p asu-miR-36e-3p asu-miR-36f-3p asu-miR-5348-3p	hco-miR-40a hco-miR-40b hco-miR-40c hco-miR-40d hco-mir-40a-3p hco-mir-40b-3p hco-mir-40c-3p hco-mir-40d-3p hco-mir-40e-3p	hco-miR-40c, hco-mir-40c-3p	sja-miR-36-3p, sma-miR-36-3p, sme-miR-36a-3p, sme-miR-36b-3p, sme-miR-36c-3p	NA	NA
HpolyGenome23022012_contig_81664|2214|2269|-|3p|RD	HpolyGenome23022012_contig_81664_20832	HpolyGenome23022012_contig_81664	2214	2269	-	-54	83.5	3p	AGACGACTCAAGGGGGCATCGCCATCGCAGCCGATGCTCCCTTGAGTCGTCTCGA	ATGCTCCCTTGAGTCGTCTCGA	AGACGACTCAAGGGGGCATCG	154	130	24	5.41667	RD	99	53	2	0	10	89	14	39	0	2	0	0	NA	NA	NA	NA	NA	NA	NA	NA	zma-miR159b-5p, zma-miR159g-5p, zma-miR159h-5p, zma-miR159i-5p, zma-miR159j-5p, zma-miR159k-5p	NA	-	-	-	-	-	-	-	NA	NA	NA	NA
HpolyGenome23022012_contig_342297|11|64|-|3p|RD	HpolyGenome23022012_contig_342297_46116	HpolyGenome23022012_contig_342297	11	64	-	-25.8	52.5	3p	CCTCTGTTCGATCGTCATGTGAATTTGATTCAACGACGCGAGAACGGAGGACT	AACGACGCGAGAACGGAGGACT	CCTCTGTTCGATCGTCATGTGAA	102	84	18	4.66667	RD	72	30	0	0	18	54	0	30	0	0	0	0	NA	NA	NA	NA	NA	NA	NA	NA	NA	NA	-	-	-	-	-	-	-	NA	NA	NA	NA
HpolyGenome23022012_contig_110342|93|149|+|5p|RD	HpolyGenome23022012_contig_110342_26081	HpolyGenome23022012_contig_110342	93	149	+	-35.3	4.9	5p	CGTATCCACGATCCATTGCTGACTTTTAGGAACAGCCATGGCTCAGGAGCGCTAGA	CGTATCCACGATCCATTGCTGA	CCATGGCTCAGGAGCGCTAGA	33	18	15	1.2	RD	7	26	0	0	0	7	18	8	0	0	0	0	dme-miR-124-5p	NA	NA	NA	NA	NA	NA	NA	aly-miR781-3p, dme-miR-124-5p	NA	-	-	-	-	-	-	-	NA	NA	NA	aly-miR781-3p, aly-miR781-3p
HpolyGenome23022012_contig_279144|275|329|+|3p|RD	HpolyGenome23022012_contig_279144_43148	HpolyGenome23022012_contig_279144	275	329	+	-33.7	24.8	3p	GAGGGCGCGTGTAGTGTAGTCGGTGGAGGCGCCGACTGTCGCATGCACCCGATA	CGACTGTCGCATGCACCCGATA	GAGGGCGCGTGTAGTGTAGTCG	49	35	14	2.5	RD	12	0	39	0	12	0	0	0	2	37	0	0	NA	NA	NA	NA	NA	NA	NA	NA	sja-miR-3505	NA	-	-	-	-	-	-	-	NA	sja-miR-3505	NA	NA
HpolyGenome23022012_contig_1772|2317|2387|-|5p|D	HpolyGenome23022012_contig_1772_913	HpolyGenome23022012_contig_1772	2317	2387	-	-	33.8	5p	GTGAACTCTCAGTACCTGGCTCTTTTCGTGAACTCTCAGTACTTAGCGTCCACCTACAAACGATTGACGT	GTGAACTCTCAGTACCTGGCTCT	GTCCACCTACAAACGATTGACGT	102	68	12	5.66667	D	111	0	0	0	68	12	0	0	0	0	0	0	NA	NA	NA	NA	NA	NA	NA	NA	NA	NA	-	-	-	-	-	-	-	NA	NA	NA	NA
HpolyGenome23022012_contig_234068|132|219|+|5p|R	ALL_4-m1302	HpolyGenome23022012_contig_234068	132	219	+	-25	-	5p	TTTAACAAGCGTAACTCCCGGAGGTGATAGCAGGTATTTTTAAGGCGATAGCACGGCTGCTATCCCGGATGTTTACGTGCGTCTGTTC	GTAACTCCCGGAGGTGATAGC	CTGCTATCCCGGATGTTTACGT	26	14	12	1.16667	R	0	26	0	0	0	0	0	0	14	12	0	0	NA	NA	NA	NA	hsa-miR-4764-3p	NA	hsa-miR-4764-3p	NA	hsa-miR-4764-3p	NA	-	-	-	-	-	-	-	NA	NA	NA	NA
HpolyGenome23022012_contig_209412|465|528|-|5p|R	ALL_4-m1125	HpolyGenome23022012_contig_209412	465	528	-	-49.7	-	5p	GAGGGAAGTCCACCAGTAAAGGCGGGTGCGCCTTTACTGGTGGACTTCCCTCCCCCTCGTTAGT	GAGGGAAGTCCACCAGTAAAGG	TTTACTGGTGGACTTCCCTCCC	31	20	11	1.81818	R	0	31	0	0	0	0	0	0	20	11	0	0	NA	NA	NA	NA	NA	NA	bta-miR-2406, bta-miR-2406	NA	NA	NA	-	-	-	-	-	-	-	NA	NA	NA	NA
HpolyGenome23022012_contig_51833|6463|6520|-|3p|RD	HpolyGenome23022012_contig_51833_14632	HpolyGenome23022012_contig_51833	6463	6520	-	-30.8	27.5	3p	TCGACGACGATGCGTTCTACATCTGCACCGAGATGTCGCCGCGTTGCTTCGTCGTGC	TGTCGCCGCGTTGCTTCGTCGTGC	TCGACGACGATGCGTTCTACATC	60	49	11	4.45455	RD	0	60	0	0	0	0	11	49	0	0	0	0	NA	NA	NA	NA	NA	NA	NA	NA	NA	NA	-	-	-	-	-	-	-	NA	NA	NA	NA
HpolyGenome23022012_contig_278211|749|825|-|5p|R	ALL_4-m1578	HpolyGenome23022012_contig_278211	749	825	-	-34.7	-	5p	CAGTACCTTCTCTGGGATGACACTACCCTTCAGTACCTCGTTGTGAAGAGGAGTGTCCTCGCAGTGAAGGTCTTCGC	TCTGGGATGACACTACCCTTCA	AAGAGGAGTGTCCTCGCAGTGA	62	51	11	4.63636	R	62	0	0	0	51	11	0	0	0	0	0	0	NA	NA	hco-miR-5902-5p, hco-mir-5902-3p-5p, hco-mir-5902-5p-5p	NA	hsa-miR-6506-5p	NA	hsa-miR-6506-5p	NA	hco-miR-5902-5p, hco-mir-5902-3p-5p, hco-mir-5902-5p-5p, hsa-miR-6506-5p, sme-miR-749	NA	-	-	-			asu-miR-5359-5p	hco-miR-5902-5p hco-mir-5902-3p-5p hco-mir-5902-5p-5p	NA	sme-miR-749	NA	NA
HpolyGenome23022012_contig_193222|956|1013|+|5p|D	HpolyGenome23022012_contig_193222_36420	HpolyGenome23022012_contig_193222	956	1013	+	-	27.5	5p	GACCAATCGTCGCACATATTCGCGTTGTGCTGGCGATGGCGACGGTTCTCTTTCTAA	GACCAATCGTCGCACATATTCG	GATGGCGACGGTTCTCTTTCTAA	61	51	10	5.1	D	59	0	5	0	49	10	0	0	2	0	0	0	NA	NA	NA	NA	NA	NA	NA	NA	NA	NA	-	-	-	-	-	-	-	NA	NA	NA	NA
HpolyGenome23022012_contig_243269|81|135|-|5p|RD	HpolyGenome23022012_contig_243269_40727	HpolyGenome23022012_contig_243269	81	135	-	-23.1	19.3	5p	TATTTCATGAAGGTTGTCTTGTACTTCTATATACAAGAACCCTTCTTGATAAGC	TATTTCATGAAGGTTGTCTTGTA	CAAGAACCCTTCTTGATAAGC	48	38	10	3.8	RD	0	46	4	0	0	0	36	10	2	0	0	0	NA	NA	NA	NA	NA	NA	NA	NA	NA	NA	-	-	-	-	-	-	-	NA	NA	NA	NA
HpolyGenome23022012_contig_341617|565|622|+|3p|RD	HpolyGenome23022012_contig_341617_46085	HpolyGenome23022012_contig_341617	565	622	+	-29.2	4.7	3p	CGGGTTTATAGTGTCAAGCTGGAAGTGGACGGCTATTCACATCATAAACCCGCCACC	TATTCACATCATAAACCCGCCACC	CGGGTTTATAGTGTCAAGCTGGA	123	113	10	11.3	RD	121	2	0	0	10	111	0	2	0	0	0	0	NA	NA	NA	NA	NA	NA	NA	NA	osa-miR1428e-5p, osa-miR1428f-5p, osa-miR1428g-5p	NA	-	-	-	-	-	-	-	NA	NA	NA	NA
HpolyGenome23022012_contig_278355|1292|1349|+|5p|RD	HpolyGenome23022012_contig_278355_43092	HpolyGenome23022012_contig_278355	1292	1349	+	-31	306	5p	TTAAGTAGTAACGCCAGTGTAATGACATGCGATTTACACTCGGCTCACTACTTATGA	TTAAGTAGTAACGCCAGTGTAA	ACACTCGGCTCACTACTTATGA	592	583	9	64.7778	RD	0	582	10	0	0	0	573	9	10	0	0	0	aae-miR-2943, ame-miR-252b, api-miR-252b, bmo-miR-2797a, bmo-miR-2797b, bmo-miR-2797c, bmo-miR-2797d, dme-miR-1002-5p, dps-miR-1002-5p, dpu-miR-252b, dsi-miR-1002-5p, hme-miR-2797, isc-miR-252b, mse-miR-2797a, tca-miR-252b-5p	NA	hco-miR-252, hco-miR-5915, hco-mir-252-5p, hco-mir-5915-5p	hco-miR-5915, hco-mir-5915-5p	NA	NA	NA	NA	aae-miR-2943, ame-miR-252b, api-miR-252b, asu-miR-252-5p, bfl-miR-252b-5p, bmo-miR-2797a, bmo-miR-2797b, bmo-miR-2797c, bmo-miR-2797d, bpa-mir-252-5p, cbr-miR-251, cel-miR-251, cel-miR-252-5p, crm-miR-252, cte-miR-252b, dme-miR-1002-5p, dps-miR-1002-5p, dpu-miR-252b, dsi-miR-1002-5p, hco-miR-252, hco-miR-5915, hco-mir-252-5p, hco-mir-5915-5p, hme-miR-2797, isc-miR-252b, lgi-miR-252b, mse-miR-2797…	hco-miR-5915, hco-mir-5915-5p	cbr-miR-251	cel-miR-251 cel-miR-252-5p	crm-miR-252	ppc-miR-252		asu-miR-252-5p	hco-miR-252 hco-miR-5915 hco-mir-252-5p hco-mir-5915-5p	hco-miR-5915, hco-mir-5915-5p	NA	NA	NA
HpolyGenome23022012_contig_69073|640|694|+|5p|RD	HpolyGenome23022012_contig_69073_18356	HpolyGenome23022012_contig_69073	640	694	+	-26.5	19.2	5p	TAGACGACGACGCAGCAGCTGATTCTGTCATCGTCTTCTGAATCGTCGTCTGCA	TAGACGACGACGCAGCAGCTGA	GTCTTCTGAATCGTCGTCTGCA	36	27	9	3	RD	5	31	0	0	2	3	25	6	0	0	0	0	NA	NA	NA	NA	NA	NA	NA	NA	NA	NA	-	-	-	-	-	-	-	NA	NA	NA	NA
HpolyGenome23022012_contig_69345|36|111|+|3p|D	HpolyGenome23022012_contig_69345_18411	HpolyGenome23022012_contig_69345	36	111	+	-	1.1	3p	GTAAAGCTACAGTTCGGACTTCTTGAAACACTTGGCCCTCCGGGGCTTCAAGTGCAGCGAGCATGTAGTACGAGT	GCAGCGAGCATGTAGTACGAGT	GTAAAGCTACAGTTCGGACTTCT	56	47	9	5.22222	D	56	0	0	0	9	47	0	0	0	0	0	0	bmo-miR-3348	NA	NA	NA	NA	NA	NA	NA	bmo-miR-3348	NA	-	-	-	-	-	-	-	NA	NA	NA	NA
HpolyGenome23022012_contig_187896|891|945|-|3p|RD	HpolyGenome23022012_contig_187896_35926	HpolyGenome23022012_contig_187896	891	945	-	-30.1	135.8	3p	CTGGTCAGGTGGGGCTTTAAGAATTATCATCCTTAAAATCCTTTTTGACCAGGA	TTAAAATCCTTTTTGACCAGGA	CTGGTCAGGTGGGGCTTTAAGA	265	257	8	32.125	RD	0	263	2	0	0	0	8	255	0	2	0	0	NA	NA	NA	NA	NA	NA	NA	NA	NA	NA	-	-	-	-	-	-	-	NA	NA	NA	NA
HpolyGenome23022012_contig_74778|1|61|+|5p|R	ALL_4-m2705	HpolyGenome23022012_contig_74778	1	61	+	-21.2	-	5p	AGGTTCGATCGCAAAGGCCCAACGTAGGTTTCCCTACGCTGAACCTCGGCTCGATGCACCA	GTTCGATCGCAAAGGCCCAACGT	GCTGAACCTCGGCTCGATGCACCA	51	43	8	5.375	R	49	0	2	0	41	8	2	0	0	0	0	0	NA	NA	NA	NA	NA	NA	oan-miR-1420a-5p	NA	oan-miR-1420a-5p	NA	-	-	-	-	-	-	-	NA	NA	NA	NA
HpolyGenome23022012_contig_216268|464|528|+|5p|RD	HpolyGenome23022012_contig_216268_38592	HpolyGenome23022012_contig_216268	464	528	+	-43.3	27.4	5p	CGTGGGAGGGTTCTGACTAGGGGACTATCCACGAGGGTTCCCCTAGTCACATCCTTCCCTCGAT	CGTGGGAGGGTTCTGACTAGGG	CTAGTCACATCCTTCCCTCGAT	44	36	8	4.5	RD	0	44	0	0	0	0	36	8	0	0	0	0	NA	NA	NA	NA	hsa-miR-1233-1-5p, mmu-miR-705	NA	bta-miR-2897, hsa-miR-1233-1-5p, mmu-miR-705	NA	bfl-miR-705, bta-miR-2897, ghr-miR2948-5p, hsa-miR-1233-1-5p, mmu-miR-705	NA	-	-	-	-	-	-	-	NA	NA	NA	NA
HpolyGenome23022012_contig_158655|58|122|-|3p|D	HpolyGenome23022012_contig_158655_32878	HpolyGenome23022012_contig_158655	58	122	-	-	55.2	3p	GATTTCTCTGCGTCTGACCACTCCGGAAGGTAAACTTCCTTTGTGATGTAACTGCGGAGACTGC	GTGATGTAACTGCGGAGACTGC	GATTTCTCTGCGTCTGACCACT	107	100	7	14.2857	D	116	2	0	0	9	103	0	0	0	0	0	0	NA	NA	NA	NA	NA	NA	NA	NA	NA	NA	-	-	-	-	-	-	-	NA	NA	NA	NA
HpolyGenome23022012_contig_77272|73|161|+|3p|R	ALL_4-m2751	HpolyGenome23022012_contig_77272	73	161	+	-31.3	-	3p	AAGGCCAGTGGTAGAGCAATTATTGTCGGGCTCGCCGGAGAATCGTCGTAGTCCCGCGGGATCTGATCGAGGCGCTCCACAGCCTGGGA	GGGATCTGATCGAGGCGCTCCA	GTAGAGCAATTATTGTCGGGCTCG	28	14	7	2	R	28	0	0	0	7	14	0	0	0	0	0	0	dme-miR-4958-5p	NA	NA	NA	NA	NA	NA	NA	dme-miR-4958-5p	NA	-	-	-	-	-	-	-	NA	NA	NA	NA
HpolyGenome23022012_contig_88012|255|331|+|3p|R	ALL_4-m2913	HpolyGenome23022012_contig_88012	255	331	+	-20.8	-	3p	CAGACCCTAACAGAAGGCCGTCCTTGGACATGATTAGCGAATTCTTGGGCATGGAACTGCCTTCGAAAAAACGTCTT	TTGGGCATGGAACTGCCTTCGAA	AGAAGGCCGTCCTTGGACATGA	108	101	7	14.4286	R	95	0	13	0	7	88	0	13	0	0	0	0	NA	NA	NA	NA	mmu-miR-6362	NA	mmu-miR-6362	NA	asu-miR-279a-5p	NA	-	-	-			asu-miR-279a-5p		NA	NA	NA	NA
HpolyGenome23022012_contig_129369|111|167|-|3p|RD	HpolyGenome23022012_contig_129369_29040	HpolyGenome23022012_contig_129369	111	167	-	-39.6	15.3	3p	GGTGGAATGGTCTCAGCGAGCCTCATGCCTGAAGACGACTGGGACCATTCCACCTA	ACGACTGGGACCATTCCACCTA	GGTGGAATGGTCTCAGCGAGC	28	22	6	3.66667	RD	12	16	0	0	0	12	6	10	0	0	0	0	NA	NA	NA	NA	NA	NA	NA	NA	NA	NA	-	-	-	-	-	-	-	NA	NA	NA	NA
HpolyGenome23022012_contig_149384|3348|3410|-|5p|D	HpolyGenome23022012_contig_149384_31735	HpolyGenome23022012_contig_149384	3348	3410	-	-	2.9	5p	GAAGATCAGGGAGGTGTACACCAAGGCGAATAACAGTGTGTGACATATCGTCCAAATCGTAG	GAAGATCAGGGAGGTGTACACCA	GTGACATATCGTCCAAATCGTAG	18	12	6	2	D	18	0	0	0	12	6	0	0	0	0	0	0	NA	NA	NA	NA	NA	NA	NA	NA	NA	NA	-	-	-	-	-	-	-	NA	NA	NA	NA
HpolyGenome23022012_contig_153736|1|55|+|5p|RD	HpolyGenome23022012_contig_153736_32278	HpolyGenome23022012_contig_153736	1	55	+	-48	14.9	5p	AGGTGTACGAGGTAGATCCACAGGAAAATCTGTGGATCTACCTCGTACACCTCT	AGGTGTACGAGGTAGATCCACA	TGGATCTACCTCGTACACCTCT	27	21	6	3.5	RD	17	10	0	0	15	2	6	4	0	0	0	0	NA	NA	hco-mir-5885a-5p	NA	NA	NA	NA	NA	hco-mir-5885a-5p	NA	-	-	-				hco-mir-5885a-5p	NA	NA	NA	NA
HpolyGenome23022012_contig_215375|520|575|+|3p|RD	HpolyGenome23022012_contig_215375_38511	HpolyGenome23022012_contig_215375	520	575	+	-36.2	10.2	3p	CTTGGAAGTCAATGACTGTGTCCCTGTAGGAGACACGTCTTTGGCTTCCCAGGTG	CACGTCTTTGGCTTCCCAGGTG	CTTGGAAGTCAATGACTGTGTC	18	12	6	2	RD	12	6	0	0	0	12	6	0	0	0	0	0	NA	NA	NA	NA	NA	NA	NA	NA	NA	NA	-	-	-	-	-	-	-	NA	NA	NA	NA
HpolyGenome23022012_contig_267914|250|305|+|5p|RD	HpolyGenome23022012_contig_267914_42436	HpolyGenome23022012_contig_267914	250	305	+	-27.9	68.7	5p	AAGGTCTTGGCTGTAGCCACGGCTGTTTTGAGACCGCGGACCATTCAAGATCATC	AAGGTCTTGGCTGTAGCCACGG	GCGGACCATTCAAGATCATC	144	138	6	23	RD	0	144	0	0	0	0	138	6	0	0	0	0	NA	NA	NA	NA	NA	NA	NA	NA	NA	NA	-	-	-	-	-	-	-	NA	NA	NA	NA
HpolyGenome23022012_contig_353250|29|87|-|3p|RD	HpolyGenome23022012_contig_353250_46498	HpolyGenome23022012_contig_353250	29	87	-	-34.8	18.6	3p	GAATTCTGGATGCTGAGAAAACCGACTATTCGAGCTTTCTTCTGCAACCAGGATTCAA	TTTCTTCTGCAACCAGGATTCAA	GAATTCTGGATGCTGAGAAAAC	35	29	6	4.83333	RD	6	26	3	0	2	4	4	22	0	3	0	0	NA	NA	NA	NA	hsa-miR-4659a-3p, hsa-miR-4659b-3p	NA	hsa-miR-4659a-3p, hsa-miR-4659b-3p	NA	NA	NA	-	-	-	-	-	-	-	NA	NA	NA	NA
HpolyGenome23022012_contig_11199|1703|1761|+|5p|RD	HpolyGenome23022012_contig_11199_4284	HpolyGenome23022012_contig_11199	1703	1761	+	-64.6	22.6	5p	AGTGACTTCCCGGCAGCAAATGTGACTGCTGTCACATTTGCTGGCGGGAAGTCACTGC	AGTGACTTCCCGGCAGCAAATG	TTTGCTGGCGGGAAGTCACTGC	34	28	6	4.66667	RD	0	34	0	0	0	0	28	6	0	0	0	0	NA	NA	NA	NA	hsa-miR-3164	NA	hsa-miR-3164	NA	NA	NA	-	-	-	-	-	-	-	NA	NA	NA	NA
HpolyGenome23022012_contig_104326|276|331|-|3p|RD	HpolyGenome23022012_contig_104326_25102	HpolyGenome23022012_contig_104326	276	331	-	-40.5	12.1	3p	CTGACTTCCGAGCTTCTGAGAGATTCAAAGACTCTCAGAAGTTCGGAATTCAGCG	TCAGAAGTTCGGAATTCAGCG	CTGACTTCCGAGCTTCTGAGA	15	10	5	2	RD	10	5	0	0	0	10	5	0	0	0	0	0	NA	NA	NA	NA	NA	NA	NA	NA	gga-miR-1804	NA	-	-	-	-	-	-	-	NA	NA	NA	NA
HpolyGenome23022012_contig_120895|49|103|+|3p|D	HpolyGenome23022012_contig_120895_27753	HpolyGenome23022012_contig_120895	49	103	+	-	10.9	3p	CACGGTTGTGATCCAAAACTCTTTTTAAATAGAGTTTTGGATCACAACTGTGCT	AGTTTTGGATCACAACTGTGCT	CACGGTTGTGATCCAAAACTCT	12	7	5	1.4	D	0	12	0	0	0	0	5	7	0	0	0	0	NA	NA	hco-miR-5945-5p, hco-mir-5945-3p-5p, hco-mir-5945-5p-5p	NA	NA	NA	NA	NA	hco-mir-5945-3p-5p	NA	-	-	-				hco-miR-5945-5p hco-mir-5945-3p-5p hco-mir-5945-5p-5p	NA	NA	NA	NA
HpolyGenome23022012_contig_123990|3005|3083|+|5p|R	ALL_4-m0298	HpolyGenome23022012_contig_123990	3005	3083	+	-40.6	-	5p	ATTCAGATGCTTTCGGATACCAAGGTAATGAAGGGAAGCTTTCGCCTTTATCACTTGGTATCTGAAGCATCTGATTTCC	TTTCGGATACCAAGGTAATGAAGG	TTTATCACTTGGTATCTGAAGCA	11	6	5	1.2	R	0	11	0	0	0	0	0	0	6	5	0	0	NA	NA	NA	NA	NA	NA	NA	NA	NA	NA	-	-	-	-	-	-	-	NA	NA	NA	NA
HpolyGenome23022012_contig_231962|2840|2896|-|5p|D	HpolyGenome23022012_contig_231962_39709	HpolyGenome23022012_contig_231962	2840	2896	-	-	1.1	5p	TTTCGAATGATCGACATAACTCAGTATCAGTTATTTCGCTCACCCGAAAATCCAGT	TTTCGAATGATCGACATAACTC	TTTCGCTCACCCGAAAATCCAGT	73	68	5	13.6	D	73	0	0	0	68	5	0	0	0	0	0	0	NA	NA	NA	NA	NA	NA	NA	NA	bfl-miR-4858-3p	NA	-	-	-	-	-	-	-	NA	NA	NA	NA
HpolyGenome23022012_contig_342533|341|432|+|5p|R	ALL_4-m1876	HpolyGenome23022012_contig_342533	341	432	+	-22.9	-	5p	CTCACCCGTTGAAGCATACGAAGGCGGAACCTCTCCGACTCCCACTGCTTCGGGGCGTTGAATATCCCTTGCCGTAGACTGAAGCCGGACGT	GAAGCATACGAAGGCGGAACCTC	GAATATCCCTTGCCGTAGACTGA	18	13	5	2.6	R	18	0	0	0	13	5	0	0	0	0	0	0	NA	NA	NA	NA	NA	NA	NA	NA	NA	NA	-	-	-	-	-	-	-	NA	NA	NA	NA
HpolyGenome23022012_contig_405927|142|232|+|5p|R	ALL_4-m2076	HpolyGenome23022012_contig_405927	142	232	+	-22.9	-	5p	TCCGAGTAGGGTGGAATCAGAGGGCTTCGGTACGCCAGATCTTATAATGAGGTACTAGCGAGAGGTATCGGTATGAGCTACCTCCTTGATA	GTGGAATCAGAGGGCTTCGG	GAGAGGTATCGGTATGAGCTAC	17	12	5	2.4	R	17	0	0	0	12	5	0	0	0	0	0	0	bmo-miR-2801	NA	NA	NA	NA	NA	NA	NA	NA	NA	-	-	-	-	-	-	-	NA	NA	NA	NA
HpolyGenome23022012_contig_278211|534|612|-|5p|R	ALL_4-m1576	HpolyGenome23022012_contig_278211	534	612	-	-32.3	-	5p	AGCATAGCCGAGAACCATTCGCGCTGCACATTCAACACGAGCGGTTGAATTGAGCCGCAATGGTTTTCGGTCTCGGAGC	AGAACCATTCGCGCTGCACATTCA	AATTGAGCCGCAATGGTTTTCG	18	14	4	3.5	R	18	0	0	0	14	4	0	0	0	0	0	0	NA	NA	NA	NA	NA	NA	NA	NA	aly-miR3445-5p.1	NA	-	-	-	-	-	-	-	NA	NA	NA	aly-miR3445-5p.1, aly-miR3445-5p.1
HpolyGenome23022012_contig_46185|3740|3828|-|5p|R	ALL_4-m2213	HpolyGenome23022012_contig_46185	3740	3828	-	-32.4	-	5p	AGGGCGAGCTGCGAGTGGGAATATGAAGCGTCTGCTGCGGGGGATGCAGCGTCCTCGACTTCAGGGATCGACGCGCCGGAGGCGCCAGG	GCGAGTGGGAATATGAAGCGTC	GACTTCAGGGATCGACGCGCCGG	13	9	4	2.25	R	13	0	0	0	9	4	0	0	0	0	0	0	NA	NA	NA	NA	NA	NA	NA	NA	NA	NA	-	-	-	-	-	-	-	NA	NA	NA	NA
HpolyGenome23022012_contig_50556|150|242|+|5p|R	ALL_4-m2285	HpolyGenome23022012_contig_50556	150	242	+	-23.3	-	5p	GAATGATGATTGCAACAGTGATGACTGCGATGACTGCGATAGTAATGGCTGCGATGGCTGCGAGTTATCCTCGTCATCGAACAAGTCAAAGTT	AGTGATGACTGCGATGACTGCGA	GAGTTATCCTCGTCATCGAACA	43	39	4	9.75	R	43	0	0	0	39	4	0	0	0	0	0	0	bmo-miR-2851	NA	NA	NA	NA	NA	bta-miR-2307	NA	bdi-miR5176-3p, bmo-miR-2851, bta-miR-2307	NA	-	-	-	-	-	-	-	NA	NA	NA	bdi-miR5176-3p, bdi-miR5176-3p
HpolyGenome23022012_contig_58130|1651|1709|+|5p|RD	HpolyGenome23022012_contig_58130_16038	HpolyGenome23022012_contig_58130	1651	1709	+	-40.5	10.1	5p	TCCCTCCCTTAGTTACACCAAGAGCTTCCTTAGCATTTGGTGTAACGAGGTAGGAACT	TCCCTCCCTTAGTTACACCAAGA	TTGGTGTAACGAGGTAGGAACT	11	7	4	1.75	RD	2	9	0	0	2	0	5	4	0	0	0	0	NA	NA	NA	NA	NA	NA	rno-miR-3541	NA	rno-miR-3541	NA	-	-	-	-	-	-	-	NA	NA	NA	NA
HpolyGenome23022012_contig_94261|2337|2394|+|5p|D	HpolyGenome23022012_contig_94261_23328	HpolyGenome23022012_contig_94261	2337	2394	+	-	6	5p	GAAGAGGTCGCGGTCTGACAAAGACAGAGAACGCGAGAAAGACCGCAGATCTCGGAA	GAAGAGGTCGCGGTCTGAC	AGACCGCAGATCTCGGAA	12	8	4	2	D	0	0	12	0	0	0	0	0	8	4	0	0	dsi-miR-2584-3p, tca-miR-3859-3p	NA	NA	NA	NA	NA	NA	NA	dsi-miR-2584-3p, tca-miR-3859-3p	NA	-	-	-	-	-	-	-	NA	NA	NA	NA
HpolyGenome23022012_contig_52965|6305|6375|-|5p|R	ALL_4-m2333	HpolyGenome23022012_contig_52965	6305	6375	-	-27	-	5p	TCGAATGAGATGCTGTACCACGCGTTCTCTCACTTTGGCGATGTGGAGCGCGCGGTGCACATTGTCGACGA	TGCTGTACCACGCGTTCTCTC	GATGTGGAGCGCGCGGTGCACA	10	6	4	1.5	R	0	0	10	0	0	0	6	4	0	0	0	0	NA	NA	NA	NA	hsa-miR-4718	NA	hsa-miR-4718	NA	gma-miR5033, hsa-miR-4718	NA	-	-	-	-	-	-	-	NA	NA	NA	NA
HpolyGenome23022012_contig_119369|212|268|+|3p|RD	HpolyGenome23022012_contig_119369_27601	HpolyGenome23022012_contig_119369	212	268	+	-53.2	17.3	3p	TGTGTATTCCTGATGCTCATTCCGTTCGGCGAGAATGCGCATCAGGAATACACACA	ATGCGCATCAGGAATACACACA	TGTGTATTCCTGATGCTCATTC	31	28	3	9.33333	RD	23	5	3	0	0	23	0	5	3	0	0	0	NA	NA	NA	NA	NA	NA	NA	NA	NA	NA	-	-	-	-	-	-	-	NA	NA	NA	NA
HpolyGenome23022012_contig_154690|1916|1972|+|3p|RD	HpolyGenome23022012_contig_154690_32371	HpolyGenome23022012_contig_154690	1916	1972	+	-42	25.4	3p	ATAAAGATCAACATCTGTCTATTCTCTTTGGAATATACTGATGTTGATCTTTATCA	ATACTGATGTTGATCTTTATCA	ATAAAGATCAACATCTGTCTAT	48	45	3	15	RD	0	48	0	0	0	0	3	45	0	0	0	0	NA	NA	NA	NA	NA	NA	NA	NA	NA	NA	-	-	-	-	-	-	-	NA	NA	NA	NA
HpolyGenome23022012_contig_177516|2061|2148|+|5p|R	ALL_4-m0860	HpolyGenome23022012_contig_177516	2061	2148	+	-23.7	-	5p	AGAGAGGAGCTATCGAAGAGTGGCCATGTGATCGCGTGATGATGAATCTCCTTATTAAACGGTGTGCTTTGGTTCTCTTCCTCTTGTT	AGTGGCCATGTGATCGCGTG	AACGGTGTGCTTTGGTTCTCT	39	36	3	12	R	0	0	39	0	0	0	36	3	0	0	0	0	NA	NA	NA	NA	NA	NA	NA	NA	NA	NA	-	-	-	-	-	-	-	NA	NA	NA	NA
HpolyGenome23022012_contig_19594|337|390|-|3p|D	HpolyGenome23022012_contig_19594_6673	HpolyGenome23022012_contig_19594	337	390	-	-	2.2	3p	TAACTCAAGGCGGTTTTCATGAATGAATGAAACATGAAGCCCTCTTGATAAGC	ATGAAGCCCTCTTGATAAGC	TAACTCAAGGCGGTTTTCATG	17	14	3	4.66667	D	0	17	0	0	0	0	3	14	0	0	0	0	NA	NA	NA	NA	NA	NA	NA	NA	NA	NA	-	-	-	-	-	-	-	NA	NA	NA	NA
HpolyGenome23022012_contig_279582|172|226|-|3p|D	HpolyGenome23022012_contig_279582_43182	HpolyGenome23022012_contig_279582	172	226	-	-	2	3p	TGGGATGCCGCCCGCTTGACGTGACCAATCGTCAAGAGGCCGCGTCCCACCAGC	CAAGAGGCCGCGTCCCACCAGC	TGGGATGCCGCCCGCTTGACGT	83	80	3	26.6667	D	76	3	6	0	3	73	0	3	0	6	0	0	NA	NA	NA	NA	NA	NA	NA	NA	NA	NA	-	-	-	-	-	-	-	NA	NA	NA	NA
HpolyGenome23022012_contig_35809|571|628|-|3p|D	HpolyGenome23022012_contig_35809_10964	HpolyGenome23022012_contig_35809	571	628	-	-	7.3	3p	GCTTTTCTGTTGCTTGGACAGTCAATGTCAGATGATAAGAGCGGGTAGCTGGAGGCA	AAGAGCGGGTAGCTGGAGGCA	GCTTTTCTGTTGCTTGGACA	18	15	3	5	D	0	0	18	0	0	0	0	0	3	15	0	0	NA	NA	NA	NA	NA	NA	NA	NA	mdm-miR7123a, mdm-miR7123b	NA	-	-	-	-	-	-	-	NA	NA	NA	NA
HpolyGenome23022012_contig_363346|6|49|-|5p|D	HpolyGenome23022012_contig_363346_46811	HpolyGenome23022012_contig_363346	6	49	-	-	3.4	5p	AAGTCAAGGAATTCGAGCTGTACAAGGAGAACTTCTCGGACTC	AAGTCAAGGAATTCGAGCT	AGGAGAACTTCTCGGACTC	43	40	3	13.3333	D	0	0	43	0	0	0	0	0	40	3	0	0	NA	NA	NA	NA	NA	NA	NA	NA	NA	NA	-	-	-	-	-	-	-	NA	NA	NA	NA
HpolyGenome23022012_contig_39257|776|831|+|5p|RD	HpolyGenome23022012_contig_39257_11926	HpolyGenome23022012_contig_39257	776	831	+	-28.9	32.3	5p	TATTTCACTGAGGGCTCTGTGCATATTTGACTGCATAGATCCCTTTTTGATAAGC	TATTTCACTGAGGGCTCTGTGC	CATAGATCCCTTTTTGATAAGC	55	52	3	17.3333	RD	0	44	11	0	0	0	41	3	11	0	0	0	NA	NA	NA	NA	NA	NA	NA	NA	pti-miR5481	NA	-	-	-	-	-	-	-	NA	NA	NA	NA
HpolyGenome23022012_contig_6543|4014|4064|-|5p|D	HpolyGenome23022012_contig_6543_2799	HpolyGenome23022012_contig_6543	4014	4064	-	-	4.2	5p	TCGCGCAGCAGTATCGATTGGACAAGAAGGAAAATCGATATCGTTGCGCA	TCGCGCAGCAGTATCGATTGGAC	AATCGATATCGTTGCGCA	14	11	3	3.66667	D	0	0	14	0	0	0	0	0	11	3	0	0	NA	NA	NA	NA	NA	NA	oan-miR-1421b-3p	NA	gga-miR-3523, oan-miR-1421b-3p	NA	-	-	-	-	-	-	-	NA	NA	NA	NA
HpolyGenome23022012_contig_65546|1353|1409|-|5p|RD	HpolyGenome23022012_contig_65546_17679	HpolyGenome23022012_contig_65546	1353	1409	-	-26.6	45.7	5p	ACAGGATGGATCTGTGGCTGAACTTTTGGAGATTCTGTCCTATTTCTTCCTGGTGC	ACAGGATGGATCTGTGGCTGAA	CTGTCCTATTTCTTCCTGGTGC	99	96	3	32	RD	2	97	0	0	2	0	94	3	0	0	0	0	NA	NA	NA	NA	NA	NA	NA	NA	NA	NA	-	-	-	-	-	-	-	NA	NA	NA	NA
HpolyGenome23022012_contig_43856|1469|1566|-|3p|R	ALL_4-m2163	HpolyGenome23022012_contig_43856	1469	1566	-	-25.3	-	3p	GCTCTGAAGCGAACGACGTCTGACGCCTAACGACAGCTCCCAGCTCGTGGATTAGTCGACCAAACAATGTGTCAGATGGGTGGTTGAAGACTTCATTG	ATGTGTCAGATGGGTGGTTGAA	GAACGACGTCTGACGCCTAAC	13	8	3	2.66667	R	0	2	11	0	0	0	3	6	0	2	0	0	NA	NA	NA	NA	hsa-miR-592, mmu-miR-599	NA	eca-miR-592, ggo-miR-592, hsa-miR-592, mml-miR-592, mmu-miR-599, ppy-miR-592, ptr-miR-592	NA	mmu-miR-599, ppy-miR-592, ptr-miR-592	NA	-	-	-	-	-	-	-	NA	NA	NA	NA
HpolyGenome23022012_contig_45782|116|165|-|3p|D	HpolyGenome23022012_contig_45782_13328	HpolyGenome23022012_contig_45782	116	165	-	-	5	3p	TCCTGTGATACTTACTTGGCAGCAAGTATGTAGAACAGAATGAGCCTGC	TATGTAGAACAGAATGAGCCTGC	TCCTGTGATACTTACTTGGCA	1025	1022	3	340.667	D	1018	3	4	0	3	1015	0	3	0	4	0	0	NA	NA	NA	NA	hsa-miR-3668	NA	hsa-miR-3668	NA	ahy-miR3515	NA	-	-	-	-	-	-	-	NA	NA	NA	NA
HpolyGenome23022012_contig_147915|300|385|+|3p|R	ALL_4-m0576	HpolyGenome23022012_contig_147915	300	385	+	-20.6	-	3p	TTCTTCCAATGCAGAGCTCTGCTGGTGAGCGAAGTCCATTCGGCGTTTGTGTCGGAGTTGATCGGTAGGTAAGCAAGAATGTTTGA	GGAGTTGATCGGTAGGTAAGCAA	GCAGAGCTCTGCTGGTGAGCGAA	17	14	3	4.66667	R	17	0	0	0	3	14	0	0	0	0	0	0	NA	NA	NA	NA	hsa-miR-219-1-3p	NA	hsa-miR-219-1-3p, ptr-miR-219-1-3p, ssc-miR-219	NA	aca-miR-219-2-3p, gga-miR-6559-3p, hsa-miR-219-1-3p, mghv-miR-M1-5-5p, ppt-miR2079, ptr-miR-219-1-3p, ssc-miR-219	NA	-	-	-	-	-	-	-	NA	NA	NA	NA
HpolyGenome23022012_contig_6137|166|222|-|3p|RD	HpolyGenome23022012_contig_6137_2668	HpolyGenome23022012_contig_6137	166	222	-	-22.8	15.4	3p	AGAAGAAACACGCATTCGAAACGATTTTGCCCTTTCAAATGCCTTTTTCTTCATGC	TCAAATGCCTTTTTCTTCATGC	AGAAGAAACACGCATTCGAAAC	24	21	3	7	RD	0	24	0	0	0	0	3	21	0	0	0	0	NA	NA	NA	NA	hsa-miR-105-5p	NA	bta-miR-105a, bta-miR-105b, cfa-miR-105a, cfa-miR-105b, eca-miR-105, ggo-miR-105, hsa-miR-105-5p, lla-miR-105, mml-miR-105, mne-miR-105, ppa-miR-105, ppy-miR-105, ptr-miR-105, sla-miR-105, ssc-miR-105-1, ssc-miR-105-2	NA	ppa-miR-105, ppy-miR-105, ptr-miR-105, sla-miR-105, ssc-miR-105-1, ssc-miR-105-2	NA	-	-	-	-	-	-	-	NA	NA	NA	NA
HpolyGenome23022012_contig_11977|427|487|+|5p|D	HpolyGenome23022012_contig_11977_4482	HpolyGenome23022012_contig_11977	427	487	+	-	25.5	5p	AATGGAACCCGGCTGCTGCTGCTCCCGTCCAGTACCCGCAGACACAGCAGTTTCCATTCC	AATGGAACCCGGCTGCTGCTGC	CAGACACAGCAGTTTCCATTCC	57	55	2	27.5	D	0	57	0	0	0	0	55	2	0	0	0	0	NA	NA	NA	NA	NA	NA	NA	NA	NA	NA	-	-	-	-	-	-	-	NA	NA	NA	NA
HpolyGenome23022012_contig_142202|382|429|+|5p|D	HpolyGenome23022012_contig_142202_30762	HpolyGenome23022012_contig_142202	382	429	+	-	5.7	5p	CTCTATAGAGGGCTTTGTAGGACCACTGCACAAAAGTCCGGAGAGAA	CTCTATAGAGGGCTTTGTAGGA	TGCACAAAAGTCCGGAGAGAA	22	20	2	10	D	22	0	0	0	20	2	0	0	0	0	0	0	NA	NA	NA	NA	NA	NA	NA	NA	NA	NA	-	-	-	-	-	-	-	NA	NA	NA	NA
HpolyGenome23022012_contig_143363|538|630|-|3p|R	ALL_4-m0534	HpolyGenome23022012_contig_143363	538	630	-	-32.6	-	3p	GGTGATCAGCTACTGCGAGGCAACGTTCACACCGGTCATTCGCGACCAGGCGGCGCCATCGTTCGCGACGACCGGTATACTTGTCGCAATCAC	GTTCGCGACGACCGGTATACTTG	ACGTTCACACCGGTCATTCGCGACCAG	10	8	2	4	R	10	0	0	0	2	8	0	0	0	0	0	0	NA	NA	NA	NA	NA	NA	NA	NA	NA	NA	-	-	-	-	-	-	-	NA	NA	NA	NA
HpolyGenome23022012_contig_17641|8|65|-|5p|RD	HpolyGenome23022012_contig_17641_6199	HpolyGenome23022012_contig_17641	8	65	-	-59.9	33.5	5p	ATTTCGATGCCGGTGGATGACGGGGCTCAGCACCGTCATCCATCGGCATCGAAATCA	ATTTCGATGCCGGTGGATGACG	TCATCCATCGGCATCGAAATCA	63	61	2	30.5	RD	4	59	0	0	4	0	57	2	0	0	0	0	NA	NA	NA	NA	NA	NA	NA	NA	NA	NA	-	-	-	-	-	-	-	NA	NA	NA	NA
HpolyGenome23022012_contig_185978|1083|1150|-|5p|R	ALL_4-m0927	HpolyGenome23022012_contig_185978	1083	1150	-	-20.7	-	5p	TTTGTTTAGAAAGATCTTCGTCGGTGGTATCGCGTACGATGTGCTGAATGAAGATCTTACCAATCATT	AAGATCTTCGTCGGTGGTAT	GTGCTGAATGAAGATCTTAC	14	12	2	6	R	0	0	14	0	0	0	12	2	0	0	0	0	NA	NA	NA	NA	NA	NA	NA	NA	NA	NA	-	-	-	-	-	-	-	NA	NA	NA	NA
HpolyGenome23022012_contig_225406|677|732|-|5p|RD	HpolyGenome23022012_contig_225406_39275	HpolyGenome23022012_contig_225406	677	732	-	-38.3	29.4	5p	ATCCCGCCCCTAGGTGTGTGTTGAGAAATGGCAACACACTCCGTGGAGACGGGAC	ATCCCGCCCCTAGGTGTGTGTT	CACACTCCGTGGAGACGGGAC	56	54	2	27	RD	38	12	6	0	38	0	10	2	6	0	0	0	NA	NA	NA	NA	NA	NA	NA	NA	NA	NA	-	-	-	-	-	-	-	NA	NA	NA	NA
HpolyGenome23022012_contig_25102|1045|1091|+|3p|D	HpolyGenome23022012_contig_25102_8069	HpolyGenome23022012_contig_25102	1045	1091	+	-	9.2	3p	GACGACCTAAGCCGGACGACTTCGGTGACCTCGGGCTAAGGCGTAG	GACCTCGGGCTAAGGCGTAG	GACGACCTAAGCCGGACGACTT	33	31	2	15.5	D	33	0	0	0	2	31	0	0	0	0	0	0	NA	NA	NA	NA	NA	NA	NA	NA	NA	NA	-	-	-	-	-	-	-	NA	NA	NA	NA
HpolyGenome23022012_contig_251958|245|294|-|3p|D	HpolyGenome23022012_contig_251958_41424	HpolyGenome23022012_contig_251958	245	294	-	-	1.4	3p	TGCTGTACTATTAACTTGGCAACAAGTTAAGAGGGCAGTAGTAGTCAGC	TTAAGAGGGCAGTAGTAGTCAGC	TGCTGTACTATTAACTTGGCA	454	452	2	226	D	410	20	24	0	2	408	0	20	0	24	0	0	NA	NA	NA	NA	NA	NA	NA	NA	NA	NA	-	-	-	-	-	-	-	NA	NA	NA	NA
HpolyGenome23022012_contig_254884|1448|1504|+|3p|RD	HpolyGenome23022012_contig_254884_41675	HpolyGenome23022012_contig_254884	1448	1504	+	-24.6	9.7	3p	GCTGCGTCTGACCCTGAAATCCCCACTGTTGTAGGAATGGGGGAAGGACGCAGGAA	AATGGGGGAAGGACGCAGGAA	GCTGCGTCTGACCCTGAAATCCC	12	10	2	5	RD	0	12	0	0	0	0	2	10	0	0	0	0	NA	NA	NA	NA	NA	NA	NA	NA	gma-miR482b-5p, gma-miR482d-5p, gma-miR482e	NA	-	-	-	-	-	-	-	NA	NA	NA	NA
HpolyGenome23022012_contig_38221|1395|1476|+|3p|D	HpolyGenome23022012_contig_38221_11663	HpolyGenome23022012_contig_38221	1395	1476	+	-	5.3	3p	GCTTGGCGCCTGGAGGTCGTCGGGCCGCCATAGTGGTCAGTTGGACCTCCGGCTTGGCCTGTTCCTTCTGGTCGTCGTAGC	GTTCCTTCTGGTCGTCGTAGC	GCTTGGCGCCTGGAGGTCGTCGG	13	7	2	3.5	D	0	2	11	0	0	0	0	2	2	5	0	0	NA	NA	NA	NA	NA	NA	NA	NA	zma-miR395l-5p	NA	-	-	-	-	-	-	-	NA	NA	NA	NA
HpolyGenome23022012_contig_392150|790|844|-|5p|RD	HpolyGenome23022012_contig_392150_47621	HpolyGenome23022012_contig_392150	790	844	-	-30.2	1.4	5p	ACTCGAACCCGCTGTCTCTGAGATCAGTGCATCAGGTTAGCAGGGTTCTAGTCC	ACTCGAACCCGCTGTCTCTGA	TCAGGTTAGCAGGGTTCTAGTCC	18	16	2	8	RD	0	18	0	0	0	0	16	2	0	0	0	0	NA	NA	NA	NA	NA	NA	NA	NA	NA	NA	-	-	-	-	-	-	-	NA	NA	NA	NA
HpolyGenome23022012_contig_406042|180|233|-|3p|D	HpolyGenome23022012_contig_406042_47930	HpolyGenome23022012_contig_406042	180	233	-	-	4.6	3p	TCCTGCGCTCTGTTCAAAATTTGGACAAATTTTGAACATAGCCAGGAACCAGA	TTGAACATAGCCAGGAACCAGA	TCCTGCGCTCTGTTCAAAATT	337	335	2	167.5	D	322	11	4	0	0	322	2	9	0	4	0	0	NA	NA	NA	NA	NA	NA	NA	NA	NA	NA	-	-	-	-	-	-	-	NA	NA	NA	NA
HpolyGenome23022012_contig_40964|2275|2355|-|5p|RD	HpolyGenome23022012_contig_40964_12337	HpolyGenome23022012_contig_40964	2275	2355	-	-22.5	4.6	5p	TACGGTCGGGCATGGGTGAAGTTATTGTTGGATGTGCCGCTGGTGCTCCAGCTGATTCTACTGCGGCTGCTGGACCGGCA	TACGGTCGGGCATGGGTGAA	CTACTGCGGCTGCTGGACCGGCA	16	14	2	7	RD	0	0	16	0	0	0	0	0	14	2	0	0	NA	NA	NA	NA	NA	NA	NA	NA	NA	NA	-	-	-	-	-	-	-	NA	NA	NA	NA
HpolyGenome23022012_contig_425486|244|298|-|5p|RD	HpolyGenome23022012_contig_425486_48235	HpolyGenome23022012_contig_425486	244	298	-	-33	20.1	5p	CTGAGAAGCACAAAGGAATGATATAGAGACCTCATTGCTTTGTGCTTCCCAGTG	CTGAGAAGCACAAAGGAATGA	ATTGCTTTGTGCTTCCCAGTG	38	36	2	18	RD	0	36	2	0	0	0	36	0	0	2	0	0	NA	NA	NA	NA	NA	NA	NA	NA	NA	NA	-	-	-	-	-	-	-	NA	NA	NA	NA
HpolyGenome23022012_contig_44557|525|580|-|5p|RD	HpolyGenome23022012_contig_44557_13101	HpolyGenome23022012_contig_44557	525	580	-	-41	5.4	5p	CAGCATAGCTCTGTAATTTCGGAAAACATCCGAAATTACAGAGCTATGCTGTTCT	CAGCATAGCTCTGTAATTTCGG	AATTACAGAGCTATGCTGTTCT	16	14	2	7	RD	16	0	0	0	14	2	0	0	0	0	0	0	NA	NA	NA	NA	NA	NA	NA	NA	nta-miR6159	NA	-	-	-	-	-	-	-	NA	NA	NA	NA
HpolyGenome23022012_contig_49016|1657|1715|+|5p|RD	HpolyGenome23022012_contig_49016_14084	HpolyGenome23022012_contig_49016	1657	1715	+	-52.6	17.8	5p	TCGTCCTCTCGTCTCGTCTCGTCTCGACTCGACTCGACGAACGAGTCGAGACGACGAC	TCGTCCTCTCGTCTCGTCTCGTC	CGAACGAGTCGAGACGACGAC	25	23	2	11.5	RD	0	25	0	0	0	0	23	2	0	0	0	0	NA	NA	NA	NA	NA	NA	NA	NA	hcmv-miR-UL148D	NA	-	-	-	-	-	-	-	NA	NA	NA	NA
HpolyGenome23022012_contig_55329|605|683|-|3p|R	ALL_4-m2382	HpolyGenome23022012_contig_55329	605	683	-	-26	-	3p	ATGCAGTTGCTTGCGTATTCATGATGATTGCCCTGTGCTTGAGGCCACATGGACTCCTCATGACTAGCAAGTCAATGCA	ATGGACTCCTCATGACTAGCA	CGTATTCATGATGATTGCCCTGT	18	16	2	8	R	0	18	0	0	0	0	0	0	2	16	0	0	NA	NA	NA	NA	NA	NA	NA	NA	NA	NA	-	-	-	-	-	-	-	NA	NA	NA	NA
HpolyGenome23022012_contig_62569|1123|1181|-|5p|RD	HpolyGenome23022012_contig_62569_17055	HpolyGenome23022012_contig_62569	1123	1181	-	-33.5	20.7	5p	TTAGTAATTAGCTGTGAAGATGAATGGCTTGAGTTTCTTTCACAGCTGATTACTAATT	TTAGTAATTAGCTGTGAAGATGAA	CTTTCACAGCTGATTACTAATT	39	37	2	18.5	RD	0	39	0	0	0	0	37	2	0	0	0	0	NA	NA	NA	NA	NA	NA	NA	NA	NA	NA	-	-	-	-	-	-	-	NA	NA	NA	NA
HpolyGenome23022012_contig_64314|419|487|-|5p|R	ALL_4-m2533	HpolyGenome23022012_contig_64314	419	487	-	-23.5	-	5p	GGGATCCTAAGCTAACAGCGAGATGTAGGCTAGGCTCGCACTCTCGCTGGATTAGCCGCCACCTGTCTC	GCTAACAGCGAGATGTAGGC	GCACTCTCGCTGGATTAGCCGC	14	12	2	6	R	0	12	2	0	0	0	0	2	12	0	0	0	NA	NA	NA	NA	NA	NA	NA	NA	NA	NA	-	-	-	-	-	-	-	NA	NA	NA	NA
HpolyGenome23022012_contig_72958|1281|1357|-|5p|R	ALL_4-m2676	HpolyGenome23022012_contig_72958	1281	1357	-	-46.1	-	5p	TAGCAATGACGCTCCTTTGTGCTATTGTTATGCACAAATGACACAACAATAGCACAAAGGAGCGTCACTGCCACAAT	GCTCCTTTGTGCTATTGTTATG	ACAATAGCACAAAGGAGCGTCA	107	105	2	52.5	R	70	18	19	0	68	2	19	0	18	0	0	0	NA	NA	NA	NA	NA	NA	NA	NA	sme-miR-184-5p	NA	-	-	-	-	-	-	-	NA	sme-miR-184-5p	NA	NA
HpolyGenome23022012_contig_88591|2027|2079|+|3p|D	HpolyGenome23022012_contig_88591_22285	HpolyGenome23022012_contig_88591	2027	2079	+	-	1.6	3p	GCTTCGTTGTTGACCGTTTGGGTCCTTACGTAGTAATGATCGGGGTGAGCAG	GTAGTAATGATCGGGGTGAGCAG	GCTTCGTTGTTGACCGTTTGGGT	12	10	2	5	D	12	0	0	0	2	10	0	0	0	0	0	0	NA	NA	NA	NA	NA	NA	NA	NA	NA	NA	-	-	-	-	-	-	-	NA	NA	NA	NA
HpolyGenome23022012_contig_92106|498|556|-|5p|RD	HpolyGenome23022012_contig_92106_22899	HpolyGenome23022012_contig_92106	498	556	-	-49.4	14.7	5p	CTCCCGTCTCCTAGGCGTGTGTTGACAAACGGCAACACACTCCTTGGAGACGGGACCG	CTCCCGTCTCCTAGGCGTGTGTT	CACACTCCTTGGAGACGGGACCG	26	24	2	12	RD	24	0	2	0	22	2	0	0	2	0	0	0	NA	NA	NA	NA	NA	NA	NA	NA	NA	NA	-	-	-	-	-	-	-	NA	NA	NA	NA
HpolyGenome23022012_contig_96195|282|358|+|3p|R	ALL_4-m3033	HpolyGenome23022012_contig_96195	282	358	+	-27.2	-	3p	AAGCTCATCGCCTCCCATCCGATCGGCAGTCGACGCCGAGATAAGCGGGGACGACGAGATGGCCAGGCACCCGGCTG	GGGACGACGAGATGGCCAGG	TCCCATCCGATCGGCAGTCGACG	22	20	2	10	R	20	2	0	0	0	20	0	0	2	0	0	0	NA	NA	NA	NA	NA	NA	NA	NA	hvu-miR6207	NA	-	-	-	-	-	-	-	NA	NA	NA	NA
HpolyGenome23022012_contig_97758|2616|2675|+|3p|D	HpolyGenome23022012_contig_97758_23933	HpolyGenome23022012_contig_97758	2616	2675	+	-	9.6	3p	AAGCAGTCAAACCCTCGCGCTCCCAATTTGCTTTGGGAGCGCGAGGGTTTGACTGCTGA	GAGCGCGAGGGTTTGACTGCTGA	AAGCAGTCAAACCCTCGCGCT	16	14	2	7	D	2	14	0	0	2	0	0	14	0	0	0	0	NA	NA	NA	NA	NA	NA	NA	NA	NA	NA	-	-	-	-	-	-	-	NA	NA	NA	NA
HpolyGenome23022012_contig_44507|767|825|-|5p|D	HpolyGenome23022012_contig_44507_13075	HpolyGenome23022012_contig_44507	767	825	-	-	60.8	5p	TTTGGGGCGACAAGCGAAGGACACCAGAATGTTGGTGCCCATCGCTTATCGCCCCAAC	TTTGGGGCGACAAGCGAAGGACA	GCCCATCGCTTATCGCCCCAAC	110	108	2	54	D	4	106	0	0	4	0	104	2	0	0	0	0	NA	NA	NA	NA	hsa-miR-4260, mmu-miR-5120	NA	hsa-miR-4260, mmu-miR-5120	NA	hsa-miR-4260, mmu-miR-5120	NA	-	-	-	-	-	-	-	NA	NA	NA	NA
[truncated: 5 more columns]

## Sheet: piRNAs identified
Supplementary Dataset - piRNAs identified in H.polygyrus libraries
Contig	ContigSize	Strand	MostCommonSeq	LongestSeq	TotalReads	ADU	Secretion	EGG	L3
HpolyGenome23022012_contig_98906	1640	-	ADU_867_x215 (tgaactcaagtaaagcgtaga)	GTTTCATCGAAAATATTAAAGCGGAGCAAAGGAAAATCAAGATGAactcaagtaaagcgtagagccga	302	302	0	0	0
HpolyGenome23022012_contig_98830	2047	-	ADU_143537_x2 (gtcgtgaagatgttcgtctgc)	GTTTCATTCCGATATCCTGTATCTTACTGAGCACCTCATCAATgtcgtgaagatgttcgtctgc	2	2	0	0	0
HpolyGenome23022012_contig_98718	2228	+	ADU_4246_x28 (ttgcagagctcatcgtcggacc)	GTTTCAATGCCATCATATTAATTCTTCTTGTCTTAAGAAGAGTttgcagagctcatcgtcggacc	31	31	0	0	0
HpolyGenome23022012_contig_98645	4962	+	EGG_82441_x2 (tgttgtcgctcttgatctgta)	GTTTCAAAGGAGAGGCTGGCCTGAGCTCTATCAGTGCCTTGCtgttgtcgctcttgatctgta	2	0	0	2	0
HpolyGenome23022012_contig_98642	4318	+	ADU_6486_x18 (taccacttatagcttttgtgac)	GTTTCAGGTGTTGTATAGTTTCTGAAAGCGTTTCTCTGCACTTTtaccacttatagcttttgtgac	18	18	0	0	0
HpolyGenome23022012_contig_98550	4190	+	ADU_82_x5284 (ttatggcctgtattcgtcaac)	GTTTCACGTATCCTACATAATCGCTCCACGTTCCTCCTTCAATGTtatgacggcaaaacgtcctcaat	6371	6364	0	7	0
HpolyGenome23022012_contig_98486	4895	-	ADU_2540_x49 (aggatctctactttctcgtcat)	GTTTCAGGCATTGTACATAAATAGTTTTTGAGCTTCTGAGACTGCaggatctctactttctcgtcat	54	54	0	0	0
HpolyGenome23022012_contig_98402	1873	+	ADU_197_x1780 (tggacgaggtcaaaaattcgaa)	GTTTCAATTGACTTATAAAAATATATATTCATTAATCGAATGTtggacgaggtcaaaaattcgaat	1952	1934	0	13	5
HpolyGenome23022012_contig_98369	1881	-	ADU_65039_x3 (gtatttacttcggtctgtacaatgac)	GTTTCAGTTAGAATGTACTGCTGGTGAATCAAGAACAATAACACCgtatttacttcggtctgtacaatgaca	5	5	0	0	0
HpolyGenome23022012_contig_98284	966	+	ADU_2227_x58 (tagcctactactgacgcaattc)	GTTTCAGCCCTAGTTCTTAAGCTGTTCCAGCTTTCAGTGATTGTtagcctactactgacgcaattcg	77	77	0	0	0
HpolyGenome23022012_contig_98103	333	+	ADU_1863_x72 (tgaagttttagctcttctgac)	GTTTCAAGTACGTCATAAAGTATTCGTAGAGGTAGTACTGTGTCCtgaagttttagctcttctgac	74	74	0	0	0
HpolyGenome23022012_contig_98072	2678	+	ADU_138_x2865 (tttgtaattactcgcatctga)	GTTTCAGACCTAGCAGTTAAAGGCGGAACATTTTCGGGGTCAGtttgtaattactcgcatctga	2869	2865	0	4	0
HpolyGenome23022012_contig_97811	1750	-	ADU_1702_x81 (tgattcaagcgttgaatgatt)	GTTTCAGCATGACTTTGTCAAAGGTGAATCAACCACTACTGCAGtgattcaagcgttgaatgatt	81	81	0	0	0
HpolyGenome23022012_contig_97802	4081	-	ADU_133914_x2 (gggaatgaagaccgcggacatag)	GTTTCATGAAAGTAAACATGTCACCGTCAAGAGTAGCCCAAGACgggaatgaagaccgcggacatag	4	4	0	0	0
HpolyGenome23022012_contig_97505	6499	+	ADU_2826_x44 (tcattctctgcaagtcccagg)	GTTTCATGCATGCTTTATCTGTAGCGGCAATACCGCTTGGGTATtcattctctgcaagtcccagg	49	44	0	5	0
HpolyGenome23022012_contig_97142	2102	+	EGG_1291_x50 (tcgactgtatactcttgcgtat)	GTTTCAGGATGATTATAAATAGGCAGTTGATGGAGGTGGGCAGtcgactgtatactcttgcgtat	106	19	0	58	29
HpolyGenome23022012_contig_96901	452	-	ADU_79608_x2 (agcacgcataagaccttgata)	GTTTCAGAAAAAAATATCTACGTCCTTGACAAACTTGGCCAAATagcacgcataagaccttgata	2	2	0	0	0
HpolyGenome23022012_contig_96894	1855	+	ADU_3430_x35 (taacccaatgactattctactc)	GTTTCAGACCAGATACAAGTTCGGGAGAGCCGCGACTTCCACGTtaacccaatgactattctactc	61	46	0	11	4
HpolyGenome23022012_contig_96890	1836	+	ADU_25211_x5 (agtacgtcgaaaaaccaattcc)	GTTTCAATGTTGTTTTATATTTGTGCTCTTGAAGGGCTTATTGAagtacgtcgaaaaaccaattcc	8	8	0	0	0
HpolyGenome23022012_contig_9672	3310	-	ADU_43321_x4 (tccgacttcttaccgttcatag)	GTTTCAGGCATTGTATATATTATAGCTTCTGAAATCGCAGAACtccgacttcttaccgttcatag	6	6	0	0	0
HpolyGenome23022012_contig_96573	2957	+	ADU_4674_x25 (taggagctttcttctcccttcg)	GTTTCAGAGCTTCTATTTAAGCACCCTGTTGAACTCTTCACTAGtaggagctttcttctcccttcg	31	31	0	0	0
HpolyGenome23022012_contig_96358	1390	+	ADU_575_x406 (tcgatgttcactgcaatcttga)	GTTTCAAGCTGGCTATTTGAGGGTAATGTTGAGAGGGTTTTATACtcgatgttcactgcaatcttgac	479	472	0	7	0
HpolyGenome23022012_contig_96253	1132	-	ADU_1550_x94 (ttgcacttgggcaattaaacg)	GTTTCAGACTCGCTATAAGAAGAGAATTAAATTCATGAGCCGTttgcacttgggcaattaaacgcg	202	202	0	0	0
HpolyGenome23022012_contig_95490	4874	+	HES_82917_x2 (gtaaggaagccatgaattggagt)	GTTTCATGTGAGATTCCTACTTGGTGAAGTTCATCCGTGACCATgtaaggaagccatgaattggagt	2	0	2	0	0
HpolyGenome23022012_contig_9531	4730	+	EGG_65394_x2 (gatggacaaggggactttccgt)	GTTTCAGGGGAAGCTTAGCGCTCGAGAACGAATCGAGTTACTgatggacaaggggactttccgt	2	0	0	2	0
HpolyGenome23022012_contig_9514	5043	+	ADU_2237_x57 (aataactctctagcgtgtcgtt)	GTTTCACCCGTGATTTATATAAGTACAGGGTAGGACACGAATATaataactctctagcgtgtcgtt	77	77	0	0	0
HpolyGenome23022012_contig_95079	1196	+	ADU_14250_x9 (taattctgaaatacttctaaa)	GTTTCAGTTTCATCTGAAATTTAGTTCTCTTTTAGGTTTGAAAtaattctgaaatacttctaaa	9	9	0	0	0
HpolyGenome23022012_contig_9503	2925	-	ADU_46600_x3 (agtacgtcaaaagagcagttcc)	GTTTCAACGTTGTTTTATATTTCTGTTCTTGAAGAGCTTATTGAagtacgtcaaaagagcagttccg	5	5	0	0	0
HpolyGenome23022012_contig_94956	1200	+	ADU_373_x721 (ttttttgcaggaccaaatagcc)	GTTTCAAGATGGATTTATATTAGCCGATTCAGATTGCCGTCGCttttttgcaggaccaaatagccg	1032	994	2	22	14
HpolyGenome23022012_contig_94940	3321	+	ADU_120045_x2 (gatgtgcaacacgatatgtagg)	GTTTCAGTTAGCGATCCACTAGCGGTGATTTTACCACTCGCGTgatgtgcaacacgatatgtagg	2	2	0	0	0
HpolyGenome23022012_contig_94605	3412	+	ADU_42_x13972 (tttcatcgtacaagacgtgta)	GTTTCAAGTGGCAGTTAAAGGCTCCTAATAGGTCCAAACCCAGtttcatcgtacaagacgtgtagaa	15692	15656	2	25	9
HpolyGenome23022012_contig_94560	6697	-	ADU_1082_x158 (tcgaaatgcgatggagatatc)	GTTTCACTAACGCTTTAAGAGCAGGCTATTTTCGACGATCTGTtcgaaatgcgatggagatatca	184	182	0	0	2
HpolyGenome23022012_contig_94527	623	+	ADU_236_x1379 (tgttatgctgatcggcgcggt)	GTTTCAGCAGTGGTATATTAGCCAATTCACCAAGAATTGGCTGGtgttatgctgatcggcgcggtc	2249	2249	0	0	0
HpolyGenome23022012_contig_94404	717	+	ADU_6947_x17 (tgcggcaacaacacagaatca)	GTTTCACAGAGTGGTTATCTTTGTCCCAAAAGGTTCTATTCTTACtgcggcaacaacacagaatca	17	17	0	0	0
HpolyGenome23022012_contig_94381	2326	-	ADU_1649_x85 (tttcaatcgaggtgtttaggg)	GTTTCAATCGGGGTATTTAAGGTGGGCTTTCACAAAAGTTTCCCGtttcaatcgaggtgtttaggg	85	85	0	0	0
HpolyGenome23022012_contig_94126	2660	-	ADU_33346_x4 (cagttgaacgcgtgtcaagta)	GTTTCAGCTTCTCTATAAAGAAAGGAGATGTTCAAGCAACTAAcagttgaacgcgtgtcaagta	6	6	0	0	0
HpolyGenome23022012_contig_94121	1676	+	ADU_57314_x3 (gatcgatatcgattgtcgac)	GTTTCAGGGTGCATGCTTGACATCCTCAAAAAATCGATAAAATCgatcgatatcgattgtcgac	3	3	0	0	0
HpolyGenome23022012_contig_9398	6388	+	ADU_67982_x3 (taaaagaagctaaagatgttt)	GTTTCAGCAAAGTTTAAAACACGATCAATTAGTTGACCCGGAGCtaaaagaagctaaagatgttt	3	3	0	0	0
HpolyGenome23022012_contig_93735	398	-	ADU_388_x682 (tccttgtttcggcaacttgttc)	GTTTCATGCAGTGAATTTAAGCAGATGAAGAGGCAGTCTGGTGTtccttgtttcggcaacttgttcc	749	747	0	2	0
HpolyGenome23022012_contig_93690	1076	-	ADU_1277_x125 (ttcaatcgtcttccccttgag)	GTTTCACTTGAAGCCTTTTAACATCGAAGGCAACGTTAACAACGGttcaatcgtcttccccttgagtc	158	158	0	0	0
HpolyGenome23022012_contig_9348	5692	-	ADU_5085_x23 (ttcgctaagtaatcttggctca)	GTTTCATCGGCACTATATGAGAAGGAGACGAAACCCTACTTGTttcgctaagtaatcttggctca	41	41	0	0	0
HpolyGenome23022012_contig_93306	221	-	ADU_2342_x55 (ttcatcgttcccgaaaagttga)	GTTTCACACGTCGTATAAAAACTCTCTATTGACTAGCTTGATGTttcatcgttcccgaaaagttgac	111	107	0	2	2
HpolyGenome23022012_contig_93195	1764	-	ADU_3343_x36 (tactctctagacagcggtacc)	GTTTCACAGGAAGTCTAAAATCAAAAAGCCACCTTAGCAGTTCtactctctagacagcggtacca	49	49	0	0	0
HpolyGenome23022012_contig_92654	1263	+	ADU_1164_x142 (tcagaagatgtagaactgagc)	GTTTCAGACGCGGTATAAAACGCTGCTCAGGAATAGGCATTTTGTtcagaagatgtagaactgagca	200	200	0	0	0
HpolyGenome23022012_contig_92443	1412	+	HES_17933_x6 (gttttaagctcgtctcgtgaacc)	GTTTCAAGCACGCTACATGAACCCCGACGCACGCAGGACGACgttttaagctcgtctcgtgaacc	6	0	6	0	0
HpolyGenome23022012_contig_92052	1712	+	ADU_4665_x25 (taataatcgtcatgcacctgc)	GTTTCAGACAGCCTTGATCTGTGTTAGAGCAACAAAGCCTCGGtaataatcgtcatgcacctgc	27	25	0	0	2
HpolyGenome23022012_contig_91732	1325	+	ADU_911_x202 (tttcccttaatgatagatcag)	GTTTCATTAGAGACATATAAGTCGCGTCCACTGAATCTCCTAGtttcccttaatgatagatcagat	441	406	0	35	0
HpolyGenome23022012_contig_9136	1089	-	HES_47759_x3 (gcagcgtattctgttgagccatgg)	GTTTCAACACGTGAGCAGGGATCGCAGTAGTCTCAAGTTTTACTTgcagcgtattctgttgagccatggc	5	0	5	0	0
HpolyGenome23022012_contig_9135	6958	-	ADU_81806_x2 (agttcctcctgtcgtgtgacttc)	GTTTCAGAATCAGTGGGATCCGCTGTGTCGAGGACTAATTGCCagttcctcctgtcgtgtgacttc	2	2	0	0	0
HpolyGenome23022012_contig_91285	4148	-	ADU_1691_x82 (ttgtgtacaagattggggaag)	GTTTCATGGGTCAGTTTAAAGGTCACCTTACAAAGGAACATGATtgtgtacaagattggggaagg	129	129	0	0	0
HpolyGenome23022012_contig_91081	1148	-	ADU_2077_x63 (tcattttcaggacgcggccgt)	GTTTCAGCTTTTCTATAAAGAAGAGCGTGTTTGGTCACCTAATtcattttcaggacgcggccgtc	79	79	0	0	0
HpolyGenome23022012_contig_90994	2254	+	ADU_363_x752 (tagcgacattttgagtagagt)	GTTTCACTTGATATTTATAAATGGACTAAAGAGGACCCTTATTGTtagcgacattttgagtagagtc	1334	1328	0	6	0
HpolyGenome23022012_contig_90945	2811	-	ADU_1635_x86 (tcatttccttcgtttctagac)	GTTTCAACTAAAATTTATAATCCCAACACGGAGCTGCACTCGTtcatttccttcgtttctagaca	119	107	0	12	0
HpolyGenome23022012_contig_90888	4561	-	ADU_5844_x20 (tgcgtgtaggtattacaaagg)	GTTTCAGCAGAACTTCAAATCACTAAGCGTGGAGAAGCAACTTACtgcgtgtaggtattacaaaggc	26	26	0	0	0
HpolyGenome23022012_contig_90631	1495	-	ADU_1493_x99 (tggattcgtttaccttcaacc)	GTTTCATGGTGATTATATAAGGGGAACGATACTGTGAGCACCATtggattcgtttaccttcaaccat	268	259	0	9	0
HpolyGenome23022012_contig_90480	353	+	ADU_3754_x32 (tgtttcgtcctcctcaaggcgt)	GTTTCACCTGGAGTTCTTAAGCCAAGTCACTGCAAATTGGTCATtgtttcgtcctcctcaaggcgta	58	58	0	0	0
HpolyGenome23022012_contig_9039	4522	+	ADU_1316_x119 (tgcatccatgattgcacgtat)	GTTTCAGGGGTGTTATATAAGTAAGGTGAGAATGCAGCGTCGGtgcatttatgtcacaacaatgt	250	245	0	5	0
HpolyGenome23022012_contig_90097	3183	+	ADU_78535_x2 (agaatcacgtacctgaaaatc)	GTTTCAGGTACGTGATTTACACTTTCAGCACCGTGTGTTGGGCagaatcacgtacctgaaaatc	2	2	0	0	0
HpolyGenome23022012_contig_90010	2254	+	ADU_1339_x117 (ttcagagcactttcaaccaac)	GTTTCACAAAGAATGTATAAGGAAGGTTTTCAGTAGTCACCAGttcagagcactttcaaccaacac	150	148	0	2	0
HpolyGenome23022012_contig_89924	1118	-	ADU_845_x223 (tagacccgcaatcacgagaaa)	GTTTCAACGAGCACAGATAAGTCCGCTCGCCTCGTTTTAGGCGGtagacccgcaatcacgagaaatt	302	302	0	0	0
HpolyGenome23022012_contig_89250	3233	-	ADU_12707_x10 (tgcttccttaccatttatggct)	GTTTCACGCTCTATATATACATAGTTTCTGAAAGCGCAGTATCGTtgcttccttaccatttatggct	13	10	0	3	0
HpolyGenome23022012_contig_88992	474	+	EGG_1459_x44 (aacgggtgacgggcgagtcgcgagcggga)	GTTTCACAGTCCCAATCAAAGGGCGATACCTGTCCACCGCGATGAacgggtgacgggcgagttgcgagcgggaag	310	0	0	304	6
HpolyGenome23022012_contig_8878	611	-	ADU_24394_x6 (tctgtctttgcagttctgaag)	GTTTCACTTCAATGATATAATATAATATTTATAATATTTTTCCtctgtctttgcagttctgaagc	10	10	0	0	0
HpolyGenome23022012_contig_88711	317	-	ADU_520_x458 (ttgtacgtctacaaagtgtac)	GTTTCAGGCTCTCTATAAATAAAGAGCTGGTTGAAAGACGACGGttgtacgtctacaaagtgtaca	502	502	0	0	0
HpolyGenome23022012_contig_88561	2926	+	ADU_74_x6089 (tgtaatttacggaaggtcgag)	GTTTCAAGACCACCATAAAAGAACTTCTGCAGCTCGTATTTTAGtgtaatttacggaaggtcgagct	7934	7882	2	39	11
HpolyGenome23022012_contig_88117	1291	+	ADU_16697_x8 (tgacatgattgacctttttgac)	GTTTCAGACATTGTATATAACACCTGAAAGCACGCCAGGTTTCGtgacatgattgacctttttgac	8	8	0	0	0
HpolyGenome23022012_contig_88091	420	+	ADU_79608_x2 (agcacgcataagaccttgata)	GTTTCAGAAAAAAATATTTACGTCCTTAACAAACTTGGCTAAATagcacgcataagaccttgata	2	2	0	0	0
HpolyGenome23022012_contig_88048	246	+	ADU_100451_x2 (gaagataaggagaacgagaa)	GTTTCAGACCGTGTTCAAGGAAGAACACGACCAGCTCCGAAACgaagataaggagaacgagaa	2	2	0	0	0
HpolyGenome23022012_contig_88026	746	+	ADU_232_x1401 (tcacggagccgtacttgagga)	GTTTCACAGCGGCTATAAAAGGTATCGGGAATCAACCTGAACATtcacggagccgtacttgaggat	1899	1899	0	0	0
HpolyGenome23022012_contig_87852	1776	+	EGG_56696_x2 (cggccatgtgtcttcaggc)	GTTTCAGGATCTCGTCACTGATGCGCCATTTGACTGCTCCGAGTcggccatgtgtcttcaggc	2	0	0	2	0
HpolyGenome23022012_contig_87644	2949	-	ADU_310_x974 (tgtattcgatggcgagagtaa)	GTTTCACACTCGATATTTCAAGAACGGAATCGATAGGTTCGACAGtgtattcgatggcgagagtaac	1043	1043	0	0	0
HpolyGenome23022012_contig_86560	3120	+	EGG_51510_x2 (atggtgcagctggcgcggaac)	GTTTCACACTCCTTCGGCTATGGTCTGATGGATGCTGGTACAatggtgcagctggcgcggaac	2	0	0	2	0
HpolyGenome23022012_contig_86107	3566	+	ADU_14598_x8 (aatcattgactcgaagccacgt)	GTTTCAAAGGCTGTATAAAAGCAGTCGAATGTCCGACCCGAGTGAaatcattgactcgaagccacgt	10	10	0	0	0
HpolyGenome23022012_contig_86065	1955	-	ADU_442_x565 (ttgagagcaatatagatgaga)	GTTTCAGCAGAGCTATATATTTAGTTCTGACGCAACAACTGGTGTttgagagcaatatagatgagacgcc	888	869	0	16	3
HpolyGenome23022012_contig_85579	1389	+	ADU_2717_x46 (tctgtccctcgagtttttcgca)	GTTTCAGCATCTCTATAAGTAAAGGGTGCATACCTGCAGCTCTGTtctgtccctcgagtttttcgca	76	53	0	19	4
HpolyGenome23022012_contig_85113	1136	-	ADU_151587_x2 (taatcaatttgttgaacttct)	GTTTCAGTTCACCTATAATAACCGCTTCATCGGCTCCTTTCTCGtaatcaatttgttgaacttct	2	2	0	0	0
HpolyGenome23022012_contig_84635	3755	-	ADU_1144_x147 (tctgcaaccaagcacactcgct)	GTTTCAGGGTTCCTATGTAGTCGGGGAGGTGCCCTAAAAATCCTtctgcaaccaagcacactcgcta	198	198	0	0	0
HpolyGenome23022012_contig_8443	8735	+	EGG_65745_x2 (gatgtaccgtgtggaact)	GTTTCAGGTCTGGGCGTACGTTAACCGGTGGAGCAATGACCCgatgtaccgtgtggaact	2	0	0	2	0
HpolyGenome23022012_contig_84420	2991	+	EGG_23316_x3 (agctggattggtcttggaca)	GTTTCAGAACGAAGTGATGAAGGAGACTCCGACGTACTTCTGgagctggattggtcttggacagggcgcc	9	0	0	9	0
HpolyGenome23022012_contig_84407	2847	-	ADU_1020_x175 (ttccacttatagttttgttgca)	GTTTCAGGCAGTGTATATAGTTAGTGCAGAATCTCCGTTTTGATtccacttatagttttgttgcat	191	185	0	6	0
HpolyGenome23022012_contig_84362	2153	+	ADU_10229_x12 (tcgagtgtgctttcccaatgg)	GTTTCAAGTGCACTATAGAACCTTGCCTAGCGCCAACTTTTCGGtcgagtgtgctttcccaatggt	19	19	0	0	0
HpolyGenome23022012_contig_83437	890	+	ADU_2671_x47 (ttctttctgttctcgtcttcct)	GTTTCAGCGTCTCTATAAATAAAGAGTGGATGCCTGAGGCTTCGTttctttctgttctcgtcttcct	61	59	0	2	0
HpolyGenome23022012_contig_82888	1645	-	ADU_2523_x50 (tcggttgaccctggcatcatgt)	GTTTCACCTGTGCTTAATAATAGACCGTCCAACAGGTGATGTCGTtcggttgaccctggcatcatgt	68	68	0	0	0
HpolyGenome23022012_contig_827	2889	-	ADU_352_x793 (taaatgtgtgtctgacaggct)	GTTTCATCCAGAAAATGAATTGAATGAATTAGCCCAATCACTATtaaatgtgtgtctgacaggctc	801	801	0	0	0
HpolyGenome23022012_contig_82629	2456	+	ADU_3377_x36 (tttcttgacatttatagcatt)	GTTTCAGTCACTGTATATAGTTTCTGAAAGCGCAGAACCTCCGCtttcttgacatttatagcattt	49	49	0	0	0
HpolyGenome23022012_contig_82581	2099	-	ADU_1091_x156 (ttagaatgctccacgcgactgt)	GTTTCACCCCGCCTATAATAACTGGCTTTTCTTCGTTCCGGGGAAttagaatgctccacgcgactgt	186	186	0	0	0
HpolyGenome23022012_contig_82103	3332	+	ADU_4888_x24 (tgtgctgcactgaggggaggg)	GTTTCATTGGTACATTAAGTATTTCGAACGTCACGCAGTTCCGAtgtgctgcactgaggggaggga	30	30	0	0	0
HpolyGenome23022012_contig_8178	2270	-	ADU_5296_x22 (taggtcgtcgctttcgactgc)	GTTTCACTGTGGGTATATATATTTTCTACGTTCGAGCGACATAGtaggtcgtcgctttcgactgca	29	29	0	0	0
HpolyGenome23022012_contig_81558	5209	+	EGG_31566_x3 (tgagatcgattcgctgtcgaa)	GTTTCAAAGACTGAGGAAGACAGGCGCATCACGCAAATAAAGAatgagatcgattcgctgtcgaa	5	0	0	5	0
HpolyGenome23022012_contig_81550	1564	-	ADU_424_x598 (tattgttagtgatagccaggac)	GTTTCACCGAGACCATAAAAGGAGCCAAAGAGCACTGGTCCCGTtattgttagtgatagccaggaccc	839	832	0	7	0
HpolyGenome23022012_contig_81540	3072	-	ADU_62_x8008 (tcgtacactctcaagcattcg)	GTTTCACAGCGGCTATAAAAGGTTGGGAAAGAGCCTCCCAGTGTtcgtacactctcaagcattcggg	14529	14485	0	31	13
HpolyGenome23022012_contig_81524	236	+	ADU_11257_x11 (taaaggtcgatcgaaccacta)	GTTTCAAAAGTATGTATTCACTTGTGAAAAACAAACTTTTTACtaaaggtcgatcgaaccactat	14	14	0	0	0
HpolyGenome23022012_contig_81503	5679	-	ADU_174_x2223 (tttggtatggcgtagcaaata)	GTTTCAGAGGAGCTATAAAAATCGCATACAACTCATAGCACTAGtttggtatggcgtagcaaatagt	3444	3431	0	9	4
HpolyGenome23022012_contig_810	2279	+	ADU_16850_x8 (tttgtcctctacaagctcaga)	GTTTCAATCTTCTAATAAGGTGGAGCTCAGAAGCTGATTGGTCCtttgtcctctacaagctcagac	17	17	0	0	0
HpolyGenome23022012_contig_80990	3037	+	ADU_20344_x6 (agcgatatctgagcattgttcg)	GTTTCAGCCGGCATATAAATATATAGTGCATGAGGGGCAGATGTagcgatatctgagcattgttcga	12	12	0	0	0
HpolyGenome23022012_contig_80896	4412	+	ADU_1257_x128 (ttcgttgttggaacttcatga)	GTTTCAGAGCATCTATTTAAGCATCCTGCTGATGAACAACCAGttcgttgttggaacttcatgag	178	159	0	16	3
HpolyGenome23022012_contig_80450	4487	-	ADU_70224_x3 (tttcatcgaaacctggaggcgt)	GTTTCAGTGCGATCTAATTTTCTTGAGAGGCCGCTAGTCCTCAGtttcatcgaaacctggaggcgt	3	3	0	0	0
HpolyGenome23022012_contig_80428	2158	-	ADU_1344_x116 (tcgttccttaggcgcagtcag)	GTTTCAGCAAAGGTATTTCAGCATAAAACACTGTGGTAGTCCGGtcgttccttaggcgcagtcaga	143	143	0	0	0
HpolyGenome23022012_contig_80150	470	-	ADU_892_x207 (tgggagatggatatatattctc)	GTTTCACGGCTGCTACAAAATGAGGGTTAAACGGCACGGATAGtgggagatggatatatattctcg	269	269	0	0	0
HpolyGenome23022012_contig_80096	4736	+	ADU_593_x389 (taactgtacttgctaggtata)	GTTTCAAACGGGGTATATATGGCAGAGCTCAGCGTGGAGAGATGGtaactgtacttgctaggtatag	824	810	0	11	3
HpolyGenome23022012_contig_80063	2167	+	ADU_10208_x12 (tcaactgcgtaggtaacattct)	GTTTCATGTGTTATTTATTTTGATTTCACTTGTGATCTATGGAAtaaacgagctcagtgtatggca	16	16	0	0	0
HpolyGenome23022012_contig_79750	1350	-	ADU_24294_x6 (tcaccgatattttaccattta)	GTTTCAGGCATTGTATATAAATGGTTTTCTTTCAAAAACCTAGAAtcaccgatattttaccattta	9	9	0	0	0
HpolyGenome23022012_contig_79674	1112	+	ADU_2092_x63 (tttgattcgctatttgagacg)	GTTTCAATGACAGTATTTCTTATACCTACTTATTTTCCAACCTtttgattcgctatttgagacg	71	71	0	0	0
HpolyGenome23022012_contig_79569	3989	+	ADU_3384_x35 (agtacgtattgaagtaagagca)	GTTTCACCTATGCTTAATAACTATGTTTCTTCGAAGTCTTATTGAagtacgtattgaagtaagagca	42	42	0	0	0
HpolyGenome23022012_contig_79414	866	+	HES_21686_x5 (gattagcttgtttggctcaagaa)	GTTTCAGTAAATCTGCCGGTTCGAAGACCATGTTGATCAATGGGgattagcttgtttggctcaagaa	5	0	5	0	0
HpolyGenome23022012_contig_78771	2609	+	ADU_3272_x37 (tgaagtatgtggaagcagcaa)	GTTTCACCTATGCTTAATAAGTGTGTTTCTTAGACGGCTTGTTGAagtatgtggaagcagcaatccc	72	72	0	0	0
HpolyGenome23022012_contig_7856	7352	-	ADU_632_x348 (tagcggagttctcttcagaag)	GTTTCAAACATAGTATAAAGAGCTCCTACAGGAGTCGAGGAGGTtagcggagttctcttcagaagcc	610	610	0	0	0
HpolyGenome23022012_contig_78335	1678	-	ADU_4862_x24 (tatagcaattcctcaacggtt)	GTTTCACTTTTGCTATAAAGTGGCTTTGGAATCTTTCAACCAGtatagcaattcctcaacggttt	29	29	0	0	0
HpolyGenome23022012_contig_7760	1202	+	ADU_309_x979 (tttagatgacccgtagcatgt)	GTTTCAGATATTGTTTTTAAGTGCTTCACAGGATGGAGACCTTAGtttagatgacccgtagcatgtg	1099	1099	0	0	0
HpolyGenome23022012_contig_77438	2965	-	EL3_10486_x3 (cagacatcgagctatcattgttcggg)	GTTTCACGACGTGACAAGAAGTGCGTGATGTGGTGACCTCGCTCcagacatcgagctatcattgttcggg	8	0	0	0	8
HpolyGenome23022012_contig_77322	1712	+	ADU_17122_x7 (atctagattacgggaaaagca)	GTTTCAAAAAGCAAATAAGGCTGTGCTACGCAGTGACCCACAAGAatctagattacgggaaaagca	7	7	0	0	0
HpolyGenome23022012_contig_77248	3180	+	ADU_5880_x20 (tttcttacgatgtatagccctt)	GTTTCAGGCAATGTATATAGAAACTGAAAGTGGGGGATCTCCGCtttcttacgatgtatagccctt	51	27	3	11	10
HpolyGenome23022012_contig_77104	2902	-	ADU_1822_x74 (tttctagcataagttcatcagc)	GTTTCATGAGAAGGTTAAATACTTATTTTCGTCCCCGTGCCGttttctagcataagttcatcagc	104	104	0	0	0
HpolyGenome23022012_contig_77008	4185	+	ADU_6116_x19 (taagcgtcgtaaaggtacagt)	GTTTCATTTTTTATATTTGATTAGAGTTTTGCAACTCTTTATtaagcgtcgtaaaggtacagt	19	19	0	0	0
HpolyGenome23022012_contig_76310	4020	-	ADU_4526_x26 (tgagctcaaacatgccgttgg)	GTTTCATATGAAATATGTATACCAAACGATAGAGCTCCAGCTACtgagctcaaacatgccgttggt	28	28	0	0	0
HpolyGenome23022012_contig_76254	1861	-	ADU_6957_x17 (tgtaaacgaaaacagagaagcg)	GTTTCACGTAAAGGTTTTTTGTCTCACAAGGCCTTGCTCTCACtgtaaacgaaaacagagaagcg	22	22	0	0	0
HpolyGenome23022012_contig_76253	1181	+	ADU_6957_x17 (tgtaaacgaaaacagagaagcg)	GTTTCACATAAAGGTTCTTTTTGTCTCAAAAGGTCCTGCTCTCACtgtaaacgaaaacagagaagcg	22	22	0	0	0
HpolyGenome23022012_contig_75575	3340	-	ADU_2992_x41 (ttacttgtgctcatgcttagt)	GTTTCAACGTTGCTTGGAATAAGTGCCACTTACGGTTATATTTGGttacttgtgctcatgcttagta	58	58	0	0	0
HpolyGenome23022012_contig_75156	552	-	ADU_567_x411 (tcgactcgttccgtacaaggtc)	GTTTCAAAAGGGTTTTATATAGGCTTGGTAGAGCCGCACCGCGTtcgactcgttccgtacaaggtcaa	616	571	0	45	0
HpolyGenome23022012_contig_74795	1229	+	ADU_6941_x17 (tgagaattttcgtcaacatttc)	GTTTCATGTAGACCATATTAACGACTTGTACCACTATTTTTGAtgagaattttcgtcaacatttcc	19	19	0	0	0
HpolyGenome23022012_contig_74746	11279	+	ADU_16806_x8 (ttcgacgcgaatgagtttgttt)	GTTTCACGAACAACATTTATCGAGTTTTTGAGACTGTTTGCTTGAttcgacgcgaatgagtttgttt	14	14	0	0	0
HpolyGenome23022012_contig_74731	2608	+	ADU_10338_x12 (tttttgctgtcgttacactaa)	GTTTCAAATTTCTTATAATTTCTTTACAACCTTTCTAACTGAAGtttttgctgtcgttacactaat	19	19	0	0	0
HpolyGenome23022012_contig_74670	1870	+	EL3_11265_x3 (gagcatcgtggagagtataaga)	GTTTCAGAGTAGAATGGAACAACATAAGAGAGAGAAGAAGAAGgagcatcgtggagagtataagag	5	2	0	0	3
HpolyGenome23022012_contig_74286	336	+	ADU_1939_x68 (tgcattttcttttcccatgga)	GTTTCAACGTTGTTTTATACTTTTGTTCTTGAAGGTGTCGATATtgcattttcttttcccatgga	74	70	0	4	0
HpolyGenome23022012_contig_74123	3691	+	EL3_19531_x2 (gaagtggaaacggtcagtgtcc)	GTTTCAACAGAGGTGCTTGAACTCGTGTCATCGTCCGATTCCTgaagtggaaacggtcagtgtcc	2	0	0	0	2
HpolyGenome23022012_contig_73213	677	+	ADU_146370_x2 (gtggtacagtgcgatttagga)	GTTTCAAAAACAGGATTAAGCCATTGGTGAACGACATGGTGCgtggtacagtgcgatttagga	2	2	0	0	0
HpolyGenome23022012_contig_73056	1819	+	ADU_4691_x25 (tgaagcaatcatcaagcagca)	GTTTCAGCTCTGCTATTTAGTGACGCCGGCACATGGTCGCCGTtgaagcaatcatcaagcagca	25	25	0	0	0
HpolyGenome23022012_contig_72916	1951	+	ADU_82594_x2 (atactgcacgtcacggtagaca)	GTTTCATTGAAAGCTCTGAACCCGCCACAAGGTAGTTCACAGAAAatactgcacgtcacggtagaca	2	2	0	0	0
HpolyGenome23022012_contig_72782	2198	-	ADU_33232_x4 (caatgacatgagcaaagagta)	GTTTCAAAGAGTCTTCAAGTCGCCAGGCGAAATTTTTGGGGTGAcaatgacatgagcaaagagta	4	4	0	0	0
HpolyGenome23022012_contig_72729	1060	-	ADU_1583_x90 (taataatgatcagggaaagcg)	GTTTCATTCGTTTCTTTAAATCTGAAATTGCGCGTATACTTCGTtaataatgatcagggaaagcg	102	102	0	0	0
HpolyGenome23022012_contig_72409	2190	+	ADU_1114_x151 (tttgaatttacagcttgatcac)	GTTTCATCTTCGCTATAAAACACTTAAGACTCACAAAGCACATtttgaatttacagcttgatcact	178	175	0	3	0
HpolyGenome23022012_contig_72269	1783	-	ADU_2343_x55 (ttcggaactagccctctaagc)	GTTTCATCGATTCAATATAGGTGTCACTCTAGCAGGTGGGGACGTttcggaactagccctctaagcg	156	63	2	52	39
HpolyGenome23022012_contig_7207	8423	+	EGG_64598_x2 (gatagatgtgctggctccac)	GTTTCAGCTGGTCCAGGCATTAGCGATCCGTGTGAGAAAGAAACgatagatgtgctggctccac	2	0	0	2	0
HpolyGenome23022012_contig_7158	2780	-	ADU_24855_x5 (aagattgaacaagctcctaagt)	GTTTCACCAAAGTATTATTGGTTACAGGTCAAGCGCTAGATCTGAaagattgaacaagctcctaagt	8	8	0	0	0
HpolyGenome23022012_contig_71529	9393	+	ADU_5818_x20 (tcaaagaaagatcaaactgttgc)	GTTTCAGAAAATGGATAAAACCTGCTTAAGAATTATTGATCGGtcaaagaaagatcaaactgttgc	45	45	0	0	0
HpolyGenome23022012_contig_71402	807	-	ADU_2232_x58 (tctgccaagaagaaaatgcgtc)	GTTTCACTACCGCTATTTCTTCGATTTCGGATCGCTTGCAAACATtctgccaagaagaaaatgcgtcg	72	72	0	0	0
HpolyGenome23022012_contig_71322	4863	-	ADU_127223_x2 (gcgtatcttccaggcactga)	GTTTCATTTCACAACTGCAGTAACTCAGTAGTTACTTACACAgcgtatcttccaggcactga	2	2	0	0	0
HpolyGenome23022012_contig_71199	3386	+	EGG_44110_x2 (agcaaagtcgcatgtggagggaag)	GTTTCATTGTAGTGTAAAGGTCCATCTATCTACGATATCTCAGagcaaagtcgcatgtggagggaag	2	0	0	2	0
HpolyGenome23022012_contig_7097	8439	+	ADU_2618_x48 (tgtctgaatcagaccatcgtg)	GTTTCACGTTGGAAATATAATGTTCTAGTCGAGCAATCAATGAACtgtctgaatcagaccatcgtgt	60	60	0	0	0
HpolyGenome23022012_contig_70703	3846	-	ADU_75975_x2 (acacggcccagtagtatgcg)	GTTTCACCATACCCTAACATATATTCGCTTTATAGAGTTGGAAAAacacggcccagtagtatgcg	4	2	2	0	0
HpolyGenome23022012_contig_70496	3338	-	ADU_16678_x8 (tctgctgaagaatctataggtc)	GTTTCATTCAGATGATAAATGTCTCCAAGCATGGTTACCCAATtctgctgaagaatctataggtc	11	11	0	0	0
HpolyGenome23022012_contig_69985	4314	+	ADU_43993_x4 (ttgcttgttgtgtcaagtgtct)	GTTTCACTCGTTCTATTTATGAATTCTCGCATCCGAGGATGCCttgcttgttgtgtcaagtgtct	4	4	0	0	0
HpolyGenome23022012_contig_69748	888	-	ADU_839_x225 (tgcgttctgacgctttgctacc)	GTTTCACTTCCAGTATTTATCGCTTTCGTAGAGTCACGTCATCAGtgcgttctgacgctttgctacc	401	401	0	0	0
HpolyGenome23022012_contig_69561	7572	+	HES_17452_x6 (gtattattgtcttcatttcggaat)	GTTTCAAAGTCAGGTGATCAAAAGAACATTTCTGGCGCAAATCTgtattattgtcttcatttcggaat	9	0	9	0	0
HpolyGenome23022012_contig_69143	3475	-	ADU_6189_x19 (ttcccgagctattttcatgcc)	GTTTCATTTTCTGCTGATATTCTTTTGCATTGTCGGTTATCAATtcccgagctattttcatgccgc	22	22	0	0	0
HpolyGenome23022012_contig_68736	7941	+	EGG_57376_x2 (cgtgcccggtcggtacggcatgtgtgg)	GTTTCATTCTAGGGTGTTCGAGCACCTGCGACGACACGAAGCcgtgcccggtcggtacggcatgtgtgg	2	0	0	2	0
HpolyGenome23022012_contig_68565	1392	-	ADU_58_x8438 (ttataagtaagagccatagcat)	GTTTCAGATTCTCCATAAATAACGAGCACAGTTCAGTATCGCCAGttataagtaagagccatagcattc	11740	11694	0	32	14
HpolyGenome23022012_contig_6854	2133	+	ADU_722_x284 (ttttcatgtagtccagttgtc)	GTTTCACCCTACTTATAAATCTGGCGGAGGCACCCAGCTCAGTttttcatgtagtccagttgtcctt	610	556	0	52	2
HpolyGenome23022012_contig_68318	2962	+	ADU_151332_x2 (taaagtatgtcggaagaggaa)	GTTTCACCTATGCTTAAAAATCGTGTTTATTCGGATACTAATtaaagtatgtcggaagaggaa	2	2	0	0	0
HpolyGenome23022012_contig_68	2555	+	ADU_694_x296 (tcgggctcgtcatcgcgctgt)	GTTTCAATGCTTCTACTTAAAGCCTTTGGAACGGAGGACTTGGATttctatctccgtcctcatgagt	430	418	0	9	3
HpolyGenome23022012_contig_67719	345	-	ADU_43_x13730 (tttgaagtcctcggacagcat)	GTTTCAACTTTGCTATTAATAGTGGTAGATAGTGGTGTTACAGtttgaagtcctcggacagcatgt	15026	14997	0	20	9
HpolyGenome23022012_contig_67692	2803	+	ADU_69646_x3 (tgtacttgaggcgttaagtgctc)	GTTTCAGGGGCGTTTGATAAACCGAGAATTGTAGTCACCCTTTGTtgtacttgaggcgttaagtgctc	3	3	0	0	0
HpolyGenome23022012_contig_67553	3302	-	ADU_51_x10607 (tggatacactgagcggaagcc)	GTTTCAATCTCGTTATTTATTTGGAAGTCAGGGGTCCACACTCATtggatacactgagcggaagcctt	12944	12942	0	2	0
HpolyGenome23022012_contig_67522	1365	+	ADU_7423_x16 (tcatactgcagtgctggtat)	GTTTCAATCCGATTATAAATAGAATATGCATCCTTCATGGGCAGtcatactgcagtgctggtatgc	32	32	0	0	0
HpolyGenome23022012_contig_672	3642	-	ADU_1040_x170 (tacatcctgccttcgagcatg)	GTTTCACACTTCCCATAAAAGACGAATCGCTTCCGGTATGCCCAGtacatcctgccttcgagcatg	181	181	0	0	0
HpolyGenome23022012_contig_67182	5452	+	EGG_40376_x2 (accctcttgcaagatccgga)	GTTTCATGAAATACACAGCGAAGCTATTTGGATCGCTTCTGAAAaccctcttgcaagatccgga	2	0	0	2	0
HpolyGenome23022012_contig_66879	1078	+	ADU_126040_x2 (gcgaatactggagcaaatttgg)	GTTTCAGCGACACCTTTGATTTTGTAAGCATCCTAGTCCAGGTgcgaatactggagcaaatttggt	4	4	0	0	0
HpolyGenome23022012_contig_66501	2373	+	ADU_1297_x121 (agtatgtcgaagacgcaattcc)	GTTTCAACGGTGCTTTATATTTCTGTTCTTGAAGACCTTGTCGGagtatgtcgaagacgcaattcc	168	168	0	0	0
HpolyGenome23022012_contig_66482	2241	+	ADU_31408_x5 (tgtactcgtccgaggagatcg)	GTTTCATGCACAAAATATAGTGGAGAAGAAGCAATCAGGCGTtgtactcgtccgaggagatcgg	8	8	0	0	0
HpolyGenome23022012_contig_66284	273	+	ADU_217_x1561 (taaaacgacattgaagcatca)	GTTTCAAGAATGGTACTTTAGAGCTGTGGTAGTCCTGTTTAGCATtaaaacgacattgaagcatcagaa	1823	1819	0	4	0
HpolyGenome23022012_contig_66187	4387	-	ADU_1085_x157 (tggattacaaacggaagagccc)	GTTTCAGGACGTTTTCATTTAAGAGTACAAACTTGCTGCAAGCtggattacaaacggaagagccca	191	191	0	0	0
HpolyGenome23022012_contig_65792	690	-	ADU_81806_x2 (agttcctcctgtcgtgtgacttc)	GTTTCAGGATCAGTGGGATCCGCTGTGCCGAGGACTAATTGCCagttcctcctgtcgtgtgacttc	2	2	0	0	0
HpolyGenome23022012_contig_65737	922	-	ADU_6892_x17 (taacactccgccaccgttgca)	GTTTCACGTAGGGTATAAGGCGACACTCCGCCATCTGTTTATTGGtaacactccgccaccgttgca	17	17	0	0	0
HpolyGenome23022012_contig_65642	700	-	ADU_563_x416 (tgtttttatattaggttggtg)	GTTTCAGTTTCTCCATAAATATTAGGCGAATACAGGTACGTTCAGtgtttttatattaggttggtgc	522	509	0	11	2
HpolyGenome23022012_contig_6473	3828	+	ADU_68867_x3 (tccatacgcgatctcgacttcc)	GTTTCAGTGACTCACAAAGGCTGCGCCACGAACTGTGCTGCTATtccatacgcgatctcgacttcc	3	3	0	0	0
HpolyGenome23022012_contig_64621	3320	-	ADU_6961_x17 (tgttcatcattcacaagagttt)	GTTTCACGTGTTGTACTTATGACGGAGATCAGAAGACTGAGTTGTtcatcattcacaagagtttga	26	26	0	0	0
HpolyGenome23022012_contig_64581	6611	-	ADU_1899_x70 (taaattcaaaggtcgatcgaa)	GTTTCAAAAGTAGGTATCCACTTGTGAAAATCAAACTTTTTACtaaattcaaaggtcgatcgaac	75	75	0	0	0
HpolyGenome23022012_contig_64524	2016	-	ADU_151395_x2 (taacatatatagctcctgtgac)	GTTTCAAGCATTGTATATAGTTTCAGAAAGTCAAAAATCCTCTtaacatatatagctcctgtgac	2	2	0	0	0
HpolyGenome23022012_contig_64383	1736	-	ADU_190_x1909 (tcgattatgcagcaactggtg)	GTTTCAAGGTACTATTATAAGCCGACCCTACAGTTGCGTCATtcgattatgcagcaactggtgat	2305	2305	0	0	0
HpolyGenome23022012_contig_64225	3268	-	ADU_5325_x22 (tgcacgggcttgccaaaatgtt)	GTTTCACGTTTGGTATATATGGATAGATCTCGTTCTGCGTCAGtgcacgggcttgccaaaatgtt	60	60	0	0	0
HpolyGenome23022012_contig_64197	4973	+	ADU_2922_x42 (tccatagtgaattccagcagca)	GTTTCAGTCGTAGCATCTAAAGCTGCAAGCCTATCCTGCTGGAttccatagtgaattccagcagca	64	64	0	0	0
HpolyGenome23022012_contig_64080	1271	+	ADU_192_x1867 (tgactttataaggtcgtggtg)	GTTTCAATCAAAGTATGAAAGGACGAGAACACGCTGTGGGTGGtgactttataaggtcgtggtga	2052	2052	0	0	0
HpolyGenome23022012_contig_63586	4681	-	ADU_133_x3066 (tagataaggatctagccgagca)	GTTTCAACTAGACTATAAGTAGGCATGGAACGGTGGTCTTCGTTAgataaggatctagccgagca	3190	3170	0	20	0
HpolyGenome23022012_contig_63445	3839	-	ADU_170_x2259 (tactactaagtctcgaaattca)	GTTTCATGCTTGCTATAAAAAAGGAATCAGGACAATGGAAGCTAGtactactaagtctcgaaattcagc	4116	4072	0	42	2
HpolyGenome23022012_contig_63034	6313	-	EL3_6650_x5 (gagcatcgtggagagaaaggga)	GTTTCAGAGTAGAATGGAACAACATAAGAGAGAGAAGAAGAAGgagcatcgtggagagaaagggag	14	0	0	0	14
HpolyGenome23022012_contig_62844	243	-	ADU_14363_x9 (tcgatattgtggaacaaatcccc)	GTTTCATGAGCATTATTTATTCGTGACCGAACTCCGCAGAAATtcgatattgtggaacaaatcccc	25	20	0	5	0
HpolyGenome23022012_contig_62816	1776	+	ADU_52923_x3 (gacaaagatctatctgtgactgg)	GTTTCACGATCCGAGGCCCGTCGATGTAAGAGACTAGAACCGgacaaagatctatctgtgactgg	3	3	0	0	0
HpolyGenome23022012_contig_62690	2445	+	ADU_1360_x114 (ttgattactgtcaggcaaaaat)	GTTTCAACGACACGATAAATCTCTTTTTGTACTAATCGTAAGCAGttgattactgtcaggcaaaaat	173	173	0	0	0
HpolyGenome23022012_contig_62541	1481	-	ADU_8046_x15 (tttcgtttggtctcttgagc)	GTTTCAGTGCCATTTAAAAAGCGGAGCAGTTCTTGACTCCAAGCTttcgtttggtctcttgagctg	29	27	0	2	0
HpolyGenome23022012_contig_62186	3269	-	ADU_32147_x4 (aattccaaagtcgatcggacc)	GTTTCAAAAGCATGTATTCATTTGTGAAAAACAAACTTTTTACTAaattccaaagtcgatcggacc	6	6	0	0	0
HpolyGenome23022012_contig_61964	2432	-	ADU_44503_x3 (aacaagttcgaaatatcgatcg)	GTTTCAGGTGCCGTAAATACGATAACTGCTCAACATGCCTCCAaacaagttcgaaatatcgatcg	5	5	0	0	0
HpolyGenome23022012_contig_616	7056	-	EGG_14181_x5 (gttgtgcaggtatcgtaat)	GTTTCACTTGAAGTGATTTCAGAGTTCTCATCGTTACGTTCGTTCgttgtgcaggtatcgtaatgtgcc	17	2	0	15	0
HpolyGenome23022012_contig_61597	375	-	ADU_51974_x3 (gaagctcttgatttcttgccaga)	GTTTCAAAGCATGGTTCTCCTCACGAAGACTGAGAACCTGATCATgaagctcttgatttcttgccaga	3	3	0	0	0
HpolyGenome23022012_contig_61504	506	-	ADU_3979_x30 (ttggtttgtatagcgtggcaaa)	GTTTCAACACACCTATATCAATGCACCTTAGAAGCGCCCCGTTtggtttgtatagcgtggcaaa	73	73	0	0	0
HpolyGenome23022012_contig_61499	3831	+	ADU_12742_x10 (ttatccagtcgtccattcgaca)	GTTTCAGGCGTTTCATAAAGCGTTGCGCTTTCCACTCGGACTAGttatccagtcgtccattcgaca	12	12	0	0	0
HpolyGenome23022012_contig_61307	3547	-	ADU_6985_x17 (ttgtgtaagtctccccactgg)	GTTTCAACGGCACTACTAATGGTCGACATCTTTCTACTATTCAAttgtgtaagtctccccactggc	26	19	0	4	3
HpolyGenome23022012_contig_61290	650	+	ADU_8573_x14 (tcagtaacggttcaatgatct)	GTTTCACCTATAGAATATAAGTAGCCTTACTCCAAAGACGAGGtcagtaacggttcaatgatct	14	14	0	0	0
HpolyGenome23022012_contig_61261	2407	-	ADU_12695_x10 (tgcgaatctgtttgagtttga)	GTTTCATCGCAGCCGTAAATGTCAAAAGGATATCGCGCTCCAAtgcgaatctgtttgagtttga	10	10	0	0	0
HpolyGenome23022012_contig_61197	2464	+	ADU_3069_x40 (ttgtttgagacggcaccttagg)	GTTTCATCGTTTCTATTTAAATGCTCTGTTGAGGAGGGAATCTTtgtttgagacggcaccttaggt	72	72	0	0	0
HpolyGenome23022012_contig_61176	5953	-	HES_18488_x5 (acttgcggtcacttaggtaattaga)	GTTTCACGACCGATGCACCATGTTGCGAGACGGGTTTAACTCatacttgcggtcacttaggtaattagacc	13	0	13	0	0
HpolyGenome23022012_contig_60780	2078	+	ADU_4077_x29 (tccgcgtcactttctgcgtgt)	GTTTCAAGTAGCGCATAAATAGGTGACTAAATGGTGGCGTTAGtccgcgtcactttctgcgtgt	29	29	0	0	0
HpolyGenome23022012_contig_60738	3369	+	EGG_33659_x2 (aaactctgctcaaaccagga)	GTTTCACCAAAATCGAGTCGTTGTGGAGCGTCAGTTAGTACAaaactctgctcaaaccagga	2	0	0	2	0
HpolyGenome23022012_contig_60501	2856	+	ADU_31085_x5 (tattaaggctagaacattgag)	GTTTCACCTTTGCTATAAAGTGGTTTGGGAAATGTGGTGACCAGtattaaggctagaacattgagt	13	8	0	5	0
HpolyGenome23022012_contig_60493	4113	-	ADU_4409_x26 (agcatgtcgagagagcagttt)	GTTTCATCTGTGCTTAATAATTGCATTTCTTCGAGGGCTTATTGAagcatgtcgagagagcagtttc	33	33	0	0	0
HpolyGenome23022012_contig_60396	12136	-	ADU_390_x669 (ttgttctcgtcgttcaaagt)	GTTTCAATTGCGGTATTTAACTGGGCAGAACTGTCCCCTCGCAGTtgttctcgtcgttcaaagtttc	889	887	0	2	0
HpolyGenome23022012_contig_60282	1136	+	EGG_65622_x2 (gatgggtccacctcgtga)	GTTTCAGGAGTTCCTTGTGCCCGAAAAGATCGAATTACTGGAAGAgatgggtccacctcgtga	2	0	0	2	0
HpolyGenome23022012_contig_60122	384	-	ADU_5529_x21 (tatgccgaaggagcagttccg)	GTTTCAACGTTGTTTTATATTTCTGTTCGAAGGACTTATTGAAGtatgccgaaggagcagttccga	27	27	0	0	0
HpolyGenome23022012_contig_6	2578	+	ADU_3827_x31 (tagcatcacgattgaataggca)	GTTTCATAGAATCCTAAAATGGTACGGGCTTATGGTATCGTGGAtagcatcacgattgaataggca	40	40	0	0	0
HpolyGenome23022012_contig_59985	4366	+	EGG_22434_x3 (acgggatagtgttcctcgagtt)	GTTTCATTGTTGACCATTTGTATGTGTATGTGTGCGTCCTAAacgggatagtgttcctcgagtt	5	0	0	5	0
HpolyGenome23022012_contig_5994	4712	+	EGG_32366_x3 (tgtggtgagccagggcacttct)	GTTTCAGGCGGCGGCGGCGGCGGTGGTGGCAGCTCCTGCTACaactgtggtgagccagggcacttctccc	11	0	0	11	0
HpolyGenome23022012_contig_59522	1457	+	ADU_2305_x56 (tttaggatctctgcacgtaaa)	GTTTCATGAACGCAATTTCAAGCAATACCTTCCTAAACCCCCGGtttaggatctctgcacgtaaaa	92	92	0	0	0
HpolyGenome23022012_contig_59302	3036	-	HES_2069_x40 (ctgtgcatcgctaggaagcgcta)	GTTTCATTAGTAATTGAACAAAATCTTAAACGGATACAACAGTActgtgcatcgctaggaagcgcta	40	0	40	0	0
HpolyGenome23022012_contig_58694	710	-	ADU_76025_x2 (acacttaagaaccgtttatcaaaca)	GTTTCACTCCAGACGTTTTGATATCAAGTGACCACCACTCAACTacacttaagaaccgtttatcaaaca	2	2	0	0	0
HpolyGenome23022012_contig_58541	1877	+	ADU_9375_x13 (tggaccaattcgcagcgacgc)	GTTTCAACGGCAATATTTTTGTAAGAAAATTCTAGAAAAATCGAtggaccaattcgcagcgacgcct	26	26	0	0	0
HpolyGenome23022012_contig_58529	3071	+	ADU_1899_x70 (taaattcaaaggtcgatcgaa)	GTTTCAAAAGTAGGTATCCACTTGTGAAAAACAAAGTTTTTACtaaattcaaaggtcgatcgaac	75	75	0	0	0
HpolyGenome23022012_contig_57649	5945	-	ADU_923_x199 (ttttccgaaaaccagaggcacg)	GTTTCAACGTTGCTATTTAGCTAAAGCTAATTAAACGCGAAATTtttccgaaaaccagaggcacgt	292	292	0	0	0
HpolyGenome23022012_contig_57510	2702	+	ADU_24701_x6 (tttggattcgacgcatcacct)	GTTTCAATTAATCTTTGAAAGTGACATGAAAGAAGAAAATAAAGTttggattcgacgcatcacctcca	18	18	0	0	0
HpolyGenome23022012_contig_57129	2560	+	ADU_6540_x18 (tggaactttattgaaggcctga)	GTTTCAGTGAGTGTTCTTTTGTACCAAACGGGTTTGTTACGGtggaactttattgaaggcctga	18	18	0	0	0
HpolyGenome23022012_contig_56893	1748	-	ADU_492_x498 (ttagaaatcgctactaatacg)	GTTTCAAGTAAGCAATATCTACTCTGTCTACTCTACCAACCAGTtagaaatcgctactaatacga	506	504	0	2	0
HpolyGenome23022012_contig_56801	1221	-	ADU_68641_x3 (tatgtcgaaggagcacttctaa)	GTTTCAACGTTGTTTTATATTTCTTTTCTCGAAGGGCTAATGAAGtatgtcgaaggagcacttctaa	5	5	0	0	0
HpolyGenome23022012_contig_56757	1064	-	ADU_8535_x14 (tacagaatgtgcgaaacgcacc)	GTTTCAAAACCTTCATAAGAGCGATAAAAGAGAAGTTTAAGACtacagaatgtgcgaaacgcaccg	18	18	0	0	0
HpolyGenome23022012_contig_56522	3454	-	ADU_59_x8426 (tcttcaatacattgggctggc)	GTTTCAAGCCGTATATTTATATCGCTTACTCCTCTAGCACTAGTCttcaatacattgggctggcccg	9632	8987	0	418	227
HpolyGenome23022012_contig_56222	934	-	ADU_2106_x62 (tatactcgatgtcccatgcgttc)	GTTTCAGACGCAGTATAAATCACGGATGGAGTCCAGGTAACGCACtatactcgatgtcccatgcgttc	137	128	0	6	3
HpolyGenome23022012_contig_56217	1758	-	ADU_2148_x61 (ttgaacctactggggttttgtg)	GTTTCAGCTCATCTACAAATAGCTTCGCGAAGGGAGGGTTGTACttgaacctactggggttttgtgca	102	99	0	3	0
HpolyGenome23022012_contig_55976	5132	+	ADU_7931_x15 (taagctaacggcgtcctcttg)	GTTTCATTCTGTGCTTGTAACCCCGTTAATTCGTCGTTTTTCTAAtaagctaacggcgtcctcttgg	17	17	0	0	0
HpolyGenome23022012_contig_55798	853	-	ADU_542_x438 (tcgtctcactgtgcatgctaat)	GTTTCACCTTCCTTATAAAAAACAGTGGTAGCTGGCACACTGGtcgtctcactgtgcatgctaat	495	495	0	0	0
HpolyGenome23022012_contig_55733	5439	-	ADU_1571_x92 (tttgaaatgtgtactttgcga)	GTTTCAGGTGGTTTACTAAAGGAAACTACGACCTCCCTGTTAATttgaaatgtgtactttgcgagt	150	150	0	0	0
HpolyGenome23022012_contig_55458	6039	-	EGG_78554_x2 (tgactgccccatgtccgagacgcc)	GTTTCAGTCCCTATGCCCATGGCTGCCTCATCGTCTTTGATGCCtgactgccccatgtccgagacgcc	2	0	0	2	0
HpolyGenome23022012_contig_55260	4912	-	EGG_57554_x2 (cgttcccgtgcctcagctgaagcagtt)	GTTTCAGGAAATCGAGATCGGAAACAAGTCAGTGATTGTCGTGTAcgttcccgtgcctcagctgaagcagtt	2	0	0	2	0
HpolyGenome23022012_contig_55189	2366	-	ADU_11328_x11 (tcgttctaactctagtctttga)	GTTTCAAGCTGGGCATTTAAAAGGACTGAAACGGGCGCCACAGtcgttctaactctagtctttga	24	17	0	7	0
HpolyGenome23022012_contig_55086	2655	-	ADU_11417_x11 (ttatcatttgtatgcctgtgc)	GTTTCAGGCATTGTATATTGCTTCTGAAAGCACAAAATCTTCACttatcatttgtatgcctgtgc	14	11	0	3	0
HpolyGenome23022012_contig_54659	3968	+	EGG_65852_x2 (gatgtgcgctgtcgagctgaact)	GTTTCAGGACATTTGCATTGAAAACTCTGCCGGCCATCTGGCGAAgatgtgcgctgtcgagctgaact	2	0	0	2	0
HpolyGenome23022012_contig_54134	2399	+	ADU_3070_x40 (tttaacgcctagaaagcattc)	GTTTCAAGTCCCGTATAAGAGCGATGGACTAGTCTTCCGGCGGTttaacgcctagaaagcattcgg	52	50	0	2	0
HpolyGenome23022012_contig_53774	4249	-	ADU_404_x635 (tccttgtccatctcgtcgttg)	GTTTCAGGAGCAAGAGTTATAGAAAATCGACGTCGATGAGACTGTtccttgtccatctcgtcgttgat	867	867	0	0	0
HpolyGenome23022012_contig_53585	2019	+	ADU_112_x3757 (tgcgagagcaattgtaggaaa)	GTTTCATTAGGGGTATAAGAAGAAGAGAGAGATTGGTCGGCAGtgcgagagcaattgtaggaaatcc	4135	4135	0	0	0
HpolyGenome23022012_contig_53457	3893	+	EGG_6048_x11 (tcatttttcgccgcgtttttac)	GTTTCAAGGCAACTACATATATGTTCTTTAATTCAGTGACTTAGtcatttttcgccgcgtttttac	33	17	0	13	3
HpolyGenome23022012_contig_5321	208	-	ADU_19583_x7 (taacgctcttgtatatcgttg)	GTTTCATTGCTTCTAGAAATTCAGATTTCTTCCGAAATGGAATtaacgctcttgtatatcgttggc	12	12	0	0	0
HpolyGenome23022012_contig_52460	1614	+	ADU_19810_x7 (tgaagcatgtcgaaagggccat)	GTTTCATCAATGCTTATAAATTACGTTTGTTCGAAGACTTATtgaagcatgtcgaaagggccat	13	13	0	0	0
HpolyGenome23022012_contig_52250	4219	+	ADU_6502_x18 (tattgcctttagaaccagtga)	GTTTCATTTACCATCCTTAAGAAGAAATCTGATCTACGTCTGAtattgcctttagaaccagtga	18	18	0	0	0
HpolyGenome23022012_contig_52214	1002	-	ADU_81806_x2 (agttcctcctgtcgtgtgacttc)	GTTTCAGGATCAGTGGGATCCGCTGTGCCGAGGACTAATTGCCagttcctcctgtcgtgtgacttc	4	4	0	0	0
HpolyGenome23022012_contig_51640	4392	-	EGG_65632_x2 (gatgggtggacctccagtgggaa)	GTTTCAATGCTCTGATTTTCAGTCTGGGCGCCAAATGGTGGCATgatgggtggacctccagtgggaa	2	0	0	2	0
HpolyGenome23022012_contig_51255	4871	-	ADU_47204_x3 (atctacttccaatagctcgtg)	GTTTCAGTCCCTCCATAAATAGCGAGTGTAGCTGGACGTTATGGAatctacttccaatagctcgtg	3	3	0	0	0
HpolyGenome23022012_contig_51251	591	-	ADU_360_x771 (tgaagagcacagtataggcat)	GTTTCAATGTTACTATAAGACGATGACTGAAAAGCTCTATCAttgaagagcacagtataggcata	974	974	0	0	0
HpolyGenome23022012_contig_51029	2700	-	ADU_1944_x68 (tttctgaagaaattatggcaa)	GTTTCAAACTTTATATTAAGCACAATCCAATCGATACGGTCACtttctgaagaaattatggcaag	90	90	0	0	0
HpolyGenome23022012_contig_50764	673	+	ADU_3642_x33 (tataacgttcacacggaagtc)	GTTTCATGTCTTGTTTGAAAAGTGGCCTTCGACTGACGATCCAAtataacgttcacacggaagtca	36	36	0	0	0
HpolyGenome23022012_contig_50707	3098	-	ADU_7487_x16 (ttcgactcgcttggtcactgc)	GTTTCACGCAGTTGTTATTTTAGCAAGGACAAGCAGTTAAGAAAttcgactcgcttggtcactgc	16	16	0	0	0
HpolyGenome23022012_contig_50689	5603	+	ADU_127724_x2 (gctactgttagtgcgtgaccg)	GTTTCATCCTCGATCTCGTTGGTTGATCTGATACCGGGTGCTgctactgttagtgcgtgaccg	4	2	2	0	0
HpolyGenome23022012_contig_5023	2260	+	ADU_956_x189 (tttatgcagttgatcaccgtg)	GTTTCAGCGTCTCTATAAATAGTAAGCGGAGACGTAGCAGTCCGCtttatgcagttgatcaccgtgct	221	219	0	2	0
HpolyGenome23022012_contig_49969	1822	-	ADU_3199_x38 (tctgcagccgattccatgtca)	GTTTCACATTACCTTTATAAGCGCTGCCATATAGAGTCGGCGTtctgcagccgattccatgtcag	44	44	0	0	0
HpolyGenome23022012_contig_49928	5284	-	EGG_67458_x2 (gcgccgatgcgggtactgggct)	GTTTCAGTTCATTTCTTCTGCCACGGCCATTGCCACAACGCTgcgccgatgcgggtactgggct	2	0	0	2	0
HpolyGenome23022012_contig_49813	1904	+	ADU_10216_x12 (tcccctattttaactggctgct)	GTTTCAATTCAGCTATAAAGCTGTCTTCTTGCGCAGGTTGGTTGGtcccctattttaactggctgct	23	20	0	3	0
HpolyGenome23022012_contig_49549	602	+	ADU_454_x548 (ttaaccaagcgaatcagaact)	GTTTCATGCAGAAAATTTAAACCAAGCTTTAACCACAAGCTGGttaaccaagcgaatcagaactat	1150	1150	0	0	0
HpolyGenome23022012_contig_49544	3662	-	ADU_2975_x41 (tagcgcgagcttatagctctt)	GTTTCAGGTACTGTATATAAATAAATAAATGACTGCATTTCTTGTtagcgcgagcttatagctctt	45	45	0	0	0
HpolyGenome23022012_contig_49416	2044	+	ADU_5079_x23 (ttactgtttctccttaatctgt)	GTTTCAATGAAGGATTATCAAAGCAAAGTGAGCGACAACGCTAGttactgtttctccttaatctgt	45	45	0	0	0
HpolyGenome23022012_contig_49326	1872	-	EGG_76307_x2 (tattgtccattcaagcac)	GTTTCAGACAAGTGGTCACCTGCTCTACAGATTCGCACCGTATtattgtccattcaagcac	2	0	0	2	0
HpolyGenome23022012_contig_49119	6190	+	ADU_89824_x2 (cccacttttagatcacagtcgta)	GTTTCAAAAACTGTTTTTCTTCGCTTCTCCGAAATCAAAGCGAcccacttttagatcacagtcgta	2	2	0	0	0
HpolyGenome23022012_contig_49116	1964	-	ADU_6602_x17 (acgtactgcaaatcttttgtac)	GTTTCAAACCGTCTTTTTGACCGCGCGACGCGGACGGTATTGTacgtactgcaaatcttttgtac	17	17	0	0	0
HpolyGenome23022012_contig_48904	3955	+	ADU_285_x1085 (tagcaatagctggagctcctgg)	GTTTCAGCGTCTCTATAAATACCGAATGGACTGCTCATTCCACtagcaatagctggagctcctggg	1405	1405	0	0	0
HpolyGenome23022012_contig_48603	11136	+	ADU_1354_x114 (taattcgcaatccaaccctcgt)	GTTTCATTGCTGCTACAAATGCGCCACACAGTCGCAGACCTGTAGtaattcgcaatccaaccctcgt	179	149	0	18	12
HpolyGenome23022012_contig_48320	4859	-	HES_40767_x3 (gaaagtatggggagctgtgggactatag)	GTTTCACAATGGAGATGAGGTCGTCAGTTTCCGCGAATGTTGATGgaaagtatggggagctgtgggactatag	9	0	9	0	0
HpolyGenome23022012_contig_48258	479	-	HES_42494_x3 (gaatgatattgagagagtttat)	GTTTCAACCGACATACCCGCTCGAAATCCATGTTGAACGGTGGgaatgatattgagagagtttat	3	0	3	0	0
HpolyGenome23022012_contig_48227	5199	+	ADU_8644_x14 (ttctcatgggtgaaaaggagtt)	GTTTCAGGATGGATATAAATACAGCAGCATTAGGCCGCTGTGCttctcatgggtgaaaaggagtt	20	20	0	0	0
HpolyGenome23022012_contig_482	616	-	ADU_484_x508 (tcattgggtgtcttttagcat)	GTTTCAGATTTCGTATATAAACTATAGTGAGGGTGTTGCGGTATtcattgggtgtcttttagcatt	528	528	0	0	0
HpolyGenome23022012_contig_48063	4807	+	ADU_53896_x3 (gacggaagaatcaatgtaagacgt)	GTTTCAAGAAAACAAGGAAACAGTGTGAGACGTTTATTCAACACGgacggaagaatcaatgtaagacgttta	8	8	0	0	0
HpolyGenome23022012_contig_4772	1737	+	ADU_1375_x112 (tcactctagtacgtagcacga)	GTTTCAATTCAACCACTTGAGATGTATTCCTTCTGCTACGGCATtcactctagtacgtagcacga	112	112	0	0	0
HpolyGenome23022012_contig_47581	2042	-	ADU_152552_x2 (tagtcgatttgttgtttaggg)	GTTTCAGATCGATGATTAAATGCCAACCTATACGTAGATCAGtagtcgatttgttgtttaggg	2	2	0	0	0
HpolyGenome23022012_contig_46697	4468	-	ADU_4706_x25 (tggttttccagacctcctactc)	GTTTCAGACGCTGGATATAAGACGCGAGAAGGAACACCGAAGGtggttttccagacctcctactc	33	33	0	0	0
HpolyGenome23022012_contig_46599	1801	-	EGG_32822_x3 (ttgatagtcgtttctcgta)	GTTTCATCGGCAAGACATTTCCCCTCGCACCTAGTTCTCGCTAAttgatagtcgtttctcgtagt	5	0	0	5	0
HpolyGenome23022012_contig_46589	3033	-	ADU_248_x1293 (tcacctcatgttggaatagcg)	GTTTCACAATTGCTATATGAGGCATCACTTCACATCTACCTCGAtcacctcatgttggaatagcgct	1591	1588	0	3	0
HpolyGenome23022012_contig_46573	3791	-	ADU_1004_x178 (tatgttggactgcctacctccc)	GTTTCAAGGCGATCTTTTATACAGTGACAGACGACGTTATCAGtatgttggactgcctacctcccg	197	197	0	0	0
HpolyGenome23022012_contig_46485	7475	-	ADU_32376_x4 (actttatcctgatctccttct)	GTTTCAATCTGCTTATTTCTAGCCCTAAATAGGGTGAGCCTCGGactttatcctgatctccttct	4	4	0	0	0
HpolyGenome23022012_contig_46203	1499	+	ADU_1118_x150 (tggacatacagctactgactgg)	GTTTCAACGATAACTTATATAGTGCTCTAAAAGGCCGGCCCAGttggacatacagctactgactgg	168	168	0	0	0
HpolyGenome23022012_contig_46168	5556	+	ADU_24632_x6 (ttgacttgtcactggcaaaaa)	GTTTCAAGAATACTTTATTCAAAACACATTTTAAAGGTCACAGAAttgacttgtcactggcaaaaa	6	6	0	0	0
HpolyGenome23022012_contig_45052	3973	-	EGG_82195_x2 (tgtgtcggcctcccaggatggta)	GTTTCAGATTTATGCAATGCATTGGGCTTCAGATAGCAGAAATCTtgtgtcggcctcccaggatggta	4	0	0	4	0
HpolyGenome23022012_contig_44887	6932	+	ADU_6495_x18 (tagggttgcgccttaactgtat)	GTTTCAAACCTCTTGTAAGTGTTGAATGACCAGGGTGTGCCACtagggttgcgccttaactgtat	24	24	0	0	0
HpolyGenome23022012_contig_44739	875	-	ADU_14330_x9 (tatttgcaagatcattcgaaa)	GTTTCATGATCCCAAGAATTATCGTCCAGTCAGCATAACCTCAGtatttgcaagatcattcgaaa	12	12	0	0	0
HpolyGenome23022012_contig_44725	645	-	ADU_6153_x19 (tcgatcttccatgaagtccac)	GTTTCATCCTTCGTATAAGTGCTGTCTTACCGTGGAAGGCCACtcgatcttccatgaagtccact	23	21	0	2	0
HpolyGenome23022012_contig_44589	4617	-	EGG_62087_x2 (gacgctccgccggcgaagaagatc)	GTTTCAACTCCTGTGGCACCGATTGCGCGTCCTGCTGAGACTGAAgacgctccgccggcgaagaagatc	6	0	0	6	0
HpolyGenome23022012_contig_44557	562	+	ADU_531_x445 (ttggtcttcctctgaagcaga)	GTTTCACTGACACAGGAAAATGGAATAGAAAGCACACCCTCCACttggtcttcctctgaagcagaa	456	456	0	0	0
HpolyGenome23022012_contig_440997	232	-	ADU_8559_x14 (taggttcttctggcgctcatgc)	GTTTCATCATTCGTTTTTAATGTTATTTTAAGTGTCAGATCGCACtaggttcttctggcgctcatgc	14	14	0	0	0
HpolyGenome23022012_contig_44094	6012	+	ADU_1119_x150 (tttccgacttaattatgccgct)	GTTTCAAGTCTCAGCTAAAGGCTCCTTAGGGAGCGGACCGTTGGtttccgacttaattatgccgct	168	168	0	0	0
HpolyGenome23022012_contig_440313	543	+	ADU_19941_x7 (ttcatcgctctcgaaaaaccga)	GTTTCACACGTCGTATAAAGACTCTCTATCGACTAGCTGGATGTttcatcgctctcgaaaaaccgac	18	18	0	0	0
HpolyGenome23022012_contig_43927	373	-	ADU_1225_x131 (tacgtcgtagatatacttggct)	GTTTCAATGTCTGCTTATAACTAGACAGGGCGTGCGCCATCCATtacgtcgtagatatacttggctt	153	153	0	0	0
HpolyGenome23022012_contig_437532	353	+	ADU_10240_x12 (tctgtcgttcataagttcctc)	GTTTCAGTGGAGCTATAAGAAGAAACGTGGAAGTAGTCACCAGtctgtcgttcataagttcctca	28	23	0	5	0
HpolyGenome23022012_contig_43646	2558	-	ADU_1745_x79 (ttcagacgacagcagagaatc)	GTTTCACAGAAGAGTTATTTTGTCCGAAAAGGTTCTGTTTTTACttcagacgacagcagagaatcc	114	114	0	0	0
HpolyGenome23022012_contig_43583	770	+	ADU_662_x319 (ttccatctacgtgttgacctca)	GTTTCACTCGTCCTACATAAAGGACCCGCAAGCGCAGCATGTAGttccatctacgtgttgacctcac	502	470	0	26	6
HpolyGenome23022012_contig_435660	231	+	ADU_2919_x42 (tatacctgccatgtccgcatg)	GTTTCAAGAGCTCTATAAGATACGGTCCAGTGGGTGGCTGTGTtatacctgccatgtccgcatgg	52	52	0	0	0
HpolyGenome23022012_contig_435590	474	-	ADU_10285_x12 (tgtcacagataagtctgagta)	GTTTCAGCGCTTGGTATTAAAGCGTTTAAAAGCATGCACAGCATtgtcacagataagtctgagtaa	22	22	0	0	0
HpolyGenome23022012_contig_433776	642	+	ADU_4891_x24 (ttcgaacttgaacgatttctcc)	GTTTCAAACATATTATATCAGTGCGCCTGATCCTGTCCTCGTCAGttcgaacttgaacgatttctcc	53	29	0	24	0
HpolyGenome23022012_contig_433426	329	-	ADU_3972_x30 (ttcgaaccatgtgtagatttcc)	GTTTCAAATCATTAACAAGACAAGCAAAAGTTGTAGGATGAGAttcgaaccatgtgtagatttcc	48	48	0	0	0
HpolyGenome23022012_contig_43253	8258	-	ADU_157942_x2 (ttttggttgcacttgttggtt)	GTTTCATCCATAGCATTAAGGTCTCTGGAAAACGTGTGGTTTGttttggttgcacttgttggtt	2	2	0	0	0
HpolyGenome23022012_contig_431606	322	+	ADU_11399_x11 (tgtactactaaagccttcgatat)	GTTTCAACTGCAATATAAATTCTAAAAAAGCGGGTAGTATTATATtgtactactaaagccttcgatat	18	18	0	0	0
HpolyGenome23022012_contig_431046	208	-	ADU_3269_x37 (tctttccgatttcttcgctac)	GTTTCAGCGTATCTACAAATAAAGAGTGGATGCCCAGAAGTTTGCtctttccgatttcttcgctac	47	37	0	10	0
HpolyGenome23022012_contig_43070	2296	-	ADU_14341_x9 (tcattttgtcggaaggaaagc)	GTTTCAAGGTATCTATAATTAAATAAGTTTTTTTTTACCCAAAtcattttgtcggaaggaaagcc	12	12	0	0	0
HpolyGenome23022012_contig_42910	6960	-	ADU_1491_x99 (tgcaagaaagggattaagagaa)	GTTTCAAGCATCATATTTAGTTATAATTCCTCTTCAGTGGCTATtgcaagaaagggattaagagaat	167	167	0	0	0
HpolyGenome23022012_contig_42844	2221	+	ADU_3345_x36 (tagcatcgaggtagttgccaa)	GTTTCACTGCACTCATTAAAGCAATGAAGAAGGTGCACTGATTGGtagcatcgaggtagttgccaac	55	55	0	0	0
HpolyGenome23022012_contig_427751	413	-	ADU_39_x14511 (tagagatgtcgtcgttctatc)	GTTTCAGTTGTCTTATTTAAGTGTAGTAGCCGGGCGGCTTTGTtagagatgtcgtcgttctatcgc	15246	15189	0	51	6
HpolyGenome23022012_contig_427407	236	-	ADU_11268_x11 (tactagtatagtccctttagt)	GTTTCACGAAGGAGTTAAAAACTTCGAACTCTCTCGGCTCTAAAGtactagtatagtccctttagta	17	14	0	3	0
HpolyGenome23022012_contig_425379	286	+	ADU_1269_x125 (accatatcgagacggagcaat)	GTTTCATCGTTGTTTTATATTTATGTTCATGAAGGGCTTATTGAaccatatcgagacggagcaat	135	135	0	0	0
HpolyGenome23022012_contig_42497	1556	-	ADU_28_x19686 (tccgaatctggtgttggcgaa)	GTTTCAAACCCGCTATTAATAGCGGTAGATAGCGGTGTAGCAGTccgaatctggtgttggcgaagc	20227	20204	0	19	4
HpolyGenome23022012_contig_424245	379	-	ADU_859_x217 (tttgtccgaaaactctggcgta)	GTTTCACGTCCTGTATATGTTATCGGTCAAACGCCAACTGCATttgtccgaaaactctggcgtaa	451	451	0	0	0
HpolyGenome23022012_contig_423843	492	-	ADU_1432_x107 (tgacagaaagtgtgtttatcg)	GTTTCAGCGACGATTCATAAGCTTCGCTGGCGAGTCCTTCTTAGtgacagaaagtgtgtttatcgc	121	119	0	2	0
HpolyGenome23022012_contig_423521	449	+	ADU_227_x1441 (ttcaacgaacgcggtgtaaca)	GTTTCACCTGTACTTTAAATCTGTGTCTTCTCCGAAGACTAGAGttcaacgaacgcggtgtaacattc	3759	3759	0	0	0
HpolyGenome23022012_contig_422296	433	+	ADU_147_x2751 (tgcagtcgacattttcctcct)	GTTTCAACTAACCTATTTATACCCAAGATGGGCTTCTCTGTAGtgcagtcgacattttcctccta	3198	3196	0	2	0
HpolyGenome23022012_contig_422196	224	+	ADU_10160_x12 (taagctggacgagcgcaaggca)	GTTTCAAGAAGGCAGCATTTGCACAATCAAATTATAATTGCGAtaagctggacgagcgcaaggca	12	12	0	0	0
HpolyGenome23022012_contig_421903	501	-	ADU_16842_x8 (tttcgtgatctctcactacct)	GTTTCAAGGACCCCTTAAATAGAAGTCGATAGCGTCGCACTGTGTtttcgtgatctctcactacctg	15	15	0	0	0
HpolyGenome23022012_contig_421539	447	+	ADU_357_x776 (ttggtattctgagcggtgccg)	GTTTCAACTACGCTATAAATAAGAGGCAGACGAGATGGATACCGTttggtattctgagcggtgccgta	1497	1488	0	9	0
HpolyGenome23022012_contig_420834	685	+	ADU_2923_x42 (tcgggaaaagccatagtcagt)	GTTTCAAGTGGACTATTCGAAGAACCAGGGAACAGGGAGGCTATtcgggaaaagccatagtcagtc	69	69	0	0	0
HpolyGenome23022012_contig_420000	273	-	ADU_10324_x12 (tttcaaaacctctctgaactg)	GTTTCAATAAATTTATAAATATGGAAGAGCTACCGTAGTTTTAGtttcaaaacctctctgaactg	24	24	0	0	0
HpolyGenome23022012_contig_419333	352	-	EGG_1450_x45 (tcgtaacctttctcatcccatt)	GTTTCAGGTTCCATTGAAAAGGGTTCAAAATACTTCCGCACGTtcgtaacctttctcatcccatt	67	14	0	51	2
HpolyGenome23022012_contig_418795	684	+	ADU_704_x291 (ttctgctttgttcgatgtgtt)	GTTTCAAGCACATTATATCAGTGCGCCTGATTCTGCTGCGTGATtctgctttgttcgatgtgttatc	396	375	0	13	8
HpolyGenome23022012_contig_418708	512	+	ADU_71504_x2 (aaagtttgtgttactggcctc)	GTTTCAAGTAACATATAAAAGAAGGGATAAACTTTCCGTTTTAGaaagtttgtgttactggcctc	2	2	0	0	0
HpolyGenome23022012_contig_41708	1177	+	ADU_6192_x19 (ttcgcatttgtaattttcgta)	GTTTCAGGAACAGTGTATAGTTTCTGAATGCGCGGAATCTCCTCttcgcatttgtaattttcgta	19	19	0	0	0
HpolyGenome23022012_contig_416051	536	-	ADU_2623_x48 (ttcgatatcacagagtggcatg)	GTTTCATTCTGTCCTTATTATTAGACTCAAAATGCTGCATTTCAGttcgatatcacagagtggcatg	87	87	0	0	0
HpolyGenome23022012_contig_41586	4109	-	ADU_156576_x2 (ttcaaaaatcgatcggaccacc)	GTTTCAAAAGTATGTATCCACTTGTGCAGAACAAGCATTAAAttcaaaaatcgatcggaccacc	2	2	0	0	0
HpolyGenome23022012_contig_415571	298	-	ADU_265_x1203 (tgattgcactgctcgtcgtcg)	GTTTCAGGTCTTCTATTTAACTTGGGATGCCCGCGGCGTTCAGTgattgcactgctcgtcgtcgct	2591	2591	0	0	0
HpolyGenome23022012_contig_41497	3466	+	ADU_151892_x2 (tacgaaacactgactatgcgaa)	GTTTCACATGGGGTTGAAAAGTCATAGAAAATCCGAAGGAAGCGCtacgaaacactgactatgcgaa	2	2	0	0	0
HpolyGenome23022012_contig_414407	306	+	ADU_1612_x89 (tttcaagcttgtggttcgaat)	GTTTCATCCTTCTCATAAAAGTTATTATCGCGACAAGATATCGTtttcaagcttgtggttcgaat	101	101	0	0	0
HpolyGenome23022012_contig_412827	464	-	ADU_485_x508 (tggtagaagatggtatgctagc)	GTTTCAACTGAGTTATTAATAGACGGCTTTGTTGATCTTGTAGAAtggtagaagatggtatgctagca	554	554	0	0	0
HpolyGenome23022012_contig_412099	594	+	ADU_153818_x2 (tcgaattcatccgacacagtgcc)	GTTTCAAGTCCTCTATTTCTGGCCTCCTTCTACCATACCCACtcgaattcatccgacacagtgcc	2	2	0	0	0
HpolyGenome23022012_contig_41183	4055	-	HES_56581_x2 (aaggatttggcagcaaagc)	GTTTCAATCAGTGAACCTTGAACAGGAATGGGTTCTTCTGAAGaaggatttggcagcaaagc	2	0	2	0	0
HpolyGenome23022012_contig_411739	292	-	ADU_309_x979 (tttagatgacccgtagcatgt)	GTTTCAGCTACTGTTTTTAAGTGCCCCACAGGATGGAGACCTTAGtttagatgacccgtagcatgtg	1099	1099	0	0	0
HpolyGenome23022012_contig_41128	741	+	HES_36373_x3 (aatgctgtgccgaataaggtactga)	GTTTCATCAAAGTAACAGTAGATATGCTTAAATTATTAAATTTaatgctgtgccgaataaggtactga	3	0	3	0	0
HpolyGenome23022012_contig_41126	6927	-	ADU_10243_x12 (tgaaaagggaaagtacgcgtgc)	GTTTCACGAGCGCTCCAAAAAAGGTAGACCTTGAAGGCATCGTtgaaaagggaaagtacgcgtgc	19	19	0	0	0
HpolyGenome23022012_contig_410694	269	-	ADU_990_x182 (ttttgaacatttcctgcatga)	GTTTCAGTTCGTAATTAAATGCGGAATCCGTTCAGCAGATTCACTtttgaacatttcctgcatga	201	201	0	0	0
HpolyGenome23022012_contig_410285	373	-	ADU_16723_x8 (tgcgaaggatggtgttttact)	GTTTCATGAAAAACAAAAATACGGTTTTCATATAGAAGATCGCtgcgaaggatggtgttttact	8	8	0	0	0
HpolyGenome23022012_contig_40987	4094	+	ADU_3934_x30 (taacagatcaagcgatccgca)	GTTTCAGAGCCTTCAATTAAAGAAGCGCTGCAGTACAGCGCAGtaacagatcaagcgatccgcat	42	42	0	0	0
HpolyGenome23022012_contig_40922	1256	-	ADU_5034_x23 (gttggaggacactatgaagacgc)	GTTTCACAAACCATGTGCTACCGCGCAAAGCCTCCGAGATCTCgttggaggacactatgaagacgctca	103	63	40	0	0
HpolyGenome23022012_contig_408464	420	-	ADU_4881_x24 (tcttgtcagtggcaaagggtt)	GTTTCAGGATGTGCTTAAAGCATGTGATAGCACGTCGGACCGGtcttgtcagtggcaaagggttg	37	37	0	0	0
HpolyGenome23022012_contig_40842	1290	-	ADU_12278_x10 (gggtaggactctgttggtgaaga)	GTTTCATGCTAAGAAGACCCTTGGCCACCAACCGATTGAAGGTgggtaggactctgttggtgaaga	18	16	0	2	0
HpolyGenome23022012_contig_40805	3217	+	EGG_73260_x2 (gtgggttggtgcgattcc)	GTTTCAACCCAACTTTGGGAGGTCGATGACTACGAATAAGTTgtgggttggtgcgattcc	2	0	0	2	0
HpolyGenome23022012_contig_40752	3919	+	ADU_16581_x8 (tatagtgcaggattgtcacaa)	GTTTCAAGACCAGCTTTTATGGTGCAACTAGAGTGCTCCACTTCAtagtgcagagttgtcataaga	15	15	0	0	0
HpolyGenome23022012_contig_407294	282	+	ADU_2450_x52 (tgcattcactgcattcatgat)	GTTTCAGGCAGTGTTTATAGGTGACCTCTGCCATCGCCATTCTACtgcattcactgcattcatgat	57	57	0	0	0
HpolyGenome23022012_contig_406206	296	-	ADU_74551_x2 (aatagcatatagaagatcagat)	GTTTCAAAATTTGTTTTTAAGCACTGCAAAGGAGCAAGCGTGTACaatagcatatagaagatcagat	2	2	0	0	0
HpolyGenome23022012_contig_405829	236	-	ADU_534_x442 (tacattttggttcgtgtcctc)	GTTTCATCAGAGTCTTATACGGTTCAACGTCTTGTATCAAGCCACtacattttggttcgtgtcctct	509	499	0	8	2
HpolyGenome23022012_contig_405230	836	+	ADU_1678_x83 (ttgtgacatcgttggcatcga)	GTTTCAACTATGGTATTAAAATCGCCAATGTCGTAGGTCACGCACttgtgacatcgttggcatcga	132	132	0	0	0
HpolyGenome23022012_contig_402999	947	+	ADU_1536_x95 (tggtatagatcctctttttgac)	GTTTCACCGTGGTTGTAAACGGACAAAGCTATAAGCCGCCTCATtggtatagatcctctttttgaca	105	103	0	2	0
HpolyGenome23022012_contig_402797	1231	-	ADU_3137_x39 (ttctttgtacggtccattccgt)	GTTTCAGCAACTCTTCAAATAGAGAGCGAGCTGATCGAGCTCAGttctttgtacggtccattccgtt	55	55	0	0	0
HpolyGenome23022012_contig_402737	518	-	ADU_5878_x20 (tttaaccctcttgcagaatttc)	GTTTCAAAGAAGCTATGTAAATCTCTTTAAATCGAAGATTTGTtttaaccctcttgcagaatttct	29	29	0	0	0
HpolyGenome23022012_contig_40255	795	-	ADU_2870_x43 (tccacagacggagtcgtcatg)	GTTTCAAGGTCTGTTGAAAATGTCCAGCTATAGTTCCGCCGGAtccacagacggagtcgtcatg	46	46	0	0	0
HpolyGenome23022012_contig_402367	600	-	ADU_152544_x2 (tagtccctgcgtcttcattttc)	GTTTCACTTTCATAATTTATACAAACGGTATGCCAGAGCCTAAGtagtccctgcgtcttcattttc	2	2	0	0	0
HpolyGenome23022012_contig_402050	448	+	ADU_10176_x12 (tacttgatacatgaagacatg)	GTTTCAGTCTACATCTTTCAGGTGCCTATACTGGCGAAGACATGAtacttgatacatgaagacatg	15	15	0	0	0
HpolyGenome23022012_contig_400616	746	-	ADU_5336_x22 (ttactttggtcttataccatc)	GTTTCACGCCTTCCATTTAAGGCGGCTGATTCGTATTTGTCGTttactttggtcttataccatcg	27	27	0	0	0
HpolyGenome23022012_contig_40029	5818	-	ADU_3458_x35 (tttactcattaatgttcgtgtt)	GTTTCACGGTCGGTATTTCAGTTAGACCCTAGGTCAACCTGTGCtttactcattaatgttcgtgtt	49	49	0	0	0
HpolyGenome23022012_contig_399238	288	+	ADU_31732_x4 (aaagaagacgagaacatcaagtgcg)	GTTTCAACCTGATAGACATTAAACCCATTAATCCCATTACCTCCaaagaagacgagaacatcaagtgcg	11	11	0	0	0
HpolyGenome23022012_contig_398854	361	+	ADU_238_x1355 (ttaattctagcaagtcgtggg)	GTTTCATTTTCAATATAAATATGTGTAGTAAAATGCATTCGTTGGttaattctagcaagtcgtgggca	1659	1647	2	8	2
HpolyGenome23022012_contig_398704	546	+	ADU_681_x307 (tcgcgaagagtcatagccagt)	GTTTCAAGTGGACTATTTGAGCAACCAAGGAACAGGGAGACCATtcgcgaagagtcatagccagtc	376	376	0	0	0
HpolyGenome23022012_contig_397812	552	+	ADU_594_x388 (ttagtgtgacatagcctcgaa)	GTTTCAAGCTGCATTTAAATAGTATTACTGGTCACTGAGTTCACTtagtgtgacatagcctcgaag	433	419	0	14	0
HpolyGenome23022012_contig_39746	8838	+	EGG_69430_x2 (ggagtgatgtcgacttggctggca)	GTTTCATGCAGTTTATAACAAAATTGTTTATGTCGATTTCAGTCTggagtgatgtcgacttggctggca	2	0	0	2	0
HpolyGenome23022012_contig_397124	383	-	EGG_2060_x32 (tccgaatgaccaatggtttccc)	GTTTCACCAACGGTATAAATATCCACGTGACGGCTGGAATGCGTtccgaatgaccaatggtttccc	79	29	0	45	5
HpolyGenome23022012_contig_396936	678	-	ADU_45939_x3 (agaagaagatgaaaaggcact)	GTTTCACTTTCACTTTATTACCAAGGCAGCAGTCATCTGGTGCAGaagaagatgaaaaggcactac	5	5	0	0	0
HpolyGenome23022012_contig_396781	299	+	ADU_1095_x155 (ttaaaaggactggactatccac)	GTTTCACAGATGCTACATAAGCAGTTTAGTTCTCCCTCCGAGTttaaaaggactggactatccacc	344	325	0	12	7
HpolyGenome23022012_contig_396514	393	+	ADU_16782_x8 (tgttcggtgtttcagcaagcg)	GTTTCAGCGTCTCTATAAATAAAGAGCGGATACCGGGGAACCTTGttcggtgtttcagcaagcgcat	14	14	0	0	0
HpolyGenome23022012_contig_39606	488	+	ADU_3941_x30 (tattgaggtatgtggaaggag)	GTTTCAATGTTGTTTTATACTTCTATAGGATTCTTGAAAGGCTtattgaggtatgtggaaggagc	42	42	0	0	0
HpolyGenome23022012_contig_39601	1095	-	ADU_68532_x3 (tatcagcgcatcgtaggaggca)	GTTTCACCGAGTTTACCTCTATTGTGGTCCGCTACATGATGTGAtatcagcgcatcgtaggaggca	3	3	0	0	0
HpolyGenome23022012_contig_394313	717	+	ADU_2577_x49 (tttgaagatcgtttcgtgaac)	GTTTCAAGCACGCTTCATGAACCCCGACGCACGCAGGACGACATttgaagatcgtttcgtgaacca	86	86	0	0	0
HpolyGenome23022012_contig_394288	204	+	ADU_2232_x58 (tctgccaagaagaaaatgcgtc)	GTTTCACTACCGCCATTTCTTCGATTTCGGATCGCTTGCAAAGATtctgccaagaagaaaatgcgtca	75	75	0	0	0
HpolyGenome23022012_contig_394147	361	-	ADU_251_x1273 (taaatctcagcaaaacgtgcct)	GTTTCAGACTCAATTGATAAGGGCAGAGCCTCCCAAGAAAGGGAtaaatctcagcaaaacgtgcctt	1584	1582	0	2	0
HpolyGenome23022012_contig_392976	303	+	ADU_9261_x13 (taaaaaagagatcgcgacgga)	GTTTCAAGCCTATTTTAAGGAAAGCACCAATTTTTGAATGCAAtaaaaaagagatcgcgacgga	13	13	0	0	0
HpolyGenome23022012_contig_392908	760	+	ADU_627_x352 (tcaatatggcctcaaatcaga)	GTTTCAGAGCCGATATTTAAGCAGAAATGAGGGTGACTTTCGCtcaatatggcctcaaatcaga	390	367	0	16	7
HpolyGenome23022012_contig_392539	311	-	ADU_75203_x2 (aatgtaatgtctactccagcgact)	GTTTCACTTGCTATATAAGTTAAACTACTACATCGTCCATTTGTaatgtaatgtctactccagcgact	2	2	0	0	0
HpolyGenome23022012_contig_391918	364	+	ADU_81444_x2 (agtatgtagaaggagcagtttc)	GTTTCAACCTTGTTTTATATTTCTGTTCTTGAAGGGCTTAATGGagtatgtagaaggagcagtttc	2	2	0	0	0
HpolyGenome23022012_contig_391066	925	+	ADU_1378_x112 (tgcgtatacggttccgtatct)	GTTTCAACTACGTTATAAATAACAGGCGGACGAGGGAAGACCGAtgcgtatacggttccgtatct	120	120	0	0	0
HpolyGenome23022012_contig_390941	402	-	ADU_471_x522 (tatcatggtttgcgagtattc)	GTTTCATCGCTCTTATTTAAGCATTTCCCGACGGCTTCTTCTCGTtatcatggtttgcgagtattcct	621	592	0	25	4
HpolyGenome23022012_contig_390780	502	+	ADU_3041_x40 (tagttgagtggttatggaaat)	GTTTCATCGCCTCTTTAAGAAGCTAATAACATTAATCAACAGCtagttgagtggttatggaaat	45	45	0	0	0
HpolyGenome23022012_contig_390227	403	+	ADU_31456_x5 (tgttgagtcacgagttactta)	GTTTCAGTTGCCCTATTTAAGCAGTTCTTTACCAACGACCTGAtgttgagtcacgagttactta	8	5	0	3	0
HpolyGenome23022012_contig_388080	1300	-	ADU_298_x1014 (tagggatgtcagatgcacactc)	GTTTCAGCTTGTGTTTATAAGCCGTTGTAGCTGTTTCAGCTGTtagggatgtcagatgcacactca	1384	1378	0	6	0
HpolyGenome23022012_contig_38770	3944	-	ADU_11260_x11 (taattgttatgggcctattgct)	GTTTCAAAGTATCCACAAAAACACTTTTGTTGTCTTCTTGCGGtaattgttatgggcctattgct	19	19	0	0	0
HpolyGenome23022012_contig_386768	360	+	ADU_11312_x11 (tccagctgttcgtacaccttgt)	GTTTCACCTCGACTACAAAGCTGCGCGGGCGTATGGCCGCTATtccagctgttcgtacaccttgt	11	11	0	0	0
HpolyGenome23022012_contig_385877	601	-	ADU_8622_x14 (tggttagcagaagtgtgacagt)	GTTTCATAATGCCGACATTAGCGTCTTGAGCAATCGGTTTTCCCtggttagcagaagtgtgacagt	16	16	0	0	0
HpolyGenome23022012_contig_381259	266	+	ADU_1711_x80 (taaaacgatccactcgacgtt)	GTTTCAGTGAATAAACATAAGACATAGTATCATGGCACACCGTtaaaacgatccactcgacgttt	100	100	0	0	0
HpolyGenome23022012_contig_38088	1316	-	ADU_155923_x2 (tgtcgatcgttggacagct)	GTTTCAACGTTGCCCTCACGAAACTTCTTGAACCATTTGAATACtgtcgatcgttggacagct	2	2	0	0	0
HpolyGenome23022012_contig_379821	691	+	ADU_2715_x46 (tcatcgcatgttgaagtggaa)	GTTTCACCTAAGGTATAAAACTCTACAATGAACAAAGCTATGGtcatcgcatgttgaagtggaa	46	46	0	0	0
HpolyGenome23022012_contig_37951	1916	-	ADU_143537_x2 (gtcgtgaagatgttcgtctgc)	GTTTCATTCCAATATCCTGTTTCTTACCGAGCACCTCATCAATgtcgtgaagatgttcgtctgc	2	2	0	0	0
HpolyGenome23022012_contig_379476	225	-	ADU_3859_x31 (ttgtgacataacgattccgct)	GTTTCACAATAGCTTCAAAAACCATTCCTTTTGCTACTCTAATAAttgtgacataacgattccgct	37	37	0	0	0
HpolyGenome23022012_contig_378080	517	+	ADU_3539_x34 (tatgacgtccaaagctgtcct)	GTTTCACTGAGTCTTTTTAGGTCGTTCCACTACATCAGCGCTTGAtatgacgtccaaagctgtccta	55	47	0	8	0
HpolyGenome23022012_contig_37796	755	-	ADU_34831_x4 (gaagagaaggacgatttctacga)	GTTTCAGTTATACAAGTATATGCTCCAACGGAAGACGCAACCGTCgaagagaaggacgatttctacga	7	4	3	0	0
HpolyGenome23022012_contig_376913	399	-	ADU_2936_x42 (tttaagagtacccgttcattgt)	GTTTCACGTAGCATTTATAAGAGTCCAAAAAGGGCACGGGTAGtttaagagtacccgttcattgtt	91	71	0	17	3
HpolyGenome23022012_contig_376709	773	+	ADU_560_x417 (ttactttggtcttggaacgac)	GTTTCAGGACTTCTATTTAAGGCGGCTGATTTGCATTTCTCGTttactttggtcttggaacgacg	435	435	0	0	0
HpolyGenome23022012_contig_375694	250	+	ADU_1255_x128 (ttagtcttggtctcacggctt)	GTTTCATGCAAAGTATAAACACCAAAGCTGACAAGTGCGATGtttagtcttggtctcacggctt	144	144	0	0	0
HpolyGenome23022012_contig_375350	378	+	ADU_5615_x20 (cacacaaaccattccgtaggg)	GTTTCAAGGTATGTATAAATAAATAAGTTTCTTACCTTGGAGCcacacaaaccattccgtaggg	20	20	0	0	0
HpolyGenome23022012_contig_374731	206	-	HES_23899_x5 (gttctaagctcgtctcgtgaacc)	GTTTCAAGCACACTACATGAACCCCGACACACGCAGGACGACgttctaagctcgtctcgtgaacc	11	0	7	0	4
HpolyGenome23022012_contig_37408	1671	-	ADU_6494_x18 (taggcaatatatgcaacagaatg)	GTTTCAAGACTTATACATTTGTAAACAGCAGTTAACACATTGCAAtaggcaatatatgcaacagaatgt	30	30	0	0	0
HpolyGenome23022012_contig_373932	233	+	ADU_1402_x110 (ttatttggcttggtcttgattg)	GTTTCACGTTTCCTACATAAAGGAAAGCGCAGTACTATAAGTGTttatttggcttggtcttgattgt	191	191	0	0	0
HpolyGenome23022012_contig_37364	2471	-	ADU_5835_x20 (tgagtcttcgaaacactccag)	GTTTCATGCCAGGTTTATTTATCCGAACCACATGCTGTGCCGTtgagtcttcgaaacactccagt	24	24	0	0	0
HpolyGenome23022012_contig_37341	2504	+	ADU_761_x261 (taagaaagcgctggtgtctag)	GTTTCAGCTGCTCTTATTAAGGACTGTATGTGTAATATTTTTATtaagaaagcgctggtgtctagt	414	414	0	0	0
HpolyGenome23022012_contig_37281	3169	+	ADU_14498_x9 (ttgattgctagatagaaggtt)	GTTTCAACATAATTGTATAAGGAATTTAAATGTGAGAATAGATGGttgattgctagatagaaggttg	11	11	0	0	0
HpolyGenome23022012_contig_372575	570	+	ADU_1745_x79 (ttcagacgacagcagagaat)	GTTTCACAGAATGGTTCACTTTGTCCGAGAAGATCCTGTTCGCACttcagacgacagcagagaat	114	114	0	0	0
HpolyGenome23022012_contig_37253	918	+	ADU_1181_x140 (tagctcccctttgcacataaac)	GTTTCAAGTGTTCCATAAATTCCCGAAAAGGGCCAGCTTTGTGTtagctcccctttgcacataaac	215	215	0	0	0
HpolyGenome23022012_contig_371810	956	-	ADU_77270_x2 (actacacatcatttatagcgc)	GTTTCATGCACTGCATTTAGTTTCTGGAAGATGCAGGGGATCTACactacacatcatttatagcgc	2	2	0	0	0
HpolyGenome23022012_contig_371574	689	+	ADU_7396_x16 (tagaaagtggccctttcccatc)	GTTTCATCCTATGTATACGTACTTCTATGTGGAGGCCACACTAGtagaaagtggccctttcccatc	19	19	0	0	0
HpolyGenome23022012_contig_37102	3516	+	ADU_2886_x43 (ttccttttgcaatgcgccaag)	GTTTCAATTAGAGCATAAAAGGATATAGGACGGCGTTACTCAGttccttttgcaatgcgccaag	43	43	0	0	0
HpolyGenome23022012_contig_37095	3145	-	ADU_7426_x16 (tccaactgcgcagtgcgtgaga)	GTTTCAGAAGCGTTGTTTAAGCTTTTCTCACTGAACTTCCGAGAtccaactgcgcagtgcgtgaga	20	20	0	0	0
HpolyGenome23022012_contig_369436	401	-	ADU_12636_x10 (tcagaatgtggtacacacttga)	GTTTCACCGTTCGTATATAGCTGGGCGAACTTCTGCCGGCGGTtcagaatgtggtacacacttga	10	10	0	0	0
HpolyGenome23022012_contig_36890	2505	-	ADU_10330_x12 (tttcttgcagtatatagctttt)	GTTTCAGGCATTGTATATAGATTCTGAAAGGGATGAATCTCCATtttcttgcagtatatagctttt	22	22	0	0	0
HpolyGenome23022012_contig_368898	324	-	ADU_10258_x12 (tgatcttgtgactctcccacac)	GTTTCATTGAACGTATTTCAAGCCAAGACGAGCGACCATCAGATtgatcttgtgactctcccacac	17	17	0	0	0
HpolyGenome23022012_contig_368273	295	+	ADU_9680_x12 (gacagaacagtagcatgagctcatg)	GTTTCACAGATTTGCTATTTTTGCGGTTACCAAAGTTTTAACACAgacagaacagtagcatgagctcatg	22	22	0	0	0
HpolyGenome23022012_contig_368067	489	+	ADU_785_x250 (taccatcatcattgagcttac)	GTTTCACGTCCCCTATATATGGGTTCGATCGCGGATAAGGTACtaccatcatcattgagcttact	288	271	0	17	0
HpolyGenome23022012_contig_367247	243	+	ADU_186_x1973 (tcttagcaacatcatgaagat)	GTTTCATAGAGAACATATAAATGCTAGAAAGATCGAAGCATTGTtcttagcaacatcatgaagatct	2241	2239	0	0	2
HpolyGenome23022012_contig_364471	286	+	ADU_10175_x12 (tacttgaactagaagagcgac)	GTTTCAAACGAGATTTGAAAAGTCTGAGCGGTAGACGTAGACGTtacttgaactagaagagcgaca	18	18	0	0	0
HpolyGenome23022012_contig_36376	869	-	ADU_10411_x11 (agtatgtagaaggagcatttcc)	GTTTCAACGTTGTTTTATGCTTCGGTTCTCGAAGGGCATACTGAagtatgtagaaggagcatttcc	13	13	0	0	0
HpolyGenome23022012_contig_363148	677	-	HES_89885_x2 (tatcaacaacaaacaacacaatg)	GTTTCAACCGCGGTCAGCAAGTGAGATGATCGTGTTAAAAGAGTTtatcaacaacaaacaacacaatg	2	0	2	0	0
HpolyGenome23022012_contig_362483	276	-	ADU_256_x1253 (tgaagtatgtagaaggggcaa)	GTTTCAACGTTATTTTATATTATTTCTGCTCTCGAGCGGCTTATtgaagtatgtagaaggggcaat	1393	1393	0	0	0
HpolyGenome23022012_contig_362214	306	+	EGG_11882_x6 (tttcctaccatttatagacttt)	GTTTCAGGCACATTATATAGTTTCTGAAAGCGCAGCACCTCCACtttcctaccatttatagacttt	12	6	0	6	0
HpolyGenome23022012_contig_361790	678	-	ADU_682_x306 (tatatgcactttgatggcttt)	GTTTCATCGTCAATTCTTAGCTAAACCTATTGAATTGTCACTAGtatatgcactttgatggctttc	663	663	0	0	0
HpolyGenome23022012_contig_361639	375	+	ADU_1720_x80 (tgcagacaacagtagaatatc)	GTTTCACAAAATAGTTATTTTTGTCCTACAAGGTCGTGTTCTTATtgcagacaacagtagaatatca	87	87	0	0	0
HpolyGenome23022012_contig_36047	937	-	ADU_5919_x19 (cctatacactgatgggagtcg)	GTTTCAGCTCTGCTATAAATAAAGAGCGAATGTTCGACCCACAGcctatacactgatgggagtcg	19	19	0	0	0
HpolyGenome23022012_contig_360204	538	+	ADU_1367_x113 (tcgacctcggttgctcgaata)	GTTTCACTGCTATTTTAAATTTCGACGGAAGAATGCACAGGCTATtcgacctcggttgctcgaataa	136	136	0	0	0
HpolyGenome23022012_contig_357444	281	-	ADU_555_x427 (tccgatgtcgctaatgccata)	GTTTCACGTTATGTATAAATAAAGAGATAGGGGGTACCAACCAGtccgatgtcgctaatgccataca	1050	691	2	190	167
HpolyGenome23022012_contig_356748	236	+	ADU_651_x328 (tcacgttcacagttagcatca)	GTTTCAACTGGATTGTTTAAAGGTCCAAGAGGGCGCAAAAACCGTtcacgttcacagttagcatcacc	405	397	0	8	0
HpolyGenome23022012_contig_355807	286	-	ADU_2411_x53 (tagagtggttctccatgctctc)	GTTTCAGCGAGTCTTTATTAGCGGTGCCGGCAGAGCGGTCCGGtagagtggttctccatgctctc	57	57	0	0	0
HpolyGenome23022012_contig_35401	3488	-	ADU_210_x1638 (tctgacgggtgtttagagatc)	GTTTCACTCGGTGTTTATATTCGTAAATATTGGTGTTCCATGTtctgacgggtgtttagagatcgat	1934	1903	0	23	8
HpolyGenome23022012_contig_351617	209	-	ADU_9377_x13 (tggattcagtgcatcgtcgct)	GTTTCAGGAGAGCATGAAAATCTCCCAAAGTGCCGTCTTTAGAAtggattcagtgcatcgtcgctt	18	18	0	0	0
HpolyGenome23022012_contig_351505	1066	-	ADU_1271_x125 (taaagtcagccgaatttgtgc)	GTTTCAGTATATCTATAAATGATGGGCTGGTTGCGAGAGTACTGCtaaagtcagccgaatttgtgcgt	270	257	0	13	0
HpolyGenome23022012_contig_3508	2737	-	ADU_24291_x6 (tcaattgtctaaaggcgacgtc)	GTTTCAAATATTGTAAATAATGTTGTGTACAGCTTTGAAATAAtcaattgtctaaaggcgacgtc	8	8	0	0	0
HpolyGenome23022012_contig_350497	1694	+	ADU_6147_x19 (tcagacttttttcgacgtata)	GTTTCAGTTCACTTTTAAAAGCGAGTGAGTGGAGCTGCTACTTcagacttttttcgacgtataa	21	21	0	0	0
HpolyGenome23022012_contig_349908	1396	-	ADU_1069_x163 (tgcaatcgtgctggaattact)	GTTTCAATGATTATATAAATACGGGTATTAGTACTCTGGCTGGtgcaatcgtgctggaattactc	172	172	0	0	0
HpolyGenome23022012_contig_349052	898	+	ADU_152_x2621 (taaaacggagaacatatgcccta)	GTTTCATCCTCCTTACAAATTGGCGTTTAAATGGAGCTGGCGGtaaaacggagaacatatgccctat	3627	3609	0	8	10
HpolyGenome23022012_contig_348930	1012	+	ADU_11534_x10 (agtgaatagcaatgattagca)	GTTTCACCGAGCGTATTTAAGCAGAAGGCGGGACGCAACGTAGCagtgaatagcaatgattagca	17	17	0	0	0
HpolyGenome23022012_contig_348538	1037	+	ADU_1700_x81 (tctttctgccattgatagtct)	GTTTCAAGAACTTTTTATTAGGTTGGACCGATGGAGCCCTCCGTtctttctgccattgatagtct	129	81	0	45	3
HpolyGenome23022012_contig_346555	849	+	ADU_1168_x142 (tgtaggcactctatcgcagtt)	GTTTCATGTTCCGTACTAAACAGCGAACTTCGAGAACATGTGGtgtaggcactctatcgcagttaa	217	206	0	11	0
HpolyGenome23022012_contig_345038	2101	+	ADU_14303_x9 (tatagcgtcgaaatatccactt)	GTTTCACCTCTGCTATTTAGCGACGCCGGCATACAGTCACCATtatagcgtcgaaatatccactt	15	15	0	0	0
HpolyGenome23022012_contig_344457	512	+	ADU_1100_x154 (tgctcgatatgaccaatggag)	GTTTCACCTCCACTTTATAAGCTGTTATAAGGGAGGTCGCCGGtgctcgatatgaccaatggaggt	164	164	0	0	0
HpolyGenome23022012_contig_344456	684	-	ADU_218_x1546 (tgctcgatatgaccagtggag)	GTTTCACCTCCACTTTATAAGCTGCTATAAGGGAGGTCGCCGGtgctcgatatgaccagtggagt	1600	1598	0	0	2
HpolyGenome23022012_contig_34441	7537	+	ADU_12634_x10 (tcacatacagaggaattgacg)	GTTTCAACTACCTCTTGTATAACACCTCGTCTTGTAGGTCTATtcacatacagaggaattgacga	17	17	0	0	0
HpolyGenome23022012_contig_344332	1184	+	ADU_862_x216 (tcgctactgagacgcggttac)	GTTTCAAGTGCATTATATAACGTCACGAAATTTAGGTCCACGCtcgctactgagacgcggttac	216	216	0	0	0
HpolyGenome23022012_contig_343399	443	+	ADU_3849_x31 (tgtatctgttgcccgattctga)	GTTTCAAGCACTGCATAAAAATCAAACATTGGACGTCCAATGTtgtatctgttgcccgattctga	50	41	0	7	2
HpolyGenome23022012_contig_342378	294	+	ADU_813_x236 (ttcagcgttgtcagccgtgcc)	GTTTCATCAGCTTGCTTTAAGGTGCAGAATAGGAGGAGACTTTAGttcagcgttgtcagccgtgcct	281	281	0	0	0
HpolyGenome23022012_contig_34202	3024	+	ADU_3437_x35 (tatgaccaaggagctatcccga)	GTTTCAACGTTGTTTTATATTCTGTTTTTGAAGGGGTTGTTGAAGtatgaccaaggagctatcccgaa	49	49	0	0	0
HpolyGenome23022012_contig_341962	335	-	ADU_7408_x16 (tataaatggctataaccgtact)	GTTTCAAGCATTGTATACAGGTGGGAACTAAGTTCCTGCCGCGAtataaatggctataaccgtact	16	16	0	0	0
HpolyGenome23022012_contig_34180	4652	-	EGG_2914_x22 (accctgcatcggttactgagcgcg)	GTTTCAACCTCAAATCTGTCAATCCTCTGACGAAAGTGAAGATAccctgcatcggttactgagcgcg	105	0	0	100	5
HpolyGenome23022012_contig_34100	4151	-	EGG_9798_x7 (tgaactaatagctgagac)	GTTTCAAAGATGGACTATGAAAATGACCAGAAAACGACCTACacctgaactaatagctgagac	26	2	0	20	4
HpolyGenome23022012_contig_340948	1038	-	HES_41967_x3 (gaaggggttggataaatttaa)	GTTTCACCGCACCTCGTATATAAATTTGGGCGCAATGTGATTATgaaggggttggataaatttaa	5	2	3	0	0
HpolyGenome23022012_contig_34066	3166	+	ADU_586_x399 (tgaagcattagggctcggtga)	GTTTCACAGAGGCTTTATAACTTGCTACAAATGTCCCGTTGAAGtgaagcattagggctcggtgaa	540	540	0	0	0
HpolyGenome23022012_contig_340528	688	-	ADU_14455_x9 (tgttgatgatccggcggcccct)	GTTTCATCCCGGGTATACATACCACTTACACCAGGGGTTAGTTGTtgatgatccggcggcccctgg	19	19	0	0	0
HpolyGenome23022012_contig_339927	1140	-	ADU_3660_x33 (tggatggcgcttcttctgaga)	GTTTCAACTAAGATTTATGTATATAGAGCGAAGTTGTATATTTGTtggatggcgcttcttctgagat	36	36	0	0	0
HpolyGenome23022012_contig_339590	1928	-	ADU_11405_x11 (tgttgtctcgaaccgcttccgc)	GTTTCACCATGCGTACTTTAGTAATTCCTAGTCCAAATGCATCGTtgttgtctcgaaccgcttccgc	11	11	0	0	0
HpolyGenome23022012_contig_338761	409	-	ADU_105939_x2 (gaccctgaagacatccccacag)	GTTTCATATCTTTCACATCAATAGAGTATGCTACTCACCAGTAgaccctgaagacatccccacag	2	2	0	0	0
HpolyGenome23022012_contig_338580	575	+	ADU_1787_x76 (taggttcttcttgctctcatgc)	GTTTCATCATTTGTTTTTAATGTCATTTTAAGTGTCATATCGCAGtaggttcttcttgctctcatgct	129	125	0	4	0
HpolyGenome23022012_contig_338551	657	+	ADU_43785_x4 (tgttcagtgttatctcgccgaa)	GTTTCACCTTGGGTATAAAAACCGGTTTCTTGCAGGGGAAGAGtgttcagtgttatctcgccgaa	4	4	0	0	0
HpolyGenome23022012_contig_338523	1023	-	ADU_1753_x78 (tacagtcttgaaaaacataaa)	GTTTCACGACTGTTATAAAAAGACGAACTCTGCTGCGTAAGTGGtacagtcttgaaaaacataaagt	183	165	0	18	0
HpolyGenome23022012_contig_3385	1842	-	ADU_1969_x67 (tttataagtggagcactccttc)	GTTTCAAAGTAAATATTTAAGCAGCAATGAGGACTACAGACGTtttataagtggagcactccttc	102	83	0	16	3
HpolyGenome23022012_contig_33791	3350	+	ADU_123_x3318 (tgaacacacgtaagcctttag)	GTTTCAAGCAGAGTATAAAAAGGACCTCTTTTCAATGACCTTGTtgaacacacgtaagcctttag	3348	3335	0	10	3
HpolyGenome23022012_contig_33704	3131	-	ADU_16718_x8 (tgcatgagcgcgagaatcatg)	GTTTCAAACTTGACTTATGTAGAGCGATCTATTCCAAGCTCTCATtgcatgagcgcgagaatcatg	8	8	0	0	0
HpolyGenome23022012_contig_336716	824	-	ADU_8561_x14 (tatacgtcaggaaaagctacgca)	GTTTCAAGGTATGTATAAATAAATTAGTTTTTTACTCTAAATCGTtatacgtcaggaaaagctacgca	32	32	0	0	0
HpolyGenome23022012_contig_334513	1107	-	ADU_721_x284 (tagttcaatcataccttctga)	GTTTCAGGTTTCCTACATAAAGGAAGGCGTCTCCTTCTACCAGtagttcaatcataccttctgat	379	346	0	20	13
HpolyGenome23022012_contig_333950	239	+	ADU_1538_x95 (tgttctgcgaacagagtccac)	GTTTCATGGAGATGTTAAATACTTTTGATCGTCGAGTCCCGCTtgttctgcgaacagagtccaca	106	106	0	0	0
HpolyGenome23022012_contig_333523	333	-	ADU_2396_x53 (gataatcggtgaagatgactat)	GTTTCAGGCCTGCTATTTACCGAACACGAACCCCCGGATTCTGCgataatcggtgaagatgactat	65	65	0	0	0
HpolyGenome23022012_contig_333450	497	-	ADU_2658_x47 (tcgtgacaagtagtcaaggga)	GTTTCATTATGCCTTCATATACGGGATTAACACCTACCCATAGtcgtgacaagtagtcaaggga	50	50	0	0	0
HpolyGenome23022012_contig_3326	5637	-	ADU_1650_x84 (aactgctaagaacttggtatg)	GTTTCAGCTTCTCTTTAAATAAGTACCGGAGAACTAGAAATGAGAaactgctaagaacttggtatgt	108	106	2	0	0
HpolyGenome23022012_contig_332400	1301	+	ADU_1913_x70 (tttttccgattgggatctaag)	GTTTCAAGCACCACATAAAATAAGGGTTAAATCCTGATGGATGTtttttccgattgggatctaag	95	95	0	0	0
HpolyGenome23022012_contig_332306	2004	-	EGG_43605_x2 (agaggattgaggagttgaagccgaa)	GTTTCAGGTCTGCAAGGGCTGCACTGAGAAGTCCGAGTTCGTGAagaggattgaggagttgaagccgaa	2	0	0	2	0
HpolyGenome23022012_contig_330291	403	-	ADU_1136_x148 (tggcagttggtacgtattcca)	GTTTCAGCAGATCTATATCAGTGCAGCTTGAGGATGGCAATAGTtggcagttggtacgtattccaa	175	175	0	0	0
HpolyGenome23022012_contig_33	1231	+	ADU_62948_x3 (gggtagtcgatggcgctgactcc)	GTTTCAGTTCTTCTACGTGTGGATGTATTGAACCTCACCTGACGTgggtagtcgatggcgctgactcc	9	7	0	2	0
HpolyGenome23022012_contig_329700	432	+	ADU_809_x237 (tggagtcagccttggtaacctc)	GTTTCAGTAGTGTTTTATATAGCATCATTGTGGTTCAAAAATGGtggagtcagccttggtaacctc	345	343	0	2	0
HpolyGenome23022012_contig_329571	285	-	ADU_6624_x17 (cacgcataagaccttgataaa)	GTTTCAGAAAAATATTTACATCATTGACAAACTTGACCAAATAGcacgcataagaccttgataaa	21	21	0	0	0
HpolyGenome23022012_contig_328044	977	-	ADU_1026_x174 (tcttggggttggcaatttcgct)	GTTTCACTGAATGTATATAAGACAGTATAATCGGCAGAGCTGGtcttggggttggcaatttcgct	220	220	0	0	0
HpolyGenome23022012_contig_327936	456	+	ADU_3860_x31 (tttagcaaacaacgtgtgatg)	GTTTCAATGGCAGTTCAAATACTTTCAGTTTCTCCTCAACCAAtttagcaaacaacgtgtgatg	31	31	0	0	0
HpolyGenome23022012_contig_326721	1230	+	ADU_1024_x174 (tccatccgaggtgtagaagac)	GTTTCATTTGCCCTTTACAAACTGCTAGAAAGCAGGGTTGGGGCtccatccgaggtgtagaagact	289	286	0	3	0
HpolyGenome23022012_contig_32613	3260	+	HES_40765_x3 (gaaagtatggggagctgtgggac)	GTTTCACAACGGAGATGAGGCCACCAGTTTCGGCAAATGTTGACgaaagtatggggagctgtgggactatagt	9	0	9	0	0
HpolyGenome23022012_contig_3259	2799	+	ADU_229_x1435 (tgagattgcaccggaataccat)	GTTTCAACTATAATTTAAATGTCTGTTTAAGGTTAACCCTCTTATtgagattgcaccggaataccatg	2818	2815	0	3	0
HpolyGenome23022012_contig_325795	1094	+	ADU_3844_x31 (tgcttcgtttgaggaaagccc)	GTTTCACGGTTTCTACATATGCAAAACGCACTAGACAGTCACAGtgcttcgtttgaggaaagccca	39	35	0	4	0
HpolyGenome23022012_contig_325498	750	+	ADU_1167_x142 (tggatatgagcattcgattgt)	GTTTCAGAACTCCTTGAAAACGACAGTCTGCTTTGTGGTACAGtggatatgagcattcgattgtc	225	225	0	0	0
HpolyGenome23022012_contig_325269	277	+	ADU_25013_x5 (acccatacgtacttgagtgat)	GTTTCATTCGCCTAATATACATATATTAACTGAACGTTGTGGAacccatacgtacttgagtgat	5	5	0	0	0
HpolyGenome23022012_contig_324954	1529	-	EL3_1870_x24 (tacggttgtatgacactgcga)	GTTTCAAGTGGTGGATATAAAGTCAGGCGCTATTCCTGGGCTAAtacggttgtatgacactgcgat	76	22	0	27	27
HpolyGenome23022012_contig_32436	1681	+	ADU_2779_x45 (tgcaaaactcggttgaccagg)	GTTTCACTGTTCGTAGATAATTTCGGCACTAATACTCGAAGTGAtgcaaaactcggttgaccagg	45	45	0	0	0
HpolyGenome23022012_contig_323918	249	-	ADU_11302_x11 (tcaattgtccgatctcttacg)	GTTTCATTTCCACTTTTTGAGGAGCAGTAAGTGTTATTCTCGGtcaattgtccgatctcttacgg	16	16	0	0	0
HpolyGenome23022012_contig_323769	445	+	ADU_176_x2179 (tttatcggtttaatgcaggtcc)	GTTTCACACAGTGTATTTAAAGGCTTAAAGTGGGTGGCGTTAGtttatcggtttaatgcaggtcca	2549	2520	0	29	0
HpolyGenome23022012_contig_320548	1801	+	ADU_153063_x2 (tattaaagttaaagtcagtta)	GTTTCAATCAATTTATATTAAAGATGGCACGTCGCTCTGCGTCGTattaaagttaaagtcagttatg	4	4	0	0	0
HpolyGenome23022012_contig_320349	1585	+	ADU_1364_x113 (tagtatctgttgatagacgcc)	GTTTCAGGCCCTTCTTAAATCCTGCGATCTTTGAGCCTTCCAGtagtatctgttgatagacgcc	145	141	0	4	0
HpolyGenome23022012_contig_320273	387	-	ADU_1145_x147 (tggttttgtggaaaattgcgct)	GTTTCACTGGTTATATTTCTGTCTTGGTTTTCTGCCATAGGACACtggttttgtggaaaattgcgct	159	159	0	0	0
HpolyGenome23022012_contig_32024	2642	-	ADU_128_x3259 (tatatacgtagatcagaatccc)	GTTTCACACCTGCGATTTTAATCAGCGTTCCAGCTTTCGTAGTtatatacgtagatcagaatccca	5579	5573	0	3	3
HpolyGenome23022012_contig_32022	3365	-	ADU_482_x510 (ttcaaaagtagatcggaccacc)	GTTTCAAAAGGTATGTATCCAGTTGTGAAAAACAAACTTTTAAttcaaaagtagatcggaccacca	559	559	0	0	0
HpolyGenome23022012_contig_320015	572	-	ADU_1120_x150 (tttttgcttcaccactacgaa)	GTTTCAGGGATGTTATAAAGGCAGTCTCCAGAAAACCCTCGCTGGtttttgcttcaccactacgaa	179	165	0	14	0
HpolyGenome23022012_contig_319409	357	+	HES_3257_x27 (gaaggagctaggaatgtgga)	GTTTCAACCTCCAGTGGAGCTCCAAGCGGAGACCAGAGTCACTAgaaggagctaggaatgtggattacga	68	4	64	0	0
HpolyGenome23022012_contig_31935	3433	-	ADU_1083_x158 (tgtagtgtttgagcttacgtac)	GTTTCAAGTCTCGTATAAAAAGAGAGGCAGATAGCGGGGTTGGtgtagtgtttgagcttacgtact	252	242	0	10	0
HpolyGenome23022012_contig_317383	711	-	ADU_4503_x26 (taagaaaacgctcggttaggg)	GTTTCAAAAGCAATATTTCTAAAAAGAAAGCATTTGGATGTTCGAtaagaaaacgctcggttaggg	51	51	0	0	0
HpolyGenome23022012_contig_31721	1654	+	ADU_3204_x38 (ttattgagatatatgcgagct)	GTTTCAACGCCTATATAAACAGATGGGCGTCTACGCACCCCGTttattgagatatatgcgagctg	56	46	0	8	2
HpolyGenome23022012_contig_317137	661	-	ADU_181_x2092 (ttgtggaaaatcgcgtcgcatt)	GTTTCATATCAGGTATATCTAGTGATGGTGACTCAGTCCGCAGTtgtggaaaatcgcgtcgcattc	2629	2629	0	0	0
HpolyGenome23022012_contig_315923	2565	-	ADU_2999_x41 (ttggctgggcttaagctgtttc)	GTTTCAGCTACGGTATAAGTGTTTGCGGGTTACTCGCCAATAGttggctgggcttaagctgtttcc	71	58	0	13	0
HpolyGenome23022012_contig_315503	601	+	ADU_44082_x4 (tttccttcataaagttgaagcc)	GTTTCATGGTGCTCATATATAGTGTTCGGAAGCGCCGCCGCTTTAtttccttcataaagttgaagcc	4	4	0	0	0
HpolyGenome23022012_contig_315244	317	-	ADU_12751_x10 (ttcgcctaaacacggagaatg)	GTTTCAGCTTTTCTATAAACAGGACGTTCAACGCTTAATGGTGCttcgcctaaacacggagaatgg	17	15	0	2	0
HpolyGenome23022012_contig_314300	409	-	ADU_12750_x10 (ttcgataacattcttcctgat)	GTTTCAAGAACTGTTTATTAGGCTCGCTGAAAGCGCTCCTAGTttcgataacattcttcctgatg	24	13	0	9	2
HpolyGenome23022012_contig_314032	1179	+	ADU_11497_x10 (acacagcttacatcgaacgaa)	GTTTCATTCGCTTTTTAAGTATGTGAGTATATATTGGGGTAAacacagcttacatcgaacgaa	10	10	0	0	0
HpolyGenome23022012_contig_313520	752	+	EGG_77011_x2 (tcgactggggtttggcggagtt)	GTTTCAAACATTTCAGTATCTGGTCCTTTTTAGCTACGCCTAAtcgactggggtttggcggagtt	4	0	0	4	0
HpolyGenome23022012_contig_313485	1218	-	ADU_1723_x80 (tgttttcctctgaacggttgt)	GTTTCATTGGCGGTATTTAAGGGCAGGATACTTTCGCGCGGTTGTtttcctctgaacggttgtcgga	185	155	0	30	0
HpolyGenome23022012_contig_313455	1105	-	ADU_30_x17746 (ttataagtaagggccatagcat)	GTTTCAACTTTACTATAAATAAGGAACATAGTTCCCGTTGCCAGTtataagtaagggccatagcatcc	22400	22291	0	63	46
HpolyGenome23022012_contig_312361	884	-	ADU_414_x619 (tcttggtgaaggcaacaaacgg)	GTTTCATTATTAGTATTAATTAACTCTAGAGATCGAGGGAGTGGtcttggtgaaggcaacaaacggtt	1082	1082	0	0	0
HpolyGenome23022012_contig_311546	649	+	ADU_4864_x24 (tatgaaggctagacttttcaca)	GTTTCACCTTTGCTATAAAGTGGTTTGGGAAATGTGGTGACCAGtatgaaggctagacttttcacat	32	32	0	0	0
HpolyGenome23022012_contig_310986	878	+	ADU_11402_x11 (tgtgcgttatcttaagcttggc)	GTTTCACGTTCATTTTTTTTAACCGCCACGGGGCTCCCCTTCAGtgtgcgttatcttaagcttggct	14	14	0	0	0
HpolyGenome23022012_contig_310779	605	+	ADU_17012_x7 (agaaagatgacaaagcgaagg)	GTTTCAATGCCGTCTTTTATCTCTGGGTGAGGACAGAAGAGCGAagaaagatgacaaagcgaagg	9	9	0	0	0
HpolyGenome23022012_contig_310754	1399	+	ADU_9311_x13 (tcacttctctgataaagtcgac)	GTTTCAATGTATGTAGTAATCTTTCGGAGCTTGCTAGAATTACtcacttctctgataaagtcgac	13	13	0	0	0
HpolyGenome23022012_contig_31	1229	-	ADU_14381_x9 (tctgagaccacaagctagcaa)	GTTTCAAACGGACGTTATTTGTCCTTCACGCTGCAGTTAAGAGtctgagaccacaagctagcaa	9	9	0	0	0
HpolyGenome23022012_contig_309921	1165	+	ADU_1883_x71 (tatgtcttcaagggacgcagt)	GTTTCATCCGCCATATTTATAGATGACAGTCGGCCGTCATGATGGtatgtcttcaagggacgcagtg	80	78	0	0	2
HpolyGenome23022012_contig_309139	266	-	ADU_140_x2818 (tcgaatggccatagatcgtgt)	GTTTCAAATATAATTTATATACTGCTCGAAAACGTAGCGCTGATcgaatggccatagatcgtgtatta	4484	4471	0	10	3
HpolyGenome23022012_contig_30863	1049	+	ADU_472_x522 (tgtgtgttcatggaatcgcgca)	GTTTCACGTGTGCTATTTATTCTTCCAAGACGGGTGGTTGCTGTtgtgtgttcatggaatcgcgca	609	607	0	2	0
HpolyGenome23022012_contig_3084	3432	-	ADU_834_x226 (ttatgccttgctacctacgct)	GTTTCATCGAAGTCTTATTAGGTTCAATGTGTTGTAGCCAGCGATtatgccttgctacctacgctc	310	294	0	14	2
HpolyGenome23022012_contig_307255	369	+	ADU_366_x739 (tcttttaacctcgagatagcg)	GTTTCAAATTCTCTATAAATAGTGAGAGACTGGCATCGCCACACtcttttaacctcgagatagcgt	835	816	0	11	8
HpolyGenome23022012_contig_305937	1199	-	ADU_1525_x96 (ttcgctcataacatccagttat)	GTTTCAGCTCCTTTATAAATAGAGATCGGGTGCGTGGATGTTGAttcgctcataacatccagttata	191	182	0	7	2
HpolyGenome23022012_contig_305585	315	-	ADU_8636_x14 (ttagcagtggatatcgaatca)	GTTTCACTGCGACTATAAACTATTTTAGAAAGCAGCGCCTGTGTttagcagtggatatcgaatcat	21	18	0	3	0
HpolyGenome23022012_contig_305475	948	-	ADU_162_x2359 (ttgatacgtcaccaacagttgc)	GTTTCACTCGCCATTAATAAGGAAACGTTGGTGTAGACACATGTttgatacgtcaccaacagttgcg	2882	2879	0	3	0
HpolyGenome23022012_contig_305076	502	-	ADU_872_x212 (tacaacgcatgcgctgtatagg)	GTTTCAGCCATGCTTTAAATTCCAATAATGGTGGCGGATTTTGTtacaacgcatgcgctgtataggac	515	515	0	0	0
HpolyGenome23022012_contig_304033	825	+	ADU_16703_x8 (tgagacagaaggcttggtaga)	GTTTCATCCTTCTAGAAAAACCTGCACCAAATAACCACGCCGAtgagacagaaggcttggtagac	14	14	0	0	0
HpolyGenome23022012_contig_303886	245	+	ADU_8720_x13 (agtatgtcgcagaagcaattc)	GTTTCAACGTTGCTTTATACTTCTGTTCATGAAGGGCTCATTGGagtatgtcgcagaagcaattcc	32	32	0	0	0
HpolyGenome23022012_contig_303882	316	-	ADU_5833_x20 (tgaagacgacagcagagaatc)	GTTTCACAGAATGGTTGTCTTTGTCCCAAAGAGTTTTGTTCTTACtgaagacgacagcagagaatca	28	28	0	0	0
HpolyGenome23022012_contig_303538	405	+	ADU_3350_x36 (tattttgctgctcgccgcgct)	GTTTCAGCACTGATATATTAGCTGTTCACCAAGAAGTGGCTGGtattttgctgctcgccgcgctc	71	69	0	2	0
HpolyGenome23022012_contig_303426	248	+	ADU_19605_x7 (tacagacgacagcagataatca)	GTTTCACAGAATGGTTATCTTTGTCCTAAAAGGTTCTATTCCTACtacagacgacagcagataatcaa	19	19	0	0	0
HpolyGenome23022012_contig_302774	624	-	ADU_48346_x3 (cattgattcaggactaagacg)	GTTTCATAGGACGTCTATATTCATAGGACGGTGTCATAGGACGTcattgattcaggactaagacgt	5	5	0	0	0
HpolyGenome23022012_contig_302247	738	+	ADU_6978_x17 (ttcgctggtcgctggaaatat)	GTTTCACTGCCAGTATATTACACATCTTCTCAACATCCTGAGTGAttcgctggtcgctggaaatat	17	17	0	0	0
HpolyGenome23022012_contig_302232	235	-	ADU_6916_x17 (tattgtgattgcaccgttggt)	GTTTCAACTATCATTTAAATGTGTGTAAAAGGTGGACCCCTTTGTtattgtgattgcaccgttggt	17	17	0	0	0
HpolyGenome23022012_contig_30184	11583	+	ADU_1446_x105 (tgttcacttcgactaaccgcac)	GTTTCACCACGGCTTTATAATGAAGCTGATCGAGGCGCTGTGTtgttcacttcgactaaccgcac	188	162	0	18	8
HpolyGenome23022012_contig_301755	429	+	ADU_1441_x106 (tcgtcacagaaaattccagct)	GTTTCAAGTAACATATATATAAACCGAGACTCTCGTACGTCAGtcgtcacagaaaattccagctt	179	170	0	9	0
HpolyGenome23022012_contig_301681	2476	+	ADU_9365_x13 (tgcagatcgaggtgttactga)	GTTTCAGCGATAACTAATAGAGGCTGAAGATCCGAGACCTTATtgcagatcgaggtgttactga	13	13	0	0	0
HpolyGenome23022012_contig_301423	661	+	ADU_1899_x70 (taaattcaaaggtcgatcgaa)	GTTTCAAAAGTATGAATCCACTTGTGATAAACGAACCTTTTACtaaattcaaaggtcgatcgaac	75	75	0	0	0
HpolyGenome23022012_contig_301233	344	+	ADU_2300_x56 (tgatggtgtatgtttgctcaa)	GTTTCAAGTATAGAGTAAATGCCGCTTGATTGAAACAACAAAAtgatggtgtatgtttgctcaa	56	56	0	0	0
HpolyGenome23022012_contig_301122	253	-	ADU_6138_x19 (tatccatggagtgccaagctcat)	GTTTCAGAAGCGTTTCATATAGGTTGCTTCGCAGGGTCTCTTTAGtatccatggagtgccaagctcat	39	39	0	0	0
HpolyGenome23022012_contig_300673	1439	+	ADU_6953_x17 (tggagtcatcaagccagacaa)	GTTTCAGTAGAAATATAAAAAAAAGCACGATTATACCCAGGTAGtggagtcatcaagccagacaag	32	32	0	0	0
HpolyGenome23022012_contig_30018	1991	+	ADU_89967_x2 (ccgaagatcgtcacacgtc)	GTTTCAGTAATGCTACAGTTTCTCTTTGTCCTAAGTCACATGTTccgaagatcgtcacacgtc	2	2	0	0	0
HpolyGenome23022012_contig_299992	1077	-	ADU_2454_x52 (ttctttcctcactgatctccg)	GTTTCAGTCTGACTATATCAGGAAAATGTTATGAGTCCCACGTttctttcctcactgatctccgt	91	86	0	5	0
HpolyGenome23022012_contig_299607	543	+	ADU_51993_x3 (gaaggaacaaagagtagatggg)	GTTTCAAACCAGCAAGCAAGAAATCATATAGAAGTGAAAGGAGAAggaacaaagagtagatgggaacc	12	12	0	0	0
HpolyGenome23022012_contig_299021	2163	+	ADU_183_x2032 (tggtcaaagttccaaagacatc)	GTTTCAAGGAGCCTATTTGTAAGCAGGTACTTCCAGGGACATATTtcatagcgtcttaattcgtgcc	3150	3138	0	12	0
HpolyGenome23022012_contig_298860	271	+	ADU_1561_x93 (tgtatgtcgaaagagcaattcc)	GTTTCAGCATTGTTTTATATTTCTGTTCTTGAAGGGCTTATTGGtgtatgtcgaaagagcaattccg	96	96	0	0	0
HpolyGenome23022012_contig_298140	1307	-	ADU_2937_x42 (tttattgttttgtgacatact)	GTTTCAGGCATTGTATATCTTACAGTTTCTGAGAGTGGAGACATttattgttttgtgacatacttc	95	95	0	0	0
HpolyGenome23022012_contig_29774	1307	+	ADU_2167_x60 (tacccagcgtcctttgatgct)	GTTTCACTGCTGATATATAAGTGGCGATTCTCCGCCTCTTAGTtacccagcgtcctttgatgctt	88	88	0	0	0
HpolyGenome23022012_contig_297737	494	-	ADU_3379_x36 (tttgttggtcgcagtatagct)	GTTTCACTCGGAGCATAAATGCAAGACCCTTCCGGTTCGACGTttgttggtcgcagtatagctgt	82	82	0	0	0
HpolyGenome23022012_contig_297600	1158	-	ADU_12771_x10 (ttgttgtccgttttcgtggct)	GTTTCAACGTCAGTTCAAATACTCCGGGACAAGTCTTCACAGTGAttgttgtccgttttcgtggct	10	10	0	0	0
HpolyGenome23022012_contig_29752	221	+	ADU_67879_x3 (gtttgcgttcgtcaggcagc)	GTTTCATACGCGTGTCTGTCGAGCTTGTCCAGCAACATGTTGCgtttgcgttcgtcaggcagcgac	7	3	0	2	2
HpolyGenome23022012_contig_296612	335	+	ADU_2295_x56 (tccagtcattttctacaatcat)	GTTTCAGTGGCGATACATATATGTGGTCTATCCGCGACCAGTTGGtccagtcattttctacaatcat	87	65	0	17	5
HpolyGenome23022012_contig_295486	209	-	ADU_8527_x14 (taaatcgaaatacacatcgtg)	GTTTCAGAAGAAGCATTTCATGGTTGAAGTGTCGAAAACTTTTGAtaaatcgaaatacacatcgtg	14	14	0	0	0
HpolyGenome23022012_contig_29472	254	+	HES_5125_x17 (ggtaatccgagaattggacgagg)	GTTTCATAGGCTGCTGTCACGTTCGAATTTGATGGTTTTCCCTTTggtaatccgagaattggacgagga	48	11	37	0	0
HpolyGenome23022012_contig_29433	1220	-	ADU_2477_x51 (taaaggatagaactggtgaaa)	GTTTCACACGACGATCTAAATGCTTGAAAAAAATGATAAACGGtaaaggatagaactggtgaaa	55	55	0	0	0
HpolyGenome23022012_contig_293508	255	+	ADU_67525_x3 (gttggatcaacgacgtagctc)	GTTTCATAACATTTTTCATTGGACCGAAGAAAAAAACGTCCAGGGgttggatcaacgacgtagctcc	7	7	0	0	0
HpolyGenome23022012_contig_293169	1584	+	EGG_73883_x2 (gttcatggcctccgtcgtt)	TGTTTCAGGTGCCAGGCACTTCGTACACGATGAGCCACATAGCTgttcatggcctccgtcgtt	2	0	0	2	0
HpolyGenome23022012_contig_293024	1361	+	ADU_67525_x3 (gttggatcaacgacgtagctc)	GTTTCATAACATTTTTCATTGCACCGAAGAAAAAACTCCAGGGgttggatcaacgacgtagctcc	7	7	0	0	0
HpolyGenome23022012_contig_29302	539	-	ADU_819_x231 (ttaaacaattgctcaatcacca)	GTTTCAATGGTTTTATTTAAGTAGTGGACAGGTGAACCTCCAGttaaacaattgctcaatcaccaa	443	394	0	36	13
HpolyGenome23022012_contig_292871	360	-	ADU_5346_x22 (tttgactctgctgctcctgta)	GTTTCAATGTGACTAGATAAGTCTACGCGAGCACCCTCCGTACtttgactctgctgctcctgta	22	22	0	0	0
HpolyGenome23022012_contig_29196	1333	-	ADU_604_x378 (taaagaagcgttgttgccgta)	GTTTCAGCTGCTGTATAAATAAACAAGCACAACAAACCATTCGTTaaagaagcgttgttgccgtacct	417	417	0	0	0
HpolyGenome23022012_contig_291156	1653	-	ADU_69126_x3 (tcttctctacttccatttcata)	GTTTCAGTTGTCGTTTAAAGAAGGGCCAGGAAGGGGACGGGCTGGtcttctctacttccatttcata	10	5	0	5	0
HpolyGenome23022012_contig_290184	359	+	ADU_125_x3283 (tcgtggaggcgtataaatatc)	GTTTCAAGCGCTGTATATCAAATGAACGTCCGGCTTTAACCCATtcgtggaggcgtataaatatcgc	4405	4405	0	0	0
HpolyGenome23022012_contig_289637	849	-	ADU_157369_x2 (ttgtttatatagcgttatcagc)	GTTTCATGGACAGTATTTGTTCACTACAATAATTGCACGACCCttgtttatatagcgttatcagc	2	2	0	0	0
HpolyGenome23022012_contig_289372	890	-	ADU_31424_x5 (tgtcaccagaagaccattac)	GTTTCATGCAAGGTGTATAAAGCTTTCACTTTGCAGCAGCGCCAGtgtcaccagaagaccattacgg	11	11	0	0	0
HpolyGenome23022012_contig_288991	300	+	ADU_146370_x2 (gtggtacagtgcgatttagga)	GTTTCAAAAACAGGATTAGGCCAATTGGTGAACGACATGGTGCgtggtacagtgcgatttagga	2	2	0	0	0
HpolyGenome23022012_contig_288990	353	-	ADU_146370_x2 (gtggtacagtgcgatttagga)	GTTTCAAAAACAGGATTAGGCCATTGGTGAACGACATGGTGCgtggtacagtgcgatttagga	2	2	0	0	0
HpolyGenome23022012_contig_2877	630	-	EGG_9990_x7 (tttattaccacctatagaaatt)	GTTTCAGGCGTTGTATATAGTTTCTGAAAGTACAGAATCTCCGCtttattaccacctatagaaatt	25	12	0	9	4
HpolyGenome23022012_contig_28758	4459	-	ADU_68843_x3 (tcattccgttgaaaagtcgaa)	GTTTCATTACAGCTTCTTATGCTGTCCGAGAGGAGGACTCCCTtcattccgttgaaaagtcgaa	3	3	0	0	0
HpolyGenome23022012_contig_287272	1306	-	HES_9568_x9 (gagaatagaaacaatttaacaggaca)	GTTTCATTCGGCGCACTTCTCGTTTCAGCTGTTCGACAGCCGGAgaatagaaacaatttaacaggacataatt	60	0	53	0	7
HpolyGenome23022012_contig_286847	419	+	ADU_796_x245 (tggtcctatattccgattccgt)	GTTTCAGACACCATATAAGAATAGTAGGTAGAGCATGGCCTCAGtggtcctatattccgattccgt	289	272	0	17	0
HpolyGenome23022012_contig_286324	1458	+	ADU_91996_x2 (cgtgtgtagagcagtcgga)	GTTTCAATTCAAATGGCGAAAATTTCGGGTATGACCTTATAATCGcgtgtgtagagcagtcgga	2	2	0	0	0
HpolyGenome23022012_contig_286249	389	+	ADU_180_x2111 (tcgttgactagaacacagcgtg)	GTTTCAGTCACATTATAAGAGCAGCGAGACGGCAAACCTTGGTtcgttgactagaacacagcgtggca	2548	2548	0	0	0
HpolyGenome23022012_contig_285727	485	-	ADU_498_x488 (tgcgaggttattgccatttcca)	GTTTCAGTTTCTTTATAAAAGTAGAGCCAGAAGGGACATTCTGGtgcgaggttattgccatttccag	523	505	0	13	5
HpolyGenome23022012_contig_28337	1228	+	ADU_1718_x80 (tcgattctaatcttcaagcagg)	GTTTCAAGGGCTATATAAATATCTGGAAAGAAAAACCTGACCAGtcgattctaatcttcaagcaggt	106	97	0	5	4
HpolyGenome23022012_contig_282432	238	-	ADU_646_x335 (ttagatttggaacgcctcgaa)	GTTTCAAAGGCAGTATTTAAACAAGTCAGGTCATTGTGGAATAGTtagatttggaacgcctcgaagca	416	402	0	11	3
HpolyGenome23022012_contig_281763	515	-	ADU_44_x13071 (tcaagtgatcgtaatctaggg)	GTTTCACTAGCGCAAGATTTACCCATTTAGCCGTGACTGCTCGGtcaagtgatcgtaatctagggtt	13571	13571	0	0	0
HpolyGenome23022012_contig_281497	1094	+	EGG_69183_x2 (ggagaagggctgtacagg)	GTTTCAGGGCACATCCCACTTCTAAGAATGAACCGTCTGTAAGgagaagggctgtacaggatgtctctaa	4	0	0	4	0
HpolyGenome23022012_contig_28104	429	+	ADU_3290_x37 (ttttgctgcgttgccgcaacg)	GTTTCAGCCACTATAGATAAGGGCAGTAGAGGTTGTATAGCCGGttttgctgcgttgccgcaacgg	54	54	0	0	0
HpolyGenome23022012_contig_28082	3432	-	ADU_882_x209 (tttgttaggatcagccttgtg)	GTTTCAGACGCATTTCATTATCAAGTTGAATCAAGTCCATTGTtttgttaggatcagccttgtgt	220	220	0	0	0
HpolyGenome23022012_contig_280577	485	+	ADU_12671_x10 (tctgctgactagttcacaatca)	GTTTCATACGGAAGATAAATATTGATGGTGACTAGCAAACTAGtctgctgactagttcacaatca	19	17	0	2	0
HpolyGenome23022012_contig_279769	2478	+	ADU_65_x7693 (tcaagctgactaaagacacta)	GTTTCACTTAACACTTAAATTTGTTGACGAGAACCCTCCTCTCGTtcaagctgactaaagacactagc	8481	8481	0	0	0
HpolyGenome23022012_contig_27959	2001	-	EGG_16918_x4 (attggcgtgtgggaatctcta)	GTTTCATGTTGGTGCAGTGTTCGCGGTGTCTCGTTGGGGATGATgattggcgtgtgggaatctctat	6	0	0	6	0
HpolyGenome23022012_contig_279182	954	-	ADU_5326_x22 (tgcactgaactacagcaatgta)	GTTTCAGCTTGTGTGTTTTGTAGGTAGCAAAATTTTCTAGTAGtgcactgaactacagcaatgta	25	25	0	0	0
HpolyGenome23022012_contig_278082	1398	-	ADU_4397_x27 (ttaggaggataatttcttcaa)	GTTTCAACTGAGTTATTAATAGTCGGCCTTGGTGGCGTCTTAGTttaggaggataatttcttcaac	31	31	0	0	0
HpolyGenome23022012_contig_277065	402	+	ADU_19625_x7 (tactcagcctctatgattaca)	GTTTCAGTTCCAGTACAAAAGCATCAGACAGGTGTCTGTGACCGtactcagcctctatgattaca	7	7	0	0	0
HpolyGenome23022012_contig_276779	733	-	ADU_57_x8576 (tagaactctacgcgggtagtt)	GTTTCAATTCACACATTTAAGAGGTGGCTAGTGCAGCGAGTAGtagaactctacgcgggtagtttcggca	18095	18087	0	6	2
HpolyGenome23022012_contig_27673	2433	+	ADU_207_x1672 (tttggacgtattgattgatgta)	GTTTCAGCTCTACTATAAAGCGGTCTTTGTCGTTGGCAGGCAGtttggacgtattgattgatgta	2961	2880	0	52	29
HpolyGenome23022012_contig_275850	1535	+	ADU_615_x367 (tacaccggacaaatttacaat)	GTTTCATATGGATGATATAAAGTGAATTCAAAGCGGCATCACCAGtacaccggacaaatttacaattg	704	685	2	11	6
HpolyGenome23022012_contig_27585	3431	+	ADU_154_x2575 (tgctgtcacgaggtatgtacac)	GTTTCAGGCGAAGTATAAAGTTAAACTACATTGAGTACGGCGTtgctgtcacgaggtatgtacacc	3312	3304	0	4	4
HpolyGenome23022012_contig_275383	687	+	ADU_1966_x67 (ttcacttctcggcaggctgaa)	GTTTCAGTAAAGTTACGAAAGGATTAAAGTCCATGTTCATCGGttcacttctcggcaggctgaaaa	86	86	0	0	0
HpolyGenome23022012_contig_275374	1022	-	ADU_2834_x44 (tgcaatcctggcaaaaatcacg)	GTTTCACGGCTGGTATAAAAGAACGAACTCTGCTGTGCGATTGGtgcaatcctggcaaaaatcacgt	110	91	0	19	0
HpolyGenome23022012_contig_275294	1856	-	ADU_44102_x4 (tttgacggcgcagaaatttggg)	GTTTCAGTGTCCATATATAGCGCGCTGTGTATGTAGAGCACTTCAtttgacggcgcagaaatttggg	6	6	0	0	0
HpolyGenome23022012_contig_274785	2606	+	ADU_1576_x91 (tggtcattctgatggatgcga)	GTTTCAGCTTCAATTCATAAGGATCTCTGCCGCCAGAAGAACGGtggtcattctgatggatgcga	98	98	0	0	0
HpolyGenome23022012_contig_274308	1682	-	ADU_1688_x82 (tctgagaagctccctgagtaa)	GTTTCAAGTGTGGTTTAAATAGGGGTCCTTAGAAGGCGACACGTtctgagaagctccctgagtaaca	162	149	0	9	4
HpolyGenome23022012_contig_27404	4427	+	ADU_33358_x4 (catagacgttccatcacagac)	GTTTCAAAGGTTATATATAAGGACAAACGGAGCAGACATTCCATcatagacgttccatcacagacg	6	6	0	0	0
HpolyGenome23022012_contig_273241	2903	-	ADU_16841_x8 (tttcgtctgtaattggtcatt)	GTTTCACGCCGCCTATAGAACTCTACACTGGGTATTGCTACTGTtttcgtctgtaattggtcatt	8	8	0	0	0
HpolyGenome23022012_contig_273197	697	+	ADU_1338_x117 (tgttttctgggcaccttaagc)	GTTTCATCGCTGCTTAATAAGGCCGCCAACTCGCCGCCTGCCGTtgttttctgggcaccttaagcgt	177	172	0	5	0
HpolyGenome23022012_contig_272808	1313	+	ADU_5429_x21 (gaggatagaagcttgagaagtct)	GTTTCATTACAACTAAACCCTCACATTTTTCAATGCCGAGCTgaggatagaagcttgagaagtctt	25	25	0	0	0
HpolyGenome23022012_contig_272772	1719	+	ADU_150_x2657 (tcccgactatgtacatctcgga)	GTTTCATCACACTTTGATAAGTCGGTAATGACGCTTCGTCCGTtcccgactatgtacatctcgga	2851	2851	0	0	0
HpolyGenome23022012_contig_27246	920	-	ADU_68137_x3 (tacaaggctacgcgcattgaa)	GTTTCATATCTGAGATAAAGTGTTGCAAGTGGCTCAATTTGTTtacaaggctacgcgcattgaat	5	5	0	0	0
HpolyGenome23022012_contig_2716	3812	-	EGG_85803_x2 (tttggtttcaactgcgagaa)	GTTTCAGGGTCACTGGCGAATGTAAGAAATGCGTGTACAATACGtttggtttcaactgcgagaa	2	0	0	2	0
HpolyGenome23022012_contig_271319	1705	-	ADU_12646_x10 (tcccttctagcacaagctcttt)	GTTTCAGGCACTGTATATAGCTTCTGAAAGCTCGGAGCTTCCGTtcccttctagcacaagctcttt	19	19	0	0	0
HpolyGenome23022012_contig_270486	1365	-	ADU_1835_x73 (taagactagctagtgaagctga)	GTTTCAAGACATCTATATGAATCCATGAGAAGCTGAAGCAGTGGtaagactagctagtgaagctgat	111	111	0	0	0
HpolyGenome23022012_contig_270393	1602	+	ADU_1366_x113 (tattgacacgttgacacggtg)	GTTTCATTGATAACTCAAAAGGGACAAACGTAGTGGCACATACtattgacacgttgacacggtg	113	113	0	0	0
HpolyGenome23022012_contig_270343	1389	-	ADU_91382_x2 (cggaattttggtggcttgctgt)	GTTTCATGGAAGGTATTTATGGAGCTATCAAGACTGGATGTCTcggaattttggtggcttgctgt	2	2	0	0	0
HpolyGenome23022012_contig_268992	433	+	ADU_16749_x8 (tggtacatgtcgtgtaggtga)	GTTTCAATACCAGATTATTAGTGCTGTTTGTACTATTTTCAAGAAtggtacatgtcgtgtaggtga	8	8	0	0	0
HpolyGenome23022012_contig_26850	598	+	ADU_5302_x22 (tcaaatgtgctaagggggagt)	GTTTCAATAGTGTATTAAGTATTTCGAATGCGACGCAGTCGTGGtcaaatgtgctaagggggagta	26	26	0	0	0
HpolyGenome23022012_contig_268241	2162	-	ADU_72604_x2 (aactagcttcaagaattcatca)	GTTTCACGAGCAATACTTATCTATGAAGTAAGTGGACGTGGTCTAaactagcttcaagaattcatca	2	2	0	0	0
HpolyGenome23022012_contig_26817	8793	-	ADU_6606_x17 (agggccttattattcggcatg)	GTTTCACTGCTGCATCAAAAGGTGCGGCCAGCAACAGTTTTGGagggccttattattcggcatga	19	19	0	0	0
HpolyGenome23022012_contig_267784	885	+	ADU_1337_x117 (tgtcccgcaaccacgaagaatg)	GTTTCAACGGGCAGATATAAGTCCGCTTGTCCGCGACTAGATGGtgtcccgcaaccacgaagaatgc	208	208	0	0	0
HpolyGenome23022012_contig_267716	1506	-	ADU_14512_x9 (tttagcctttctcagttcgcgg)	GTTTCAAAGGTGGTATATATGTACTTTCAACAGTGGTCAGTTGTtttagcctttctcagttcgcgg	12	12	0	0	0
HpolyGenome23022012_contig_267292	640	+	ADU_12684_x10 (tgacagcctgagaacgcaaag)	GTTTCAAAAAACGGTTATTGCGTTAGCTGAGAAGCATAGAAGGtgacagcctgagaacgcaaag	13	13	0	0	0
HpolyGenome23022012_contig_2672	573	-	ADU_126041_x2 (gcgaatactggagcaaatttggt)	GTTTCAGTGACGCCTTTGATTTTGTACAGCATCCCAGTCCTGGTgcgaatactggagcaaatttggt	4	4	0	0	0
HpolyGenome23022012_contig_2671	311	+	ADU_126040_x2 (gcgaatactggagcaaatttgg)	GTTTCAGTGACGCCTTTGACTTTGTACAGCATCCCAGTCCTGGTgcgaatactggagcaaatttggt	4	4	0	0	0
HpolyGenome23022012_contig_266512	989	-	ADU_33181_x4 (caaaaaacgaattagagtaga)	GTTTCATCATTGGCTTATTTAGCTCATACCGGTTCGCTGCTGTcaaaaaacgaattagagtaga	4	4	0	0	0
HpolyGenome23022012_contig_266477	3689	-	ADU_723_x283 (tacaactcactgaggcaaccaa)	GTTTCAGGGTGGGTTCATAACAATTGATGTGGTGGGCTAACTGAtacaactcactgaggcaaccaaa	502	499	0	3	0
HpolyGenome23022012_contig_265263	931	-	ADU_2206_x59 (tggaagacgtctcagatttg)	GTTTCATCCTTTCAGTTTAAGGAATTTAGGCTTTGAGACGTAGtggaagacgtctcagatttgcg	120	120	0	0	0
HpolyGenome23022012_contig_26493	5724	-	ADU_8986_x13 (gatctggacatacgacggcacgt)	GTTTCAATTAGTTCCTTCCTCGTTTCGGCTAGTGCGTCGATCATgatctggacatacgacggcacgt	19	19	0	0	0
HpolyGenome23022012_contig_26468	2191	-	ADU_68387_x3 (tagcataaggaatttgaaggct)	GTTTCACAGTTCATAAATAAACCGGTTAGAATATCAGGGTTTCtagcataaggaatttgaaggct	6	6	0	0	0
HpolyGenome23022012_contig_263493	1311	-	ADU_751_x267 (tgaagtatgtcgaagcagcaa)	GTTTCAATGTTGCTTTATATTTCTGTTCTTGAAGGGCGTACTGAtgaagtatgtcgaagcagcaat	419	419	0	0	0
HpolyGenome23022012_contig_262872	1324	-	ADU_5549_x21 (tcgtaatggattctccaccgat)	GTTTCACGACCAGTTTAAATAGAAGAGCCGAGGGGCGACGTCTATtcgtaatggattctccaccgat	35	35	0	0	0
HpolyGenome23022012_contig_261591	519	-	ADU_1111_x151 (tcagcgaagtatgttttttccg)	GTTTCATCAAAGCCTTATATTGTTCAACTTCTCCTAGCCATTAGtcagcgaagtatgttttttccgc	202	200	0	2	0
HpolyGenome23022012_contig_260901	1480	-	ADU_43278_x4 (tcagtccgaccaaacgagaca)	GTTTCAAGCGTATCATTTAAAGCCCCAATGCGAACATTGTACtcagtccgaccaaacgagaca	4	4	0	0	0
HpolyGenome23022012_contig_260794	843	+	ADU_167_x2294 (tcgctgcttcaggcttgacgat)	GTTTCATTGGTGCTATAAAATGCTAGAGCAGAACAACCCATAGtcgctgcttcaggcttgacgat	2504	2504	0	0	0
HpolyGenome23022012_contig_260535	664	-	ADU_4376_x27 (tcctacgctgagcccaattcat)	GTTTCACACGGTGTTTTTAAGCTTTTACCTTTCGAGGCACTAGtcctacgctgagcccaattcat	42	42	0	0	0
HpolyGenome23022012_contig_26040	2883	+	ADU_156127_x2 (tgttagataggcgcatggcgcg)	GTTTCAAGTAACCTACATTATCAATCAAGTTAACTCCGGAAGGtgttagataggcgcatggcgcg	2	2	0	0	0
HpolyGenome23022012_contig_259515	314	-	ADU_10297_x12 (ttagctgctagcgctccaaagg)	GTTTCAATCTGAGTATATCAACTTTAGTAATTGGTTGCAGATGTttagctgctagcgctccaaaggt	27	27	0	0	0
HpolyGenome23022012_contig_259297	483	+	ADU_1987_x66 (tcgttctgagatgcggtcgtc)	GTTTCAAGAAGCCTATTTATAGGCAGATACGTCCAGGAGACAGAGtcgttctgagatgcggtcgtca	75	75	0	0	0
HpolyGenome23022012_contig_259127	4039	-	EGG_8724_x7 (aaggttgataagggtggcc)	GTTTCAGGTTGTAGAGGTTCTGCACCCGGGAAGAGCTACAGTTCCaaaggccgacatcaaggagaa	9	0	0	9	0
HpolyGenome23022012_contig_258460	910	-	ADU_20346_x6 (agcgcaaatagtttaggcagt)	GTTTCAAATAGTGTATAAATTTTTTGAGACACTCTGCATAATAGAagcgcaaatagtttaggcagt	13	13	0	0	0
HpolyGenome23022012_contig_25710	3022	+	ADU_89199_x2 (cattaccatgtgcttttccag)	GTTTCAGCTGGTGCATAAATACACAGACAGCGGTCCGGCCGTAGcattaccatgtgcttttccag	2	2	0	0	0
HpolyGenome23022012_contig_256573	2514	-	ADU_584_x402 (ttgttcgtgttggcaagcttg)	GTTTCAAGGAGATGTTATATGAATTCATGGCCATCAAACAGTGTttgttcgtgttggcaagcttgggc	776	776	0	0	0
HpolyGenome23022012_contig_256069	545	+	EGG_11689_x6 (tgcggtactggagagttcgaggccgga)	GTTTCAGGTACGTCACAGGCAGATTGCGCTGTGCTTGTGGTGGCTtgcggtactggagagttcgaggccggaatc	20	0	0	20	0
HpolyGenome23022012_contig_254826	437	+	ADU_320_x929 (taactctaagatgcgtgagata)	GTTTCAAGGTGGATATATTGGACGCAGCGTTGGAACACAGCAGtaactctaagatgcgtgagataa	955	953	0	2	0
HpolyGenome23022012_contig_254651	464	+	ADU_20005_x7 (tttccattagacgttgtttcat)	GTTTCACTCATTTCTTATGAGAACAACGAAGTGGTTAAACCAAtttccattagacgttgtttcat	11	11	0	0	0
HpolyGenome23022012_contig_253793	849	+	ADU_10325_x12 (tttcatattatttgtagctttt)	GTTTCAGGCACTCTATATAGTTTCTGAAAGCGCATAGTCTCCACtttcatattatttgtagctttt	16	16	0	0	0
HpolyGenome23022012_contig_25374	5386	-	ADU_582_x402 (tacaagataaagtgcagaacag)	GTTTCATGTCTATTCCAAAACAAGTTTCGTGTCGAGGCTATCCATtacaagataaagtgcagaacagtc	569	569	0	0	0
HpolyGenome23022012_contig_253604	389	+	ADU_81275_x2 (agtacgccgaaggagcagttct)	GTTTCAACGTCGTTTTATATTTCTGTTCTTGAGGGGTATATCGAagtacgccgaaggagcagttct	2	2	0	0	0
HpolyGenome23022012_contig_252857	763	+	ADU_52_x10602 (tgatctgtatgccaaggggaca)	GTTTCACCTTCACTATATCTACCGGTTGGGACCGATTCCTTGGtgatctgtatgccaaggggacaa	16481	16464	0	15	2
HpolyGenome23022012_contig_252816	730	-	ADU_214_x1624 (tagaacgacagctcgtatatg)	GTTTCATTCTCTCTATAATAGGTGGTGGAACTTATCGACGGCATtagaacgacagctcgtatatggtt	2069	2047	4	9	9
HpolyGenome23022012_contig_252305	611	+	ADU_2233_x58 (tgcaagctcttctatgtctgt)	GTTTCACTGATGATATATAAGGTGGGTTTATTCCGAGCACGAAAttgcaagctcttctatgtctgt	77	70	0	4	3
HpolyGenome23022012_contig_25220	5163	-	ADU_1011_x176 (tgaatcggcgagagttgagcc)	GTTTCAATGAGAAGTTTTAATCGTCGTTGGGGGTACGGCTACTATtgaatcggcgagagttgagcccaat	364	364	0	0	0
HpolyGenome23022012_contig_251782	327	-	ADU_1296_x121 (agcatatcgacggagcaattc)	GTTTCATCGTTGTTTTATATTTATGTTCTTGAAGGGCTTATTGGagcatatcgacggagcaattcc	188	188	0	0	0
HpolyGenome23022012_contig_251711	2105	-	ADU_20019_x7 (tttgcagtacagcaaggaaaa)	GTTTCAACTGTGGTTTATAAAGCTGACATTGTCGCGAACTTGGttttgcagtacagcaaggaaaa	14	14	0	0	0
HpolyGenome23022012_contig_25148	2300	-	ADU_5898_x19 (aatgaatgtgtgatccatggt)	GTTTCATGCTCAATATATATAGCAATACAAAGCCAGGCCAACCACaatgaatgtgtgatccatggtat	32	32	0	0	0
HpolyGenome23022012_contig_250347	1144	+	ADU_1322_x118 (tcaatcattgacgttctcatgc)	GTTTCAAAGGTTGTATATATAAGGGCAAACGGAGAAGAGGCGTtcaatcattgacgttctcatgc	166	162	0	4	0
HpolyGenome23022012_contig_249922	1158	-	ADU_45_x13037 (tcaggcttaagcagacggactt)	GTTTCACGGAAGTTATTTATGCGACCGTCCTCTCTACGGTGAATcaggcttaagcagacggacttcg	24794	24794	0	0	0
HpolyGenome23022012_contig_249806	468	-	ADU_840_x225 (tggataacgaacgtatttaat)	GTTTCAGAAATCAATTATAAGAGCCGCTACAACCGTTAAGAATAAtggataacgaacgtatttaata	292	281	0	9	2
HpolyGenome23022012_contig_249741	1290	+	ADU_32706_x4 (agtatgtcaaagaagcgaata)	GTTTCAACGTTGATTTATATCTCTGTCCTTGAAGAGCTTATTGAagtatgtcaaagaagcgaatat	8	8	0	0	0
HpolyGenome23022012_contig_249723	623	+	ADU_31732_x4 (aaagaagacgagaacatcaagtgcg)	GTTTCAACCTGATAGACATTAAACCCATTAATCCCATTACCTCCaaagaagacgagaacatcaagtgcg	11	11	0	0	0
HpolyGenome23022012_contig_248592	860	+	ADU_89_x4970 (tacactgtgaatggaaagagg)	GTTTCACAAGCGGTTTATATTCTGTGAATGAGAGGCTTAACTGCtacactgtgaatggaaagaggagct	5217	5211	0	4	2
HpolyGenome23022012_contig_248553	961	-	ADU_7448_x16 (tgaagtagtcggattcgttaa)	GTTTCAGAGAAGATTCAAACCAAGAACAATTAGGAAAAATCTCATtgaagtagtcggattcgttaac	25	25	0	0	0
HpolyGenome23022012_contig_2485	13666	-	EL3_13429_x2 (aaagggctgtttttaagttttacaaaga)	GTTTCAATTTTTTTAACATTTGGTTATAGTTATCGTTTATGAaaagggctgtttttaagttttacaaaga	14	0	2	4	8
HpolyGenome23022012_contig_24808	2547	-	ADU_3372_x36 (ttacaacgtcactactccaga)	GTTTCATTGAGGCTATGAATTCATACCTATGTTAGGTGTGGATAGttacaacgtcactactccagag	45	45	0	0	0
HpolyGenome23022012_contig_247033	2578	-	ADU_1240_x129 (taaaacctgcaccgactgact)	GTTTCAAGTCAATTTGTTAAGTGGAATAACGAAGGACGGGAAATaaaacctgcaccgactggctaa	207	207	0	0	0
HpolyGenome23022012_contig_24683	7708	+	EGG_52493_x2 (attgctgagccatgggacgtgc)	GTTTCAGGAATGAAGCGAATTCTTGGCATCGACTTTTCGCCAattgctgagccatgggacgtgca	6	0	0	6	0
HpolyGenome23022012_contig_245751	563	+	ADU_7424_x16 (tcatattaaggatattggtcaa)	GTTTCACTCAAGCTACTAAATATCAAATATCAATAATATTATTAAtcatattaaggatattggtcaa	24	24	0	0	0
HpolyGenome23022012_contig_245562	1660	-	ADU_3760_x32 (tttcgactagtccgccaaaca)	GTTTCATGACACTTATAAAAGTGGATTGGGAACCGCCGAGCTCATtttcgactagtccgccaaaca	60	60	0	0	0
HpolyGenome23022012_contig_245536	2689	+	ADU_67698_x3 (gtttaagtaggagcgttgaatag)	GTTTCAGCTATTCTCCCGCAGCTTTCATCCAGCCTGACCGCAGCgtttaagtaggagcgttgaataga	5	5	0	0	0
HpolyGenome23022012_contig_245491	574	+	ADU_2052_x64 (ttgaccttgtctccgctatga)	GTTTCACGCGCCCTACAAAAAGGGAACAGCCGAGCGTCTAAGGttgaccttgtctccgctatgat	149	142	0	7	0
HpolyGenome23022012_contig_245490	1300	+	ADU_10334_x12 (tttttcaacgattgactgcgg)	GTTTCAGGAATGGTATATATTAGGATGTCCCATTAGTCCCCGCCGtttttcaacgattgactgcgga	19	19	0	0	0
HpolyGenome23022012_contig_24517	1913	+	HES_23363_x5 (gtcaagatcgtgcgtacacctact)	GTTTCAATCTATTCTGAAGAGCGAAAGGCCTTTCATGTGCTAGATgtcaagatcgtgcgtacacctact	7	2	5	0	0
HpolyGenome23022012_contig_244540	3328	-	ADU_11510_x10 (actatacctgttagctactca)	GTTTCAACCATTCTTCATAAAAGATTCCTGGCGGCGAGTTGTCGGactatacctgttagctactca	10	10	0	0	0
HpolyGenome23022012_contig_243836	390	-	ADU_19736_x7 (tcccacgctgactcttctcaa)	GTTTCAAGTTGAGTACTTATAGACGGCCCATTGGAAAGCGTCGTtcccacgctgactcttctcaat	11	11	0	0	0
HpolyGenome23022012_contig_243297	3727	-	ADU_351_x794 (tggtcacatggctcaacggaa)	GTTTCATGAGGAGTATAAGAGCTTGTATGGGCTTTTCCGCATTGGtggtcacatggctcaacggaacc	1007	1007	0	0	0
HpolyGenome23022012_contig_242551	3602	-	ADU_213_x1626 (tggattcccggttttcgtcat)	GTTTCAATGTTGCTTTATCTTGCTGAGCGATTAAGACCCAGTCGGtggattcccggttttcgtcataa	2243	2240	0	3	0
HpolyGenome23022012_contig_242455	477	-	ADU_3971_x30 (ttcctccgaaggttttgctctg)	GTTTCAATGTGCCTATATAAAGCCCTTAGCGGTGGGCACGCTGAttcctccgaaggttttgctctg	32	32	0	0	0
HpolyGenome23022012_contig_241787	1288	-	ADU_5823_x20 (tcccatctccagagacgctcgg)	GTTTCAAGTTGAGTACTTATAGACGGCTCATTGGGAGCACCGCtcccatctccagagacgctcgg	30	30	0	0	0
HpolyGenome23022012_contig_241346	764	+	ADU_1066_x164 (tccactcatccgggcatgctgcc)	GTTTCATCCGCTATTGATAAACCGGGAGTCGGATCCCCGGTCAGtccactcatccgggcatgctgcc	218	218	0	0	0
HpolyGenome23022012_contig_24063	3336	+	ADU_445_x562 (tatagcacgtacatctaccat)	GTTTCATAAAGAGTATAAGAGCCTTGTTATCCCCTAAATGTATtatagcacgtacatctaccatg	612	610	0	2	0
HpolyGenome23022012_contig_240516	2106	+	EGG_37216_x2 (aaggagtccaggaagaagagc)	GTTTCAGTTATGGCCAAGGCAGCGAAGAAAGCGTCGCCTAAGaaggagtccaggaagaagagc	4	0	0	4	0
HpolyGenome23022012_contig_240101	3479	+	ADU_111_x3764 (tctaggagctaagaaaacgcgc)	GTTTCAAGCAATCTCCATAAAGCGGCAAAAGGTGGCTCCACCAGtctaggagctaagaaaacgcgcac	6167	6165	0	0	2
HpolyGenome23022012_contig_24002	7405	-	EGG_59741_x2 (gaacaacgcttcggacttcgaa)	GTTTCAGGTCGCCAACACAGTGAAGGGGTTCGTCGAGGTTCTAgaacaacgcttcggacttcgaa	2	0	0	2	0
HpolyGenome23022012_contig_239910	241	-	ADU_806_x238 (tatcttggccataatcttgca)	GTTTCACACGCCCTACATAAAGAAACGCAAGGTTCTGTAACCATtatcttggccataatcttgcaa	266	266	0	0	0
HpolyGenome23022012_contig_239419	328	-	EL3_4605_x8 (tttcttacgattcataaagct)	GTTTCAGGCACTGTATATAGCCACTGAAAGCGTAGAACCTTCGCtttcttacgattcataaagct	13	0	0	5	8
HpolyGenome23022012_contig_2393	7996	+	ADU_11374_x11 (tgctgaccctggagtgctcca)	GTTTCAAACTGAGCTTATATGCTGATTGAATGAGGCGCAATGTGCtgctgaccctggagtgctcca	11	11	0	0	0
HpolyGenome23022012_contig_238468	2010	-	EGG_33716_x2 (aaagaaggtgatgcagtcggacg)	GTTTCACGTTGATTTCTATCAAAAGTGAGGTTTCAGACGCGAATaaagaaggtgatgcagtcggacg	2	0	0	2	0
HpolyGenome23022012_contig_23835	2890	+	ADU_5309_x22 (tccgctagtagacgttatttgt)	GTTTCAGTGCGTTGTGCTCGTCGTACTGCTTGTTGCCGCACTATctggaatggtgttctcgcagtatccctacc	37	31	0	6	0
HpolyGenome23022012_contig_237938	1901	-	ADU_1791_x76 (ttgccttcaaaaactattccggt)	GTTTCATGTTGGGTATAAATAAGCTACAGTTTTACTACATTAGttgccttcaaaaactattccggt	106	92	0	11	3
HpolyGenome23022012_contig_237937	1633	+	ADU_10331_x12 (tttcttttgcgagatcctgtac)	GTTTCAACCGCGCTATTAATAGCTAACATTAAACAACGCTTGTtttcttttgcgagatcctgtac	20	20	0	0	0
HpolyGenome23022012_contig_237291	629	-	ADU_1363_x113 (taagaaaacgttcggttaagg)	GTTTCAAAAGCGTTATTTCTCCAAAGAAAACATTTGGATGTTCGAtaagaaaacgttcggttaagg	137	137	0	0	0
HpolyGenome23022012_contig_237231	215	-	ADU_7932_x15 (taagggttctcctatgttcgg)	GTTTCACAAGCAGTATATCTTTTGTGAAAAAGGAGCACAACCCtaagggttctcctatgttcgg	15	15	0	0	0
HpolyGenome23022012_contig_237230	210	+	ADU_3342_x36 (taagggttttcctatgttcgg)	GTTTCACAAGCACTATATCTTCTGTGAAAAAGGAGCTGAAGCCTaagggttttcctatgttcggta	47	47	0	0	0
HpolyGenome23022012_contig_237229	419	+	ADU_3342_x36 (taagggttttcctatgttcgg)	GTTTCACAAGCAGTATATCTTCTGTGAAAAAGGAGCTCAACCCTaagggttttcctatgttcggta	47	47	0	0	0
HpolyGenome23022012_contig_236700	1113	-	ADU_1440_x106 (tagaaagaagcatctccgatat)	GTTTCAGTGCTGCTATAAAACAGTCCTGGGACGAGGTTGAACTATtagaaagaagcatctccgatatt	127	127	0	0	0
HpolyGenome23022012_contig_235998	1768	-	ADU_6983_x17 (ttgatgttctttttctatgta)	GTTTCAGCTCAGCTATTTAAGAAACGCCTATTCTAATCTCCGAttgatgttctttttctatgta	20	17	0	3	0
HpolyGenome23022012_contig_235308	1202	-	ADU_365_x739 (tatgcgggagttttattcgtct)	GTTTCAAGTTGACTATTTGAGCTCAGTACTCCTCGAAACGCTGGtatgcgggagttttattcgtctc	851	849	0	2	0
HpolyGenome23022012_contig_235165	795	+	ADU_10362_x11 (aagtatgttagagcaattccgg)	GTTTCACCTGTGCTTAATAAATGCGTTTCTTTGCGGAGCTGTCAaagtatgttagagcaattccgga	20	20	0	0	0
HpolyGenome23022012_contig_234616	549	-	ADU_4715_x25 (ttggaatgagtggttctccgaa)	GTTTCATTGGCTCTTCTTAAGGGCAGGAGGTGAGGGGTGGGACTtggaatgagtggttctccgaa	44	36	0	8	0
HpolyGenome23022012_contig_23443	3692	+	ADU_8986_x13 (gatctggacatacgacggcacgt)	GTTTCAATTAGTTCCTTCCTCGTTTCGGCTAGTGCGTCGATCATgatctggacatacgacggcacgt	19	19	0	0	0
HpolyGenome23022012_contig_234251	1418	+	ADU_1218_x134 (ttagcatataccctaatgatca)	GTTTCATGCCTATTATTTTACGGGCTTTTAGGCTTGAACGCCAGttagcatataccctaatgatcac	190	190	0	0	0
HpolyGenome23022012_contig_233940	1554	+	ADU_2562_x49 (tagctgaaggcgaagcattcaa)	GTTTCAACGTTGTTTCATATTGCTGTTCTCGGGAAAGTTGTAGtagctgaaggcgaagcattcaaa	75	75	0	0	0
HpolyGenome23022012_contig_23375	2019	+	ADU_2487_x51 (tgaagtttgtcaagagagcaa)	GTTTCACCTATGCTTCATAATTGGTGTTTCTTCAAAGGCTTGTtgaagtttgtcaagagagcaa	58	58	0	0	0
HpolyGenome23022012_contig_233548	897	-	ADU_369_x731 (tggaatagcgcagtataggcac)	GTTTCATTGTTGCTATAAGACGATGACTAAAGTGGCTCCGCTAGTggaatagcgcagtataggcaca	1676	1669	0	7	0
HpolyGenome23022012_contig_232297	386	+	ADU_12599_x10 (tataaaatgattcattcagat)	GTTTCAACTGCTCTATAAATAGGGTGCTAGCGGCAGCTGTTCTtataaaatgattcattcagat	10	10	0	0	0
HpolyGenome23022012_contig_232215	1060	-	ADU_19733_x7 (tcattgccaaactgaaacagc)	GTTTCAGGAGCAGGTGAAAAGCGGCGTCGAAATCGAACAGGAGAtcattgccaaactgaaacagc	7	7	0	0	0
HpolyGenome23022012_contig_23169	4214	-	ADU_157363_x2 (ttgttgtaaggaagaaaaagca)	GTTTCAAAGCGCAGATTAATGAGGGGAAGAGGAGAACTTTACttgttgtaaggaagaaaaagca	2	2	0	0	0
HpolyGenome23022012_contig_231606	1511	-	ADU_196_x1793 (tggatcggagtcttcttggtt)	GTTTCACTGATGTTATAAAAGGACTAGGATGCTGCGATTATTCAGtggatcggagtcttcttggttgg	1865	1865	0	0	0
HpolyGenome23022012_contig_231224	1891	+	EGG_4792_x14 (ttgttcataaactgatttctac)	GTTTCATGTCTTCTATTTAATGCACGAAGAAAGTGCAGGAGCATttgttcataaactgatttctac	39	12	0	25	2
HpolyGenome23022012_contig_23119	2807	+	EGG_5151_x13 (tcttccgttttcaactttctgg)	GTTTCATGGTCGCTATAAAATGAAGCGCCATGGCCGTGGAGTGAtcttccgttttcaactttctgga	38	16	0	19	3
HpolyGenome23022012_contig_230562	2428	+	ADU_7509_x16 (ttttttttgcatttctacact)	GTTTCACTGAGCATATATAAGCAGTTCCAAATGCTCATACCTATtttttttgcatttctacacttct	45	20	0	25	0
HpolyGenome23022012_contig_229658	3216	+	ADU_38_x14715 (tgtgtgaatcgttgccataat)	GTTTCACTGTTGAAATAAATATGAATTGCTACGGCGACCACTGTtgtgtgaatcgttgccataatt	16012	15994	0	15	3
HpolyGenome23022012_contig_228897	1828	-	EGG_49656_x2 (atcggcggaggatctgga)	GTTTCAGGTGTTGTGTGAAAAGTTCGCTATGGACGTGGCAAAatcggcggaggatctgga	2	0	0	2	0
HpolyGenome23022012_contig_228810	333	-	ADU_4103_x29 (ttcacaaacggagcttcgcaa)	GTTTCAATTCTGTTATAAAAATATGCGCCTAATCCTAGCCAGTGAttcacaaacggagcttcgcaaa	43	43	0	0	0
HpolyGenome23022012_contig_228037	1483	+	ADU_267_x1183 (tagcgtaaaaggcttagttgtg)	GTTTCACGCCATGTATTTATAGAAGCAGCGCTTTTAGCGTTGTtagcgtaaaaggcttagttgtg	1401	1401	0	0	0
HpolyGenome23022012_contig_228003	1387	-	ADU_14499_x9 (ttgcattatcagcgatgggtgc)	GTTTCACTTCGGCTTCTTATATTGTTTTAATATATTACTGTCAAttgcattatcagcgatgggtgc	19	19	0	0	0
HpolyGenome23022012_contig_227569	1095	-	ADU_1418_x108 (tatcctgtccttccacaatgca)	GTTTCACATTGACTACTTCATTCATAATTTCATACGTGTCCAGtatcctgtccttccacaatgca	122	122	0	0	0
HpolyGenome23022012_contig_226682	838	+	ADU_4667_x25 (taatctaaggctggaagttat)	GTTTCAGCAGATCTATTTAAATCGACACGCATCTTCAGGGTGGtaatctaaggctggaagttata	64	54	0	5	5
HpolyGenome23022012_contig_22651	6948	-	ADU_109537_x2 (gagacaatgaatttcagtcggcga)	GTTTCACGAAATTGACGTCAGATGCGATCATGTAAGAGGTAACgagacaatgaatttcagtcggcga	2	2	0	0	0
HpolyGenome23022012_contig_226400	2233	+	EGG_67648_x2 (gcggagtgggacgctgagaagcaggg)	GTTTCAGCCATGTACGACGAAAAAGAGCTGCTCCAGTCAAAAgcggagtgggacgctgagaagcaggg	2	0	0	2	0
HpolyGenome23022012_contig_226264	1416	+	ADU_4407_x26 (actatgcaggaatcctattgac)	GTTTCAACGCATCTATATAAACCTGACTGTGGCCGATGGCTTGCactatgcaggaatcctattgac	57	57	0	0	0
HpolyGenome23022012_contig_226086	1838	+	ADU_33126_x4 (attgctttcatgtcactgaggct)	GTTTCATCCTTTCTATAAATGCCTTCCTAAACGGTGCCGACTGTattgctttcatgtcactgaggct	6	6	0	0	0
HpolyGenome23022012_contig_22512	1841	-	ADU_2654_x47 (tccaactatagagatcactttgc)	GTTTCAGTGTCTGCATATAGCTAGATCGGGCGCGTGCCATCCGCtccaactatagagatcactttgca	54	54	0	0	0
HpolyGenome23022012_contig_224495	996	+	ADU_588_x397 (ttataagtaacaggcatagct)	GTTTCATATTCTCTATAAATAACGAGCACAGTTCTGTATCGCCAGttataagtaacaggcatagctt	517	512	0	5	0
HpolyGenome23022012_contig_224480	1255	+	ADU_330_x861 (tactgttgccatcacattata)	GTTTCACATGCGCTACATAAAGGTCGCGCGAAGGTCTGCGGTCAGtactgttgccatcacattataat	936	921	0	13	2
HpolyGenome23022012_contig_224288	415	-	ADU_8986_x13 (gatctggacatacgacggcacgt)	GTTTCAATTACCTCCTTCCTCGTTTCAGCTAGTGCGTCGATCATgatctggacatacgacggcacgt	19	19	0	0	0
HpolyGenome23022012_contig_223753	1836	+	ADU_926_x198 (tgttatatagacatgcggggac)	GTTTCACGCGACTTATAAAATCCGTTCACTTCGCAGCTAATGCtgttatatagacatgcggggacc	210	210	0	0	0
HpolyGenome23022012_contig_222230	3703	+	ADU_16630_x8 (tccaaccaagtgatactgccaa)	GTTTCATAATGAGATTACATAGCTTTTACCCAAATAGAAGACCTtccaaccaagtgatactgccaaa	10	10	0	0	0
HpolyGenome23022012_contig_220703	739	-	ADU_9441_x13 (ttttccgcaggtcagacggacc)	GTTTCATCTTCACTTCGAATGCCTCATACCCGTGGGAATAAAAGttttccgcaggtcagacggaccct	43	43	0	0	0
HpolyGenome23022012_contig_219574	1411	-	ADU_5391_x21 (gaagagaaagacgatctcgagcg)	GTTTCAAAAAATGCTTTATGCTGATGACGTGATGCTCGCTTGCgaagagaaagacgatctcgagcg	36	23	13	0	0
HpolyGenome23022012_contig_219404	599	-	ADU_66_x7472 (tttgctaagaaccaacgacgtt)	GTTTCAAGTGCCTTATAAAGCATCGGTATGGCACCGCACAGCATttgctaagaaccaacgacgtta	13112	13048	0	41	23
HpolyGenome23022012_contig_21926	826	+	ADU_6505_x18 (tcaactcatcttcctctcgct)	GTTTCAGTTCTGCCATAAATATGTGGAGGCGAACGTGGAGCATtcaactcatcttcctctcgctg	25	20	0	5	0
HpolyGenome23022012_contig_219074	3199	-	ADU_11458_x11 (ttttgtcatccatcttcaaaa)	GTTTCAGAAGCAGTATTTAAAACACCATTTTGCCATAAGGGTCAGttttgtcatccatcttcaaaat	18	18	0	0	0
HpolyGenome23022012_contig_218907	678	-	ADU_1369_x113 (tgctctatcctcgaatggaatc)	GTTTCAATGCTGGGTCATAAGGGGGCTCACGGGGGGACTGTATtgctctatcctcgaatggaatct	170	160	0	10	0
HpolyGenome23022012_contig_217964	2869	+	ADU_20011_x7 (tttcgttggcttcaggcgtac)	GTTTCACGAGCCATTAATAACCTTCATTACCGAAAACAGCTTTACtttcgttggcttcaggcgtac	16	16	0	0	0
HpolyGenome23022012_contig_216431	2055	+	ADU_698_x295 (tgtaatgggagaggtagcatca)	GTTTCAAAAATTATTTTAAAGTGTGAAAAAGTTGCAATATTTTAGtgtaatgggagaggtagcatcatgc	672	672	0	0	0
HpolyGenome23022012_contig_2155	6511	+	ADU_1634_x86 (tcaaacaggtgctgctctggt)	GTTTCATACACTGTTCAAAACCATATAAGCTTTCTACATTTATtcaaacaggtgctgctctggtt	103	103	0	0	0
HpolyGenome23022012_contig_21440	5114	-	EGG_64774_x2 (gatcaggtcgaggccctcactgtgaa)	GTTTCATGTTAGGTCTTCGACGCAATCATGAACATCAAGAAGgatcaggtcgaggccctcactgtgaa	6	0	0	6	0
HpolyGenome23022012_contig_214052	1789	-	ADU_1660_x84 (tgaggaggcgttgaatagcgt)	GTTTCACAGGCGCTACATTGGCCGAAGAGGTCCCTTTGTTCAGtgaggaggcgttgaatagcgtt	95	95	0	0	0
HpolyGenome23022012_contig_213631	1288	+	ADU_1252_x128 (tctcatttcggtttctctgtg)	GTTTCAACTGCTGTTTATCACCTGCAATCCGGACGACCATGCGGtctcatttcggtttctctgtgca	260	223	0	35	2
HpolyGenome23022012_contig_213571	1682	+	ADU_245_x1306 (tgaaatatgtgctgcagatag)	GTTTCATTGCACATATTTCAGCAAACACAACTAATATGTGTTTGCtgaaatatgtgctgcagatagg	1310	1310	0	0	0
HpolyGenome23022012_contig_212837	1020	+	ADU_78_x5428 (tggaagagggttgtatacattc)	GTTTCATTTCTCCTATAAAACGATGACCGAGCTAGCTTTGATAGtggaaaagatttggtaatggcacac	11814	11598	0	142	74
HpolyGenome23022012_contig_212496	2149	+	ADU_157377_x2 (tttaaactgaaggcgagttac)	GTTTCAAGGAGATGTTATAAAGGTTTGGTAGAATACCGGTTTTTtttaaactgaaggcgagttac	2	2	0	0	0
HpolyGenome23022012_contig_212367	1094	-	ADU_97_x4576 (tgaatatttcttcgagcggcg)	GTTTCAGCTCCGCTATAAATATAGAGCGAACGTGAGGCGTTCAGtgaatatttcttcgagcggcgt	4662	4662	0	0	0
HpolyGenome23022012_contig_212168	2552	+	ADU_766_x259 (tgttagtagatagatgaaccg)	GTTTCAATCCAACAATAACAGAGCAAGCTTCTTAGAGTGGCAGtgttagtagatagatgaaccga	361	361	0	0	0
HpolyGenome23022012_contig_212087	608	+	HES_70969_x2 (gagtacctcaaggaagtaattgtagtcc)	GTTTCACAATTTTTGCAGGCACAATTTATAAACAAATTGAAGgagtacctcaaggaagtaattgtagtcc	2	0	2	0	0
HpolyGenome23022012_contig_211819	1831	+	ADU_3757_x32 (ttcgtgatctctcactacctg)	GTTTCAAGGACCCCTTAAATAGAAGTCGATAGCGTAGCACTGCGAttcgtgatctctcactacctg	32	32	0	0	0
HpolyGenome23022012_contig_21170	3488	+	EGG_31505_x3 (tgacgactggtggtacagact)	GTTTCATCGCGGGAGGAACCACTGTTGTTGCTTAGATCATGGTgacgactggtggtacagacttgcgtgac	7	0	0	7	0
HpolyGenome23022012_contig_211600	1249	-	ADU_8584_x14 (tctcctactacaaccatttccggc)	GTTTCAGGCACTGCATATAGCTTCTGAGAGCGCAAAATCTCCGCtctcctactacaaccatttccggc	23	23	0	0	0
HpolyGenome23022012_contig_211559	2217	+	ADU_10422_x11 (atcaccaagtaccaaatcgacc)	GTTTCAACTCCAATTAATAATCAGCCGTGGAACTAATGCTAAAtcaccaagtaccaaatcgaccat	21	21	0	0	0
HpolyGenome23022012_contig_210826	2282	+	ADU_1459_x104 (tgctagattgtttggaacatt)	GTTTCAAATCCTATATTTAGTGACAATTTTGCAGTGCTTCTAGtgctagattgtttggaacatt	107	107	0	0	0
HpolyGenome23022012_contig_209848	5547	-	ADU_135832_x2 (ggtaacggtcactagaatacaaga)	GTTTCATGGCTTCGGAGCGCAGCTAGAAAACAGCACCATCATggtaacggtcactagaatacaaga	2	2	0	0	0
HpolyGenome23022012_contig_209671	2595	+	ADU_5081_x23 (ttataacgcacctccagttctg)	GTTTCATGCACAGTATTTAAATCGCGTCATGTTAGAGTATTAGAAttataacgcacctccagttctg	39	39	0	0	0
HpolyGenome23022012_contig_208427	918	-	ADU_14237_x9 (taaactcgaaagtcgaacgga)	GTTTCAAAGGTATGTAACCACTTGTGAAAAACAAGCTTTTTACtaaactcgaaagtcgaacggac	13	13	0	0	0
HpolyGenome23022012_contig_208171	3032	+	EGG_16589_x4 (atcgaagttgtcactagaaatc)	GTTTCACTAAGAGCTTTCACTTACCTATAAGGTGGATGCTAAGGatcgaagttgtcactagaaatc	6	0	0	6	0
HpolyGenome23022012_contig_20782	4967	-	ADU_28530_x5 (gcagatacatcacttccggacg)	GTTTCATACGGGGACTTGCTACTCCCGCTTCACATTCGAATCACgcagatacatcacttccggacgc	10	8	2	0	0
HpolyGenome23022012_contig_207361	2084	-	EGG_3891_x17 (tatagtggttatcttggctttc)	GTTTCAGGTCTGGTATAAATACCGCTTATCCAACGGCGATGCAAtatagtggttatcttggctttc	19	0	0	19	0
HpolyGenome23022012_contig_206886	1555	-	ADU_1305_x121 (tttcaattcacttgcgcttgt)	GTTTCAAGCCTTCTATAAGTAGGGGGGCTAGCAGGCTCTCTCCGCtttcaattcacttgcgcttgt	193	125	0	61	7
HpolyGenome23022012_contig_206454	1344	-	ADU_474_x514 (tagctctatgatgcgtgctat)	GTTTCAAGGTGGATATATTAGACGCAGCGTTGGAACGCCAGCAGtagctctatgatgcgtgctata	972	972	0	0	0
HpolyGenome23022012_contig_206421	2943	-	ADU_2267_x57 (ttcagagaaggatttacatat)	GTTTCACTGTGGGTATAATATAACTAATAGCTTTCTTAATGGCttcagagaaggatttacatatc	77	77	0	0	0
HpolyGenome23022012_contig_204829	1095	-	HES_19895_x5 (gaagcaaccgtttactgtagttgc)	GTTTCAGTGGATTTTCTAGTTCTTCTGCAAGACAGCTAGTCTTCgaagcaaccgtttactgtagttgc	7	0	7	0	0
HpolyGenome23022012_contig_204153	2085	-	ADU_1422_x108 (tttagatcgcagttctccggc)	GTTTCAATGCTAATACAGTAATCTGCCATTCAGTGACTGCTCATttagatcgcagttctccggcctt	173	173	0	0	0
HpolyGenome23022012_contig_204054	2852	-	ADU_19947_x7 (ttccttaccacttacagccttt)	GTTTCAGGCACTGTGTATATTTTATGAAAGCGCAGAATCTCCGCttccttaccacttacagccttt	9	9	0	0	0
HpolyGenome23022012_contig_20388	4587	-	EGG_41695_x2 (acggtccgcctagaggcttcc)	GTTTCAGTGTATCGGTTGATTGGCAGAACACACTTCCCCTTCTacggtccgcctagaggcttcc	2	0	0	2	0
HpolyGenome23022012_contig_20374	1702	-	ADU_69688_x3 (tgtcgtgcgagttgcaaattg)	GTTTCAGATGCCCTATAATAGTGGACCTTCCGTCATGTTTCACtgtcgtgcgagttgcaaattg	3	3	0	0	0
HpolyGenome23022012_contig_203654	2334	+	EGG_6044_x11 (tatgactgaaatctggaattt)	GTTTCAAGAGGTCTTTATATAGGCTTGGTAGAGACGCGTTCCAGtatgactgaaatctggaattta	20	5	0	13	2
HpolyGenome23022012_contig_20354	618	+	ADU_22195_x6 (gatgacatgagtaaggaacgcg)	GTTTCAAGAAGTCTTCAAGTCGTTGGGCGAAGCTTTCCGGAGACgatgacatgagtaaggaacgcgg	8	8	0	0	0
HpolyGenome23022012_contig_203461	973	+	ADU_30894_x5 (taatggatgcttatgaacagg)	GTTTCAGAATGTGCATATCAATACCAAACTCACCATTCGAGTATtaatggatgcttatgaacagg	9	9	0	0	0
HpolyGenome23022012_contig_20319	9042	+	EGG_50811_x2 (atggacgcgcgcttcggacaaggt)	GTTTCAGAAAGCCATTGCAAAGATGCACATCCAGAAGATACTCatggacgcgcgcttcggacaaggt	4	0	0	4	0
HpolyGenome23022012_contig_202927	232	-	ADU_1820_x74 (tgtcgtctccgcatagaatca)	GTTTCAAATGGGGTATTTATTGGGAACAATACAGTGTGGATTATtgtcgtctccgcatagaatcat	148	148	0	0	0
HpolyGenome23022012_contig_2027	4139	-	ADU_33721_x4 (ctagaagcgttctcggattta)	GTTTCACTGAAGATATTTGATGCGTAGCAACATTTGATCTCCAGctagaagcgttctcggattta	4	4	0	0	0
HpolyGenome23022012_contig_202675	1152	-	ADU_166_x2303 (tggattattcatcttggcgtt)	GTTTCAAGCAGTGTATAAAAGTGAACCTCGCCATTGCGTAATTATtggattattcatcttggcgtttt	2901	2870	0	26	5
HpolyGenome23022012_contig_202534	3787	+	ADU_202_x1689 (tgatcccactatggtagacga)	GTTTCAGACTTCCTATAAATAGGGCAGCGACTGCTTACGATGCtgatcccactatggtagacgacc	2058	2053	0	5	0
HpolyGenome23022012_contig_202259	3341	+	ADU_4366_x27 (tagatacaacaagttcgtttt)	GTTTCACTCAACGTTTATGACGCTTCAGAGTCTTTTATACACTGTtagatacaacaagttcgttttg	31	31	0	0	0
HpolyGenome23022012_contig_202046	1346	+	ADU_30975_x5 (tagaatgtcagaggaagagatc)	GTTTCAAAGCTCACTCTAGAAGGCAGAAATGCATCGACTTTATtagaatgtcagaggaagagatc	8	8	0	0	0
HpolyGenome23022012_contig_20197	12240	-	EGG_61319_x2 (gaatgcgcgaaatcgtccaca)	GTTTCAGCCTTCCTTCGCTCCTTCGTCACATCCACCAGCTGCAgaatgcgcgaaatcgtccaca	2	0	0	2	0
HpolyGenome23022012_contig_201710	2332	-	ADU_14366_x9 (tcgattgaccgatatctcctc)	GTTTCAGCTAGCCTGTATTAGCAATGCCGTCAGACTTCCAGGTGTtcgattgaccgatatctcctcg	11	11	0	0	0
HpolyGenome23022012_contig_201435	899	+	ADU_2615_x48 (tgctcgttcctccgaattgag)	GTTTCAACGTGTCTACAAATAGCCTTGCGAAGCTTCAGCTTCGTtgctcgttcctccgaattgag	48	48	0	0	0
HpolyGenome23022012_contig_20118	1955	+	ADU_3751_x32 (tgtagtcggacttttttcgtg)	GTTTCATCTTGTGTTGAAATAGGACGACACTATGTAGCAACTGTtgtagtcggacttttttcgtg	32	32	0	0	0
HpolyGenome23022012_contig_20059	5891	-	ADU_6183_x19 (ttacttcatggaaaatgaaccc)	GTTTCACCAGTTATTGCTAAAGGCACTACGCTCTCCCTCTGAAGTtacttcatggaaaatgaaccct	25	25	0	0	0
HpolyGenome23022012_contig_200395	2061	-	ADU_870_x213 (tacgcccttttcaacgtattg)	GTTTCAAGAAGCCTACTTGAAGATGACCCACTGCGGGTGGTCATtacgcccttttcaacgtattgtg	256	256	0	0	0
HpolyGenome23022012_contig_200213	714	+	ADU_981_x183 (tcgagagacgtaggacgcatg)	GTTTCAATATGTACATATATTCAACTGTTCAATGGTCACATTATtcgagagacgtaggacgcatgt	206	206	0	0	0
HpolyGenome23022012_contig_200120	3251	-	ADU_3144_x38 (atcaaagcaagttggttttgcg)	GTTTCATACCGCTTATAAGAAGGACGTAAAAACTTCCGGCTCGTatcaaagcaagttggttttgcg	58	58	0	0	0
HpolyGenome23022012_contig_199494	1555	+	ADU_55509_x3 (gagctgtatgctacaacgtgct)	GTTTCAAAAGCGATTTGGCAACGTTTTTAGCTTGCTCTACATCgagctgtatgctacaacgtgct	3	3	0	0	0
HpolyGenome23022012_contig_199064	1637	-	ADU_4550_x26 (tttgctgctacgttggacaaa)	GTTTCAAGATAACCGTATAGGTATTTTGTAATAGGAAGATGTCAtttgctgctacgttggacaaag	48	48	0	0	0
HpolyGenome23022012_contig_198636	3689	+	EGG_19941_x4 (tggaggacgtggtggtggacc)	GTTTCATCTTCTGCAGGAGGATTCGGTGGACGTGGTGGAGGTTTtggaggacgtggtggtggaccggatgcc	9	0	0	9	0
HpolyGenome23022012_contig_197935	2873	-	ADU_4503_x26 (taagaaaacgctcggttaggg)	GTTTCAAAAGCAATATTTCTCCAAAGAAAGCGTTTGGATGTTCGAtaagaaaacgctcggttaggg	51	51	0	0	0
HpolyGenome23022012_contig_197895	3202	-	ADU_1047_x168 (ttactattctacgtccaacaa)	GTTTCATCGGCTGCATTTTAAAAAATTTCAAAAACGGCGTTGGTtactattctacgtccaacaatc	216	216	0	0	0
HpolyGenome23022012_contig_19600	1781	-	ADU_19929_x7 (ttattgtcgagagagcagttcc)	GTTTCAACTATGCTTGATCATTGTGTTTCTTCAGGACTTATTGAttattgtcgagagagcagttcc	13	13	0	0	0
HpolyGenome23022012_contig_195606	240	-	ADU_20551_x6 (atttctaacgaccagtgattgt)	GTTTCATGCTTGGCTTATAAAGTGTGGCATACGGGCCTGTTCCGTatttctaacgaccagtgattgt	6	6	0	0	0
HpolyGenome23022012_contig_195491	465	+	ADU_173_x2228 (tctgacgggtgttttgaagtc)	GTTTCACTCGGTGCTTATGTAGGTTGAACGTTAATGTCCGGCATtctgacgggtgttttgaagtcgaa	3102	3099	0	3	0
HpolyGenome23022012_contig_195206	3224	-	ADU_888_x208 (ttaaagtcgatggtactccttt)	GTTTCACTGCAGCTATATAAACCAGGTGCCCTGCCTGTCGGCAGttaaagtcgatggtactccttt	276	274	0	2	0
HpolyGenome23022012_contig_194945	2323	+	ADU_132417_x2 (ggcaacactgaagaaatgaaaaacga)	GTTTCATGGTTTCGAAGGTTCGCGTTTGTCACAGAAGTTTATGgcaacactgaagaaatgaaaaacgaa	4	4	0	0	0
HpolyGenome23022012_contig_19471	972	+	ADU_70_x6647 (ttcgattgaggttcgttgattc)	GTTTCACTAGTGCTATATCTGTTAATTGACCACCTGCAGCTGTttcgattgaggttcgttgattcg	7316	7316	0	0	0
HpolyGenome23022012_contig_194084	3595	-	ADU_32926_x4 (atcatagtcctgcgctttgta)	GTTTCAACTCTATTTCTTAAGGAGAATTCTTAAAGGTCGACGAAtcatagtcctgcgctttgtag	8	8	0	0	0
HpolyGenome23022012_contig_193158	4412	+	ADU_10286_x12 (tgtccaaacagaattagtcgga)	GTTTCAAATGCCCTACATACTGCATAACTCAGTCAAAAACAGGtgtccaaacagaattagtcgga	12	12	0	0	0
HpolyGenome23022012_contig_192551	1051	+	ADU_5574_x21 (ttagcttaagtcacggcgacgt)	GTTTCACCTACGCGTTATTAAACCGAAGAAGAACACGCTATGGttagcttaagtcacggcgacgtt	40	40	0	0	0
HpolyGenome23022012_contig_192214	2898	+	ADU_81569_x2 (agtgaagtcctctctcgtcat)	GTTTCAACGTTGTTTTATATTTCTGTCACTTGCAAAGGTTACTGAagtgaagtcctctctcgtcat	2	2	0	0	0
HpolyGenome23022012_contig_191773	1759	-	ADU_1390_x111 (tgtttttcgggcttttccatt)	GTTTCACTCTTGGTATTTGAGGCAGGCGGTGCAGTAGTCCTGTtgtttttcgggcttttccatt	146	131	0	12	3
HpolyGenome23022012_contig_189819	1444	-	ADU_12904_x9 (ataaaccatgcatatcgtctgt)	GTTTCAAAGAAGTATTTTATGTCATTAAATTACTCTCTCGTTGTataaaccatgcatatcgtctgt	9	9	0	0	0
HpolyGenome23022012_contig_189751	1241	+	ADU_31615_x5 (tttagcgcagtcgtttcgaaa)	GTTTCACTGCATCTATTAATAGAGCAGTGTGGGCCGATGTATTTGtttagcgcagtcgtttcgaaa	9	9	0	0	0
HpolyGenome23022012_contig_189252	483	-	ADU_804_x240 (ttacaagtaagaggcatagca)	GTTTCAATTTTTCTGTAAATATGGAACACAGTCCCTCGTCGCCGGttacaagtaagaggcatagcatt	418	418	0	0	0
HpolyGenome23022012_contig_18914	2942	+	ADU_3576_x33 (cagaattcatgtgcactgtcat)	GTTTCAGGGGGTATTGATAGTTCCTTCTCATGTCAAAACATGAAcagaattcatgtgcactgtcatg	42	42	0	0	0
HpolyGenome23022012_contig_188949	351	-	ADU_9314_x13 (tccaacatacatcgtactgag)	GTTTCAGATTTGAATAACTTGAGAGAAGAAACTGCGCATGTAGtccaacatacatcgtactgag	13	13	0	0	0
HpolyGenome23022012_contig_188608	2118	-	EGG_18224_x4 (gagtcgcaagagcgccagtcgga)	GTTTCAGAGAGCGAGCAGATCGCATCCGAAGTGACCGAGGCTGCTgagtcgcaagagcgccagtcgga	4	0	0	4	0
HpolyGenome23022012_contig_188281	627	-	EGG_20422_x4 (ttgttggctcgtgtatttcttg)	GTTTCAGGTCACCTATAAAGGCTGCCTAATTGAGCCGTTTTTGGttgttggctcgtgtatttcttg	8	0	0	8	0
HpolyGenome23022012_contig_188074	2143	-	ADU_6197_x19 (ttgaacccaactgaacttccttg)	GTTTCATAACCTATTTATACATGGCGTACAGGACTACGAAATGTttgaacccaactgaacttccttgc	45	42	0	0	3
HpolyGenome23022012_contig_187936	1154	+	ADU_24664_x6 (ttgttcgcagatttttactgc)	GTTTCAGTCGGGGTATAGAAGGTCTGATACGGGTTCCGTGCAGttgttcgcagatttttactgca	9	9	0	0	0
HpolyGenome23022012_contig_18779	10154	+	ADU_1813_x74 (taaagttgtgaccgcttgaag)	GTTTCAAATGACGTTTATTTTGACTGAATCCTGTGAGTATGAAtaaagttgtgaccgcttgaagt	83	83	0	0	0
HpolyGenome23022012_contig_187541	1092	+	ADU_2015_x65 (tgcgtttgtccaagatgaact)	GTTTCAGTTAAAGTATAAAAGGACGCGAATCAGCCAAGGTCGTtgcgtttgtccaagatgaactg	89	82	0	7	0
HpolyGenome23022012_contig_187367	1040	-	EGG_9798_x7 (tgaactaatagctgagact)	GTTTCAAAGCTGGAGTATGACAATGACCAGAAATAACCTACCtgaactaatagctgagact	11	0	0	9	2
HpolyGenome23022012_contig_187149	388	-	ADU_11494_x10 (aattctaacgaccagtgattgc)	GTTTCAGGCTTGGCTTATACAGTGTGGCATAGGAATTTGTACCGAaattctaacgaccagtgattgca	13	13	0	0	0
HpolyGenome23022012_contig_187001	355	-	ADU_154740_x2 (tgatatggcacgtccaggtctc)	GTTTCAGCTTCATTATATTAGGATGCGTGAAAGTGTCATACAAtgatatggcacgtccaggtctc	2	2	0	0	0
HpolyGenome23022012_contig_186163	1071	+	EGG_77764_x2 (tctcgaggccgagttcctgaa)	GTTTCATGAACATCTGCTTCCGCATCAAGGAGGGTGATGAAGCtctcgaggccgagttcctgaa	2	0	0	2	0
HpolyGenome23022012_contig_186110	5640	-	ADU_14345_x9 (tccaatctgatgacacaccatt)	GTTTCACTGATAATATAATACCTACAGATCGTCGCTTGTTCTCCAtccaatctgatgacacaccatt	9	9	0	0	0
HpolyGenome23022012_contig_185978	1761	-	EGG_60930_x2 (gaaggtgttcgtcggcggact)	GTTTCAGGTAGAGGTGAAGCCGGCGAAGTCACGAGAAAACAAgaaggtgttcgtcggcggact	2	0	0	2	0
HpolyGenome23022012_contig_185913	615	+	ADU_262_x1210 (tgatcagcaagagtttcgagca)	GTTTCACTTGGCATATATCTGTTAGCGAGGAGCCCCGTTCCTGTtgatcagcaagagtttcgagcac	1272	1272	0	0	0
HpolyGenome23022012_contig_185264	2005	-	ADU_1363_x113 (taagaaaacgttcggttaagg)	GTTTCAAAAGCATTATTTCTCCAAAGAAAGAGTTTATATGTTCGAtaagaaaacgttcggttaagg	137	137	0	0	0
HpolyGenome23022012_contig_185256	3199	-	ADU_63_x7992 (ttagatagtcgatggcttcaa)	GTTTCAAACGGGGTTTTTATGCTGGAGCTTACATCCGCCCTTGTttagatagtcgatggcttcaaa	9071	9071	0	0	0
HpolyGenome23022012_contig_184382	1778	+	ADU_340_x826 (tcagttggatcattatattgg)	GTTTCAACATCACTATAAGGGCGAGTGGGAGAGAAGGGGTTGTtcagttggatcattatattggct	1113	968	0	122	23
HpolyGenome23022012_contig_183929	1992	+	ADU_941_x192 (tatcatcaccaacttcttgcca)	GTTTCAGACGTTGTATATAGCTTCTGAAAGCGGAGAAGCATTGCtatcatcaccaacttcttgccat	307	307	0	0	0
HpolyGenome23022012_contig_183859	721	-	ADU_2004_x65 (taaacgaactggatggagata)	GTTTCACAGATGCTATATAAGCGATTTAGTTTCTCTCTGAGTTTAaacgaactggatggagatatg	118	118	0	0	0
HpolyGenome23022012_contig_18336	2017	-	EGG_48560_x2 (ataagccgatcctcgccgcc)	GTTTCAGGTGACAGAACAGCGAAAGGCCGACCAGAAAGCCATCGataagccgatcctcgccgcc	2	0	0	2	0
HpolyGenome23022012_contig_183337	2196	+	ADU_20100_x6 (aagaagaaacacaatcgctca)	GTTTCAAAGTCTATATAAAATAAGCACGAAAATCGAGCAGTGGaagaagaaacacaatcgctcaa	11	11	0	0	0
HpolyGenome23022012_contig_183022	358	-	ADU_3559_x34 (ttgcttttcgaacactgctga)	GTTTCATCGAGCCTATAAGGAAGCATGCCTCGGAACGCTTGAGTtgcttttcgaacactgctgat	67	67	0	0	0
HpolyGenome23022012_contig_182767	315	-	ADU_261_x1215 (taccaggtcgtagaagacgtg)	GTTTCATAGTGAATATAAATGTGCTGCATTTTGCCGCCTTCGTtaccaggtcgtagaagacgtgaa	1565	1565	0	0	0
HpolyGenome23022012_contig_182325	3772	-	EGG_80913_x2 (tggctccttcggtgtcgtattcttggcca)	GTTTCAGGTGGAGGTGTCGTACTGTGATCAAAAGGTAGTAGGAAAtggctccttcggtgtcgtattcttggcca	4	0	0	4	0
HpolyGenome23022012_contig_182323	1647	+	ADU_60_x8242 (tgaacacgagcgattgacgtt)	GTTTCACGCTTGCTATTTAAGACCGACAGTGCGTACATGTCGTtgaacacgagcgattgacgttgt	8714	8699	0	9	6
HpolyGenome23022012_contig_182283	365	+	ADU_1925_x69 (tcctttcacgtcttgctctga)	GTTTCAGCGTCTCTATAAATAAAGAGTGGATGCCCAAGGCTTCGTtcctttcacgtcttgctctgag	111	95	0	14	2
HpolyGenome23022012_contig_181881	1421	+	ADU_5553_x21 (tcttcgaacctcggcattgca)	GTTTCATCGAGGTAAGAAAAATCTTAAATCTCCAACCTCTCTCTtcttcgaacctcggcattgca	23	23	0	0	0
HpolyGenome23022012_contig_181776	2945	-	ADU_2332_x55 (tctccgcatagttagagaacag)	GTTTCATGTCTTATATATAAGACACACGACTCGTGTCGTGCCCATtctccgcatagttagagaacagt	94	94	0	0	0
HpolyGenome23022012_contig_181700	1743	-	ADU_515_x461 (tcaattacacggagtgggatc)	GTTTCAGCATTAGGTTTTAATCGGAAGCTGTAGCCAGCAGTGTtcaattacacggagtgggatct	774	736	2	28	8
HpolyGenome23022012_contig_181147	1191	+	ADU_3442_x35 (tcgactgcgctcggtcttctg)	GTTTCACGTCTGATATTTAGCGCTTGAGCCTAGAAGGCTCTTCGTtcgactgcgctcggtcttctgct	65	65	0	0	0
HpolyGenome23022012_contig_180811	3587	+	ADU_14262_x9 (tacatagaagtagaagcgcttt)	GTTTCAGCGGAACATAGCTAGAAGAGTGAAAGAAAGCGGTGGtacatagaagtagaagcgcttt	13	13	0	0	0
HpolyGenome23022012_contig_18061	4498	-	ADU_6583_x18 (ttttactgggcaaattttctcg)	GTTTCACTGCTAAGTTTTAAACAACGAGAATTCTCCCTGGCAGttttactgggcaaattttctcg	39	36	0	3	0
HpolyGenome23022012_contig_180543	4380	-	ADU_85260_x2 (atgttgtacgaagagagc)	GTTTCAGTTTGCTATGTTTCGCAGTGATGGGTTCTCAGGCGAGCAatgttgtacgaagagagc	2	2	0	0	0
HpolyGenome23022012_contig_18043	3874	-	ADU_1006_x178 (tccgttcctcaagcgttgatag)	GTTTCAGCTTTTCTTTATAGACCCCCAACTAGCGTCCGCTACTAAtccgttcctcaagcgttgatag	294	292	0	0	2
HpolyGenome23022012_contig_180378	1764	-	ADU_16501_x8 (taaatgtgcaataagttcgat)	GTTTCAGTGCGAGACTAAAGGATCGGTGACACGAATGTCAGGAAtaaatgtgcaataagttcgat	8	8	0	0	0
HpolyGenome23022012_contig_179749	1142	-	ADU_3294_x36 (agaatgtcgaagcagcaattcc)	GTTTCAACGTTGTTTTATATTTCTGTTCTTGAAGGGGCTATTGAagaatgtcgaagcagcaattcc	44	44	0	0	0
HpolyGenome23022012_contig_179170	2458	-	ADU_14328_x9 (tattcgtttgtcgagcggacgcc)	GTTTCATCGAGCCTTCATCAAGACGAATTCTTTTATAGCGCAACAtattcgtttgtcgagcggacgcc	13	13	0	0	0
HpolyGenome23022012_contig_178666	1058	-	ADU_577_x406 (tctctgacatctgcttgacact)	GTTTCATGGTCCTCTTATAGTGGCGCCAGCCATACGACTTCTGTtctctgacatctgcttgacactaa	1256	1256	0	0	0
HpolyGenome23022012_contig_17866	2625	+	ADU_69673_x3 (tgtcaaattgttcgtgctgat)	GTTTCATAGCTACGATTTATATCCTGATGAGTTTCTATAAGGCtgtcaaattgttcgtgctgat	3	3	0	0	0
HpolyGenome23022012_contig_177502	1377	-	ADU_14376_x9 (tctgaagttgttaaggatgca)	GTTTCAGGAGCTCGTAAAGTGCTAGAGATCTTCGGAACGCCCCCTtctgaagttgttaaggatgcat	12	12	0	0	0
HpolyGenome23022012_contig_176114	2112	+	ADU_12639_x10 (tcaggaagtcatcatcctatg)	GTTTCAAATTCACTATAAATATGACTATATATGTGCCCCTATTGAtcaggaagtcatcatcctatg	12	12	0	0	0
HpolyGenome23022012_contig_175938	387	+	ADU_948_x190 (tcgaggctgcatcttacgtgc)	GTTTCAGAGAGACTTTGAAAATGTCGGGCAAGGGACTGCGATGTtcgaggctgcatcttacgtgca	195	195	0	0	0
HpolyGenome23022012_contig_175825	2016	+	ADU_11418_x11 (ttatgaccagtacgtcagcct)	GTTTCAGCAAGAACATTTCAGCCTGCAGTTGACATTATGGACCGTttatgaccagtacgtcagccta	21	21	0	0	0
HpolyGenome23022012_contig_175705	1905	+	ADU_10470_x11 (cgcactctaattcgacgtcat)	GTTTCAATGCGAGTAGAAAGCCTGTGTCACGAAAAATTTCGTGAcgcactctaattcgacgtcatc	16	16	0	0	0
HpolyGenome23022012_contig_175541	1763	-	HES_58956_x2 (aggtccgcgacagcattaagag)	GTTTCAACCTATTTCCTACCTTACCTTCACTCTCTGGGCCGGAaggtccgcgacagcattaagag	2	0	2	0	0
HpolyGenome23022012_contig_175081	2033	-	ADU_14385_x9 (tcttcagttgatatgccacgt)	GTTTCATTTATGGTTTTAGTAGATTCGCGACGGTTGGGGTACCGTtcttcagttgatatgccacgta	12	12	0	0	0
HpolyGenome23022012_contig_173983	1941	-	ADU_868_x214 (tactgtgtccttgcctagtccc)	GTTTCACATATCCTTCATAATCACTCCACGTTCCCTATTGCGAtactgtgtccttgcctagtcccc	370	370	0	0	0
HpolyGenome23022012_contig_173904	435	-	ADU_2201_x59 (tctggttagccaagtggtaca)	GTTTCAATGAGCGAATAAAAGCTGGGCATCGAAGAGCGCTTAGtctggttagccaagtggtacaa	68	68	0	0	0
HpolyGenome23022012_contig_17381	843	-	ADU_4904_x24 (tttctcaagatttatagccttt)	GTTTCAGGCACTGTATATAGCCTCTGAAAGCGCGGAATCCCCGCTttctcaagatttatagccttt	38	32	0	6	0
HpolyGenome23022012_contig_173809	1409	-	ADU_1639_x86 (tgtcttcttccctgcatgtat)	GTTTCATGGCGCTTATTTAAGGGGATGCCCTTGCGCAAATCAGATtgtcttcttccctgcatgtat	91	91	0	0	0
HpolyGenome23022012_contig_173749	1138	-	ADU_24531_x6 (tggtgcagaattgccagggtgt)	GTTTCAACAGAAATGTAAGATATAGTCCACCACCGGATGCGGTGGtgcagaattgccagggtgtac	10	10	0	0	0
HpolyGenome23022012_contig_17343	6100	-	ADU_239_x1349 (tacaaacagaaccaggaagaa)	GTTTCACAGCGATAAGATATTTGACCCATGCTGCTAAGTCTTCGAtacaaacagaaccaggaagaagt	1485	1485	0	0	0
HpolyGenome23022012_contig_173249	1145	+	ADU_113516_x2 (gaggcgtgtggacggcagctgt)	GTTTCACAGTCATCACTTGAACTCTCTTGATTTGCAGTAGTTTgaggcgtgtggacggcagctgt	2	2	0	0	0
HpolyGenome23022012_contig_173005	5146	-	ADU_1275_x125 (tggaggtaattagaaggcgag)	GTTTCAATAACACCGTTTAGTATCGAAAATACCAAATGATATGGtggaggtaattagaaggcgagt	138	138	0	0	0
HpolyGenome23022012_contig_172793	1206	+	ADU_1370_x113 (tttgtcagtcatggtccctat)	GTTTCACTGGTACTACAAAAACCGAAGGCCGTAGTTCACTCGTtttgtcagtcatggtccctat	129	120	0	9	0
HpolyGenome23022012_contig_172008	1488	+	ADU_827_x227 (tctcaataggttgcagaagctc)	GTTTCAATCAGTGCAGATAGTTGTGAAATTGTATACAAGCTATtctcaataggttgcagaagctca	395	395	0	0	0
HpolyGenome23022012_contig_17179	1601	+	ADU_2520_x50 (tatgtggaagaagcaatcccaa)	GTTTCAACGTTGTTTTATATTCCTATTGGAGGGCTTACTGAAGtatgtggaagaagcaatcccaaa	59	59	0	0	0
HpolyGenome23022012_contig_171757	3994	-	ADU_6527_x18 (tgaaatgcagataacttagga)	GTTTCACCTCATTTACTAAGGAGTATTATTTTCTCCTTATTTTCCtgaaatgcagataacttaggac	29	29	0	0	0
HpolyGenome23022012_contig_171646	411	+	ADU_81452_x2 (agtatgtcgaacgcttcggga)	GTTTCAACGTTGTACTATATTACTGTTGTTGAAGTGCTTATTGAagtatgtcgaacgcttcggga	2	2	0	0	0
HpolyGenome23022012_contig_171401	1951	-	ADU_14697_x8 (agtatgtagaaggagcaattcc)	GTTTCATCGTTATTATATACTTTTGTCCTTGAAGGGCGTATTGAagtatgtagaaggagcaattcc	12	12	0	0	0
HpolyGenome23022012_contig_171237	525	+	ADU_3733_x32 (taccctatgatcatcacaaaca)	GTTTCAATTCTACCTTTAGTATAGACTTATGACATTGTTTTGTtaccctatgatcatcacaaacat	62	62	0	0	0
HpolyGenome23022012_contig_170859	531	+	ADU_1101_x153 (cacaacgatagtaacaagcaca)	TGTTTCACTGCATGGTTTTAAGCATCAGATGGGAGTCGGGCACGTcacaacgatagtaacaagcacag	294	294	0	0	0
HpolyGenome23022012_contig_170677	1165	-	HES_59540_x2 (atagtaattcgtgaccgca)	GTTTCATTCCATTTACATAGATAAGAGTTCCTTCAATGTTGAAGatagtaattcgtgaccgca	2	0	2	0	0
HpolyGenome23022012_contig_16892	5091	-	ADU_2894_x42 (acttgttgacttctagattgc)	GTTTCAACTGTGCTTTATAATGACGTAGTGAGTAGGTGCTACCCacttgttgacttctagattgct	53	53	0	0	0
HpolyGenome23022012_contig_16890	7988	-	ADU_8036_x15 (ttgagtatctgaagagaccaa)	GTTTCACCTATGCTTAATAATTGTGTGTTATTCGAAAAGCTAAttgagtatctgaagagaccaa	17	17	0	0	0
HpolyGenome23022012_contig_168695	698	+	EGG_31289_x3 (tctacgtcgccatcggaca)	GTTTCAACGCTGGCGCTGACGAGAAGAAGAAGCTGTACTGTAtctacgtcgccatcggacagaa	8	0	0	8	0
HpolyGenome23022012_contig_168686	1150	+	ADU_65461_x3 (gtcgatcgttggacaacatcac)	GTTTCAACGTTACCCTCACGGAACTTCTTGAACCAATTGAACGCTgtcgatcgttggacaacatcac	3	3	0	0	0
HpolyGenome23022012_contig_16835	6207	+	ADU_19719_x7 (tcagagaatcgtaaagtgcat)	GTTTCAACGACAAGAGAACTAAGGCCCGTTGGTTTTCCAAACTttcagagaatcgtaaagtgcat	13	13	0	0	0
HpolyGenome23022012_contig_168224	995	+	ADU_2324_x55 (taatgctataaactgctgca)	GTTTCATGTTAAATTTATTTTATTGGAGCCTGCACCGACAGCTGCtaatgctataaactgctgcaaa	101	101	0	0	0
HpolyGenome23022012_contig_168200	1917	+	EGG_80027_x2 (tgctgatcttcaaggatgt)	GTTTCATTTGATCTATATTTAGCTTGGGCAACTCTAGCGATCAtgctgatcttcaaggatgt	2	0	0	2	0
HpolyGenome23022012_contig_167719	3249	+	HES_61524_x2 (ccaacgcattttccgcattatcacacgac)	GTTTCAGTGGTAGTTGTGCCGCAAGTTATCGCCCCTATCCATTTccaacgcattttccgcattatcacacgac	2	0	2	0	0
HpolyGenome23022012_contig_167521	304	-	ADU_237_x1378 (tacgacaacgttgagttaccga)	GTTTCACGATTGCTATTTGAACCGAGGTTACAGGTCGGCACTGGtacgacaacgttgagttaccgac	1922	1910	0	12	0
HpolyGenome23022012_contig_167422	5805	+	ADU_8008_x15 (tggatagatcatcaaaattgga)	GTTTCAAATCTATTTCTTAAACCACTGTATGATACCTACATCATtggatagatcatcaaaattgga	21	21	0	0	0
HpolyGenome23022012_contig_166008	4662	+	EGG_41471_x2 (acggatgttgctgccagaggttt)	GTTTCAGAGTTCAGAGCCGGCAAGACGCCTATTATGCTGGCAacggatgttgctgccagaggttt	2	0	0	2	0
HpolyGenome23022012_contig_165908	2214	+	ADU_897_x205 (tagcgatatcgattccgtgcg)	GTTTCACCGCACTTATTTAAACATTCTCCTCATAGACAATGTTGGtagcgatatcgattccgtgcg	213	213	0	0	0
HpolyGenome23022012_contig_165609	851	-	HES_56581_x2 (aaggatttggcagcaaagc)	GTTTCAGTCAATGAACCATGAACAGGAATAGGATCTTCTGAACaaggatttggcagcaaagc	2	0	2	0	0
HpolyGenome23022012_contig_165608	828	-	HES_56581_x2 (aaggatttggcagcaaagc)	GTTTCAGTCAATGAACCATGAACAGGAATAGGATCTTCTGAAGaaggatttggcagcaaagc	2	0	2	0	0
HpolyGenome23022012_contig_16554	1381	-	ADU_878_x211 (tttcttaccacccttcgtgaca)	GTTTCAGGCATTGTATATAGCCACTGAAAGCGCAGGATTTTCGGTttcttaccacccttcgtgaca	243	241	0	2	0
HpolyGenome23022012_contig_165274	2536	-	ADU_4565_x25 (attattctcgaaatgtctgcat)	GTTTCAGTCTCGTTTTTTAGATCTGCAAATGCTCAAGAATTTGGAttattctcgaaatgtctgcat	41	41	0	0	0
HpolyGenome23022012_contig_164755	2260	-	ADU_85106_x2 (atgtcgatcgttggacaa)	GTTTCAACGCTACCCTCACGGAACTTCTTGAACCATTTGAACAatgtcgatcgttggacaa	2	2	0	0	0
HpolyGenome23022012_contig_164657	1221	-	ADU_5843_x20 (tgcgctgaaaaactgcaatgta)	GTTTCAAATTGTGTATTTTGTGGGCAGCAAAATGTTCTAGTGGtgcgctgaaaaactgcaatgta	20	20	0	0	0
HpolyGenome23022012_contig_164331	1352	+	ADU_514_x462 (tggttactcctcatctctgga)	GTTTCAATGGAAGTATTAAAATGGTTCACAAACATCACAGCGTGGtggttactcctcatctctggac	492	492	0	0	0
HpolyGenome23022012_contig_16410	4133	+	ADU_179_x2129 (tttgtctcaaagttcggtaat)	GTTTCAGACAGTATATAAAAGAAGTGGATAGGCCCTCACTACCAGtttgtctcaaagttcggtaatt	2442	2438	0	4	0
HpolyGenome23022012_contig_164009	1918	-	ADU_36_x15246 (ttatattcgtcaagctaatag)	GTTTCAGATGGCATATAAAAGCTGTCGTAGGAGCTTGTATATGTttatattcgtcaagctaatagc	15669	15526	0	117	26
HpolyGenome23022012_contig_163777	3722	+	ADU_10276_x12 (tggtacatacgaactgattgg)	GTTTCACGCTTGAAATTAAAGAGCGTCCAGTTCAAAATGACAAtggtacatacgaactgattggt	18	18	0	0	0
HpolyGenome23022012_contig_163566	3605	+	ADU_5095_x23 (tttcgtccgttctcattggtt)	GTTTCAAGCGCCGTATAAATGGAAGCGACATGGTCGCCTATTTGTttcgtccgttctcattggttgg	45	45	0	0	0
HpolyGenome23022012_contig_163183	2105	+	EGG_4469_x15 (tttcgtgctcaatgttttctc)	GTTTCAGCTTCAGCATATCATGCGGCGTAGTTGGGTGTCAGTGttttcgtgctcaatgttttctc	37	13	0	24	0
HpolyGenome23022012_contig_16288	5770	+	ADU_748_x269 (ttccgtacaggattctcgtgg)	GTTTCAATCGTTCTAAATATGTCGCACCTCATCTTTGTCGTGTttccgtacaggattctcgtgga	329	329	0	0	0
HpolyGenome23022012_contig_16280	2792	-	ADU_87291_x2 (caatgcgtcgaggaactg)	GTTTCAGGCTCACGTAATGGGCAAGGGCAGAAACCGATGCACcaatgcgtcgaggaactg	2	2	0	0	0
HpolyGenome23022012_contig_16166	3255	-	ADU_1193_x138 (tctctctacactagggacgcg)	GTTTCATGAGATGTATAAAACAATCAGATAAAGGACGGAGTTAGtctctctacactagggacgcg	138	138	0	0	0
HpolyGenome23022012_contig_161545	3253	-	ADU_16729_x8 (tgctataagcgtgatacatgg)	GTTTCAAATCATATAGATAAGTCGGCTTCGCCGCCCTCTGCTTtgctataagcgtgatacatgg	8	8	0	0	0
HpolyGenome23022012_contig_161473	2418	+	ADU_122815_x2 (gcactagaactatgttacactgcaa)	GTTTCAAAACTCTTCATTTTCGAATTCACACAAGTTACTTATCTgcactagaactatgttacactgcaa	2	2	0	0	0
HpolyGenome23022012_contig_161356	246	-	ADU_100451_x2 (gaagataaggagaacgagaa)	GTTTCAGACCGTGTTCAGGGAGGAACACGATAAGCTCCGTAACgaagataaggagaacgagaa	2	2	0	0	0
HpolyGenome23022012_contig_161318	1858	-	ADU_6895_x17 (taacggtttttggattccaca)	GTTTCATCAATACCACATCAATGGTGGTTATAAAAGAGAACCGAtaacggtttttggattccacaa	19	19	0	0	0
HpolyGenome23022012_contig_161232	881	-	ADU_1356_x114 (tcaaacctcaacagccttgac)	GTTTCAACGCTAGAATAAAACCCAACCACTCTTACTTCAATGCtcaaacctcaacagccttgacgt	124	124	0	0	0
HpolyGenome23022012_contig_161006	4192	+	ADU_649_x331 (ttgggagaattaagccgtagc)	GTTTCATGGTATACATAAAAGGAAGGTGAAAGGCTGTCTCCGGTtgggagaattaagccgtagcagc	511	509	0	2	0
HpolyGenome23022012_contig_159752	4500	+	ADU_5340_x22 (ttcttaccaattccagcattt)	GTTTCAGGCGCTGTATATAAATTCTGAAAGAGCGGGAATCTCGTttcttaccaattccagcattt	36	28	0	8	0
HpolyGenome23022012_contig_15892	2523	-	ADU_116017_x2 (gatagaggaaaaggcgagccagtg)	GTTTCAGGTAAGCATCAGGTAAGCTATCATGACCCTTTAACTAgatagaggaaaaggcgagccagtg	2	2	0	0	0
HpolyGenome23022012_contig_158763	783	-	ADU_2765_x45 (tactaattagggtactaaaccat)	GTTTCATATGCGAGATAATTAGCTCAAAACCCGTGCACATCGTtactaattagggtactaaaccat	97	95	0	2	0
HpolyGenome23022012_contig_158524	395	-	ADU_597_x386 (tcgacttatcgagcactgatgc)	GTTTCAGGGCCACTAGAAGGTGAGAAATTAGGAATAAAAATCACtcgacttatcgagcactgatgcg	455	453	0	2	0
HpolyGenome23022012_contig_158344	993	+	ADU_7930_x15 (taagaaagcgttcgatcacgg)	GTTTCAAAAGCATTATTTCTCCAAAGAAAGCATTTGGATGTTCGAtaagaaagcgttcgatcacgg	15	15	0	0	0
HpolyGenome23022012_contig_158313	269	+	ADU_14424_x9 (tgctacggagaaagaaacagct)	GTTTCAGTGGAGTTTTATCTATTCTGGATGTCTACTTTCAGATGCtgctacggagaaagaaacagct	16	16	0	0	0
HpolyGenome23022012_contig_158211	628	+	ADU_11309_x11 (tcatagagttcgaacggcttc)	GTTTCACCGAAAGTACTTCATCATGTGAGCGCTAATATGTATAGtcatagagttcgaacggcttc	11	11	0	0	0
HpolyGenome23022012_contig_157103	3618	+	ADU_2786_x45 (ttggtgcagcatcagtccgag)	GTTTCATATTTGCTTTAAACAGATGCCTCAAGCGACCGAGAGTGGttggtgcagcatcagtccgaga	57	57	0	0	0
HpolyGenome23022012_contig_156657	613	+	ADU_3460_x35 (tttcctgtcgatgttgcattg)	GTTTCAGCGTCCCTATAAATAAGGAACGGATCTCCGGAACCTTGTtttcctgtcgatgttgcattg	72	72	0	0	0
HpolyGenome23022012_contig_156594	2055	+	ADU_3562_x34 (tttccatgtctcatacgcactg)	GTTTCATCACTGGTATATAAGGCACTATGCATGCCTTCGAGGTGTtttccatgtctcatacgcactg	34	34	0	0	0
HpolyGenome23022012_contig_156523	1698	+	ADU_16524_x8 (tacaaaatgaacatggccgct)	GTTTCAAAAGCCTTCGATAAAGCTCCGACACCATAACTACAAtacaaaatgaacatggccgcta	10	10	0	0	0
HpolyGenome23022012_contig_156071	851	+	ADU_1582_x90 (taaaatacaagtatgccgaaga)	GTTTCAACGTTGTTTTATATTTCTGTTGTTGGAGGTCTTTTATtaaaatacaagtatgccgaagaa	126	124	0	2	0
HpolyGenome23022012_contig_155970	1180	-	ADU_24724_x6 (tttttctcacgtcctgcggat)	GTTTCAGATGCTCTATAAATGCGTCTTCAACCGAGTGCAGATTtttttctcacgtcctgcggat	6	6	0	0	0
HpolyGenome23022012_contig_155948	1396	-	ADU_199_x1748 (ttgttgttacattttgcgcgt)	GTTTCACCTATGCTTAATAACTGTGCTTCTTCGAAGTCATGTAGttgttgttacattttgcgcgtaa	1783	1772	0	8	3
HpolyGenome23022012_contig_15585	4009	-	ADU_6584_x18 (ttttatgtggtattgtttggt)	GTTTCAGGCTCACTACATGAGATGATGCGCTCCGCTCGACCAAACttttatgtggtattgtttggta	24	24	0	0	0
HpolyGenome23022012_contig_155583	2365	-	ADU_917_x200 (tctgcaggtaaatttttgattgc)	GTTTCACAAATATTATATAAACGCACCCCATCTCAACCTCGGTtctgcaggtaaatttttgattgca	381	378	0	3	0
HpolyGenome23022012_contig_155349	686	+	ADU_2143_x61 (tggaatatgtccaaggagcagt)	GTTTCAACGTTGTTTTATATTCCAGTTCTTGAAGGGCATATATtggaatatgtccaaggagcagt	96	96	0	0	0
HpolyGenome23022012_contig_155323	3890	+	ADU_783_x251 (ttaaagaggagctcaggcaaa)	GTTTCATGTGTGATTGAAAGTCGGAAGTCAGACATTCTAGTGGTtaaagaggagctcaggcaaagc	386	386	0	0	0
HpolyGenome23022012_contig_153751	2016	-	ADU_14303_x9 (tatagcgtcgaaatatccactt)	GTTTCACCTCTGCTATTTAGCGACTCCGATATACAGGCAGCGTtatagcgtcgaaatatccactt	15	15	0	0	0
HpolyGenome23022012_contig_153461	258	+	ADU_11488_x10 (aagtatgaatacgcccctcaag)	GTTTCAACGTTGTTTTATATTTCTTTTCTGAAGGGCTTACATAGaagtatgaatacgcccctcaag	12	12	0	0	0
HpolyGenome23022012_contig_153077	2315	+	ADU_92_x4885 (tatcttgaaaacatagcggag)	GTTTCAGCCGTGTAATTTATTGCAGTGCTTCAACGCATAGGCGGtatcttgaaaacatagcggagat	5071	5033	2	26	10
HpolyGenome23022012_contig_153025	1022	+	ADU_14523_x9 (tttcttacggtgtatagctctt)	GTTTCAGGCCTCTTATATAGTTTCTGAAAGATGAAAGATATCCGCtttcttacggtgtatagctctt	11	9	0	2	0
HpolyGenome23022012_contig_1530	5063	-	ADU_31566_x5 (ttgaagagtactttgatgttgcc)	GTTTCAGGCTCAATATAAAATTGCTCTCTCGGCTGGCCACGTAGAttgaagagtactttgatgttgcc	13	10	0	3	0
HpolyGenome23022012_contig_152995	685	-	ADU_14518_x9 (tttcagtttgattgtcgatttc)	GTTTCAGACTGCAATCAAGTATGTAGAAGCTATTCCCTGCTAGtttcagtttgattgtcgatttc	23	23	0	0	0
HpolyGenome23022012_contig_152881	725	+	ADU_10291_x12 (tgttatgatataggaagattt)	GTTTCATGATTGAAATATGAAAGGACCGATATGGAACAGCATTGAtgttatgatataggaagatttg	20	20	0	0	0
HpolyGenome23022012_contig_152766	1476	+	ADU_70074_x3 (ttgatcacagtggttgatacg)	GTTTCAGAGGATAAACTTCAGGTGCACTGCGAAGTATCACTCCGTttgatcacagtggttgatacg	5	5	0	0	0
HpolyGenome23022012_contig_152756	379	-	ADU_1261_x127 (tttccattcgtataacaaacac)	GTTTCACTTTCATCATAAATAATTTTGTGTTTATAATGACCAGtttccattcgtataacaaacact	221	214	0	5	2
HpolyGenome23022012_contig_15273	4098	-	EGG_79252_x2 (tgattgggttggactgccggccacta)	GTTTCATAGAGTCCCTCTAGCTGTAAATCTTTGTTCAGGATATtgattgggttggactgccggccacta	6	0	0	6	0
HpolyGenome23022012_contig_15246	7844	-	ADU_832_x226 (tatgatggatctgggttataa)	GTTTCACCGCGGTTGTAAATGGACAACTTTATGCGCTTCCTCACtatgatggatctgggttataaaa	303	303	0	0	0
HpolyGenome23022012_contig_152425	410	-	ADU_11323_x11 (tcgattgggcttgacaacagct)	GTTTCACCACTAATATTTTTTTATATAGAAAAATAAAATAGAGtcgattgggcttgacaacagct	15	15	0	0	0
HpolyGenome23022012_contig_152302	3154	-	HES_1507_x50 (acgcttcgaatctcgggta)	GTTTCATGTTTTTCACAACACATAGGCACAAGTCGTGCGTTAacgcttcgaatctcgggta	56	0	50	6	0
HpolyGenome23022012_contig_15229	1032	+	ADU_24317_x6 (tccacaaacagtcgtcatggat)	GTTTCATGGTCTCCTGAAAATGTCCAGCTATAGTTTCGCCGGAtccacaaacagtcgtcatggat	15	15	0	0	0
HpolyGenome23022012_contig_152176	717	+	ADU_20534_x6 (attccaaagtcgatcggaccac)	GTTTCAAAAGTATGTATAAGTTTGTGAGAAACAAAGTTTTTCTAAattccaaagtcgatcggaccacc	23	23	0	0	0
HpolyGenome23022012_contig_152122	3641	+	ADU_157192_x2 (ttggacccattcattcgcacct)	GTTTCACTCCCTGTTTTTAAGGACTTGCTGTCCGCATTCCCAACttggacccattcattcgcacct	2	2	0	0	0
HpolyGenome23022012_contig_151528	2517	+	ADU_1250_x128 (tcacaattataagtatccgcat)	GTTTCAGCTTCCCTATAAATAGGAGCGGGTACCGGACTGTTCCGGtcacaattataagtatccgcat	133	133	0	0	0
HpolyGenome23022012_contig_151305	2139	+	ADU_3363_x36 (tgaggtccgtggtagaactgg)	GTTTCAACCCAGCCATATTAACCATCTGAATATACAACCTGGATtgaggtccgtggtagaactgg	54	54	0	0	0
HpolyGenome23022012_contig_151235	4140	-	ADU_3962_x30 (tgctttcgaatcacacgcaat)	GTTTCAGTTGGCCTTTTTATAGCACACTATGTCGGGATTCTCCGGtgctttcgaatcacacgcaatt	43	43	0	0	0
HpolyGenome23022012_contig_151130	1895	+	ADU_682_x306 (tatatgcactttgatggcttt)	GTTTCATCGTCAATTCTTAGCTAAACCCATTGAATTGTCACTAGtatatgcactttgatggctttc	663	663	0	0	0
HpolyGenome23022012_contig_151052	1197	-	ADU_16784_x8 (tgtttggcacctgacgtcgac)	GTTTCAAGCGCTGATTTTGAATATTGTTCAGTCAATTGTTTCATtgtttggcacctgacgtcgac	8	8	0	0	0
HpolyGenome23022012_contig_150549	2554	+	ADU_2265_x57 (ttattttcagtgactatatagc)	GTTTCAGTGAGCTATAAAGTCATTGGACTCGCAACGTCATCAGttattttcagtgactatatagc	94	85	0	7	2
HpolyGenome23022012_contig_150202	919	+	ADU_359_x771 (tcctatagacttcgaaacgtc)	GTTTCATTGCTACTACTTATTGCATTCTCTGCTCTGCCGGCGTtcctatagacttcgaaacgtcgca	1048	981	2	51	14
HpolyGenome23022012_contig_14942	2692	+	HES_47487_x3 (gcaatggatatctgacaaggtcgtgt)	GTTTCATTCGTCACGGTGAAATCGGGGTTGTAAACAGACTTCATTgcaatggatatctgacaaggtcgtgt	3	0	3	0	0
HpolyGenome23022012_contig_148097	2113	-	ADU_47511_x3 (attaccaactgtcttctcctgt)	GTTTCAAGCTCCCTATAATAAAGGGTGATGGACTTTTATTACCTattaccaactgtcttctcctgt	3	3	0	0	0
HpolyGenome23022012_contig_147776	1059	-	ADU_117_x3526 (tggtaaaaacagaggtcgcga)	GTTTCAAATCTTGCTTAAAAGAACAGGAAAGCTACCATTTTTAGtggtaaaaacagaggtcgcgat	5439	5439	0	0	0
HpolyGenome23022012_contig_147544	1117	-	ADU_9443_x13 (ttttttactagacgttccaag)	GTTTCACATGGCATTTTAATCCACGATAGGTCAGGTGCTTCGGttttttactagacgttccaag	13	13	0	0	0
HpolyGenome23022012_contig_147341	3118	+	ADU_1474_x102 (tatgacggatacgggttataa)	GTTTCACCGCGGTTGTAAATAGACAACGTTATGCGCCCCTCAGtatgacggatacgggttataaca	183	183	0	0	0
HpolyGenome23022012_contig_147136	499	-	ADU_14719_x8 (atatctgtagcttttgcgaca)	GTTTCAGGCGTTGTATATAGGGACTGAAAATTCCCGATTTTCTAAatatctgtagcttttgcgacac	12	12	0	0	0
HpolyGenome23022012_contig_147082	5021	+	ADU_7960_x15 (tcaaggatcggtctgcattag)	GTTTCACCGTTGCTTAATTTTGCGAATAGCAAATAGTGGTTATtcaaggatcggtctgcattaga	17	17	0	0	0
HpolyGenome23022012_contig_146913	9463	-	ADU_9409_x13 (ttcgtcttgtggcatgcacca)	GTTTCATGTTTCCTACATAAAAACGTGAGTATAGCCATCGATAAttcgtcttgtggcatgcacca	13	13	0	0	0
HpolyGenome23022012_contig_146572	1560	-	ADU_872_x212 (tacaacgcatgcgctgtatagg)	GTTTCAGTAACGCTTTAAATTCCCATGATGTCGAGGGATCCCATTtacaacgcatgcgctgtatagga	515	515	0	0	0
HpolyGenome23022012_contig_14632	7930	-	ADU_1253_x128 (tgaaaagtatcgttgaagtcg)	GTTTCAAGTCGGTTATTTAAAGAACAATAACTGGTCTCCTGCGGcatgcgacttccagatacaccta	139	139	0	0	0
HpolyGenome23022012_contig_145733	647	-	ADU_3065_x40 (ttacagtttgacgtttaacta)	GTTTCAATTCTGCTATTTGCGACTTTTAAAGTAGTACCAGGTAAttacagtttgacgtttaactag	61	61	0	0	0
HpolyGenome23022012_contig_145583	1663	+	ADU_2539_x49 (aggaagtggacataatttcgtt)	GTTTCATTCGCTTTTTTTAATACTGTAATTGCGCTTGAGCAAAGGaagtggacataatttcgttgaa	75	75	0	0	0
HpolyGenome23022012_contig_144840	876	+	HES_61524_x2 (ccaacgcattttccgcattatcacacgac)	GTTTCAGTAGTAGTTGTGCCACAAGTTGTCGCCCTAGCCATTTccaacgcattttccgcattatcacacgac	2	0	2	0	0
HpolyGenome23022012_contig_144711	1755	+	ADU_7990_x15 (tgacctcaaaacagggctgtg)	GTTTCATCCCTACTATAAAAGAGCCTACAAGGCAGTTGTCATAGtgacctcaaaacagggctgtg	15	15	0	0	0
HpolyGenome23022012_contig_144576	1831	-	ADU_7532_x15 (actgcgtagacatttctttact)	GTTTCAATTTTAATATTTGAGCAAGGCCTACTCTCACAACGTGTactgcgtagacatttctttact	15	15	0	0	0
HpolyGenome23022012_contig_144488	2641	-	ADU_14695_x8 (agtagtagatctttcagagca)	GTTTCAGTGAGTGTATGTAAAGAAAGTGTATATCGATAACTGCGAagtagtagatctttcagagcaa	10	10	0	0	0
HpolyGenome23022012_contig_144281	233	-	ADU_6550_x18 (tgtatgacggagcaattcgaa)	GTTTCAACGTTGTTTTATGTTTCTGTTCTTGAAGGGGTTATTGAtgtatgacggagcaattcgaac	31	31	0	0	0
HpolyGenome23022012_contig_143728	1403	+	ADU_14514_x9 (tttagcggtgaacgatagaag)	GTTTCACAGCCGATATAGCTGTTTCGCTGTCGCCTTTACGTCCCAtttagcggtgaacgatagaag	11	11	0	0	0
HpolyGenome23022012_contig_14351	5343	-	ADU_11350_x11 (tgaaaggttgggttggcttga)	GTTTCATCTTTCACAGAAAAGTGAAAGCTTACTGACGCGGGAAtgaaaggttgggttggcttga	11	11	0	0	0
HpolyGenome23022012_contig_143363	665	-	ADU_40507_x4 (ggtgatcgcgacctcgacgacga)	GTTTCAGTAGGCCTGACCGATGTTCCACTTGGTCCTGGCTGCGGTgatcgcgacctcgacgacgactgg	11	11	0	0	0
HpolyGenome23022012_contig_143345	1372	-	ADU_48_x12587 (tttgctctagaagtccgtgca)	GTTTCAGGCTGTCAATAAGAGCAGCCAATCACACGATCCACGGTTtgctctagaagtccgtgcagag	14355	14355	0	0	0
HpolyGenome23022012_contig_143304	5977	-	ADU_1857_x72 (tcgaaggcactgctagcagttc)	GTTTCACTGGTCGCATAAATGCTTTGTAAAAGGCGAAAAAATGTtcgaaggcactgctagcagttcgt	132	132	0	0	0
HpolyGenome23022012_contig_143226	1238	+	ADU_27144_x5 (gactgtgcgttgggacactgc)	GTTTCACCTAGGCTAAGCAAGTCTTTCATACCAACCAGCGCCTgactgtgcgttgggacactgcat	14	14	0	0	0
HpolyGenome23022012_contig_142176	1554	+	ADU_157350_x2 (ttgttccagaagaatgacatc)	GTTTCAGGTCAGCTTCAAGCGAGACAAGCCGGCCAGTGACAACttgttccagaagaatgacatc	2	2	0	0	0
HpolyGenome23022012_contig_14191	1361	-	ADU_8657_x14 (tttcttggtatcgcatatgagt)	GTTTCAAGTGCTTCTTTTAGGGACTGATGGTAATTCCACCGCAGtttcttggtatcgcatatgagt	19	19	0	0	0
HpolyGenome23022012_contig_141303	1291	-	ADU_1511_x97 (agggttttcctgtgctcggaa)	GTTTCACACGTGGTATATCTTTTGTGAAAAGGCGCTGAAGGCCCGagggttttcctgtgctcggaa	97	97	0	0	0
HpolyGenome23022012_contig_141168	2541	-	ADU_2981_x41 (tctctcgttggtatagacggg)	GTTTCAGATTGAATACTTAAACTAATCAAGCAGATCGAACCCGAtctctcgttggtatagacgggt	56	56	0	0	0
HpolyGenome23022012_contig_141007	1029	+	EGG_770_x83 (tctggtacattatctttctacg)	GTTTCAGGATCTCTATAAATATGGAGCGACCAGCCCACGCCATTCtggtacattatctttctacgac	177	35	0	136	6
HpolyGenome23022012_contig_14046	6921	-	HES_16248_x6 (gatcatctttggacctaaatgt)	GTTTCATGGTCTCCCATAACATAGTTTTAGACAGCTGTTTCAGgatcatctttggacctaaatgtc	11	2	9	0	0
HpolyGenome23022012_contig_140457	1072	+	ADU_3862_x31 (ttttaaccgattcgctgaaat)	GTTTCAACTATATATTATTATATTTCGCCGCATATACAACATCAGttttaaccgattcgctgaaat	36	36	0	0	0
HpolyGenome23022012_contig_139563	2642	-	ADU_141_x2817 (tagaaatttcttgctgtcgcg)	GTTTCAAGCAGGCTACAAATAGGCTATTCATCGACACCTTCGTtagaaatttcttgctgtcgcgtg	4854	4799	0	50	5
HpolyGenome23022012_contig_139379	1442	-	ADU_14502_x9 (ttgctgcatcgttggctttaa)	GTTTCACGTTTCCTTGATAAACTGTTTTATCCAGGCAGTCGCttgctgcatcgttggctttaa	12	12	0	0	0
HpolyGenome23022012_contig_138728	1250	+	ADU_972_x185 (ttcatctacattgctgccgtc)	GTTTCAGTTTCTCCATAAATAGCGGGGTGTTCAGCCAACTAACAGttcatctacattgctgccgtcgc	263	255	0	4	4
HpolyGenome23022012_contig_138570	476	-	ADU_2421_x53 (tggtacgctcgctatgatacgc)	GTTTCACTGGCAGTATATCTTCCGAAACTGTGGTTCTTCCTTTGTtggtacgctcgctatgatacgcc	109	109	0	0	0
HpolyGenome23022012_contig_138113	3371	+	ADU_295_x1037 (tttatgcgtcgtctaattcca)	GTTTCAAGCGTACTATAAAACCTGGCTTAGCGGGTTCATCTTCGTtttatgcgtcgtctaattccatc	2552	2507	0	41	4
HpolyGenome23022012_contig_137896	797	+	ADU_1267_x126 (tcctagaagagcgttcgcttgt)	GTTTCAATATCTGTATTTATACGAAAAATGAACTCGCTCATTGTtcctagaagagcgttcgcttgt	155	155	0	0	0
HpolyGenome23022012_contig_13724	542	-	ADU_815_x235 (ttctagttcgactcttcttag)	GTTTCAACGATGAAATAAATGAAGGAGGTGCGGAGTGCCTCATTtctagttcgactcttcttagcc	594	482	2	80	30
HpolyGenome23022012_contig_137128	943	+	ADU_8572_x14 (tcagcatgcagaacatatcgta)	GTTTCATGTCCCGTATAAAGTGTTATAAACTGTGTAAACTGTCAtcagcatgcagaacatatcgta	14	14	0	0	0
HpolyGenome23022012_contig_136986	1530	-	ADU_3113_x39 (taaggtcatttctctttctta)	GTTTCAACATCCGAATAAATATGGACTGAAGGCAGTCCAAACTAGtaaggtcatttctctttcttag	42	42	0	0	0
HpolyGenome23022012_contig_136892	435	-	HES_10322_x8 (aacgcatgttccgcatcatcacag)	GTTTCAGTGGTAGTTGTGCCACAAGTTATTGCCCTAGCCATCTCCaacgcatgttccgcatcatcacag	8	0	8	0	0
HpolyGenome23022012_contig_136446	1406	+	ADU_151180_x2 (gttttgttggcacacacattggtg)	GTTTCAAACGGAATAAAAACACTAGCACAAACCAGCTCAGCATCTgttttgttggcacacacattggtg	2	2	0	0	0
HpolyGenome23022012_contig_136402	480	-	ADU_258_x1235 (tgcgttagacgtgtgacgtcac)	GTTTCAACGTCGCTACTAGTAGTGACAGATGGAGGCACGATGGaatgcgttagacgtgtgacgtcac	2347	2347	0	0	0
HpolyGenome23022012_contig_136223	3020	-	ADU_1689_x82 (tgaccgttttgtgtagctgga)	GTTTCAGCTGATAAATATACACGCATATCGGACTTCATCGTGCACtgaccgttttgtgtagctgga	82	82	0	0	0
HpolyGenome23022012_contig_1359	9477	+	ADU_8655_x14 (tttcaatgaagtgggtactaa)	GTTTCATGATGCAATATTAAGGCTTACGATTGAAAACTGTGTATtttcaatgaagtgggtactaac	17	17	0	0	0
HpolyGenome23022012_contig_135177	2830	+	ADU_2203_x59 (tgagtggagtatgtcaagttt)	GTTTCAGTGCGCCCTTAAGTGCAAATAAATAAATAAACAATTAAtgagtggagtatgtcaagtttt	92	92	0	0	0
HpolyGenome23022012_contig_13500	3838	+	ADU_311_x959 (ttcgtgacagataggtcttct)	GTTTCACTTGCAGCATAAAGAGAAGCGAAAGCGTCGGTGTTTGTttcgtgacagataggtcttctt	1242	1217	0	25	0
HpolyGenome23022012_contig_133790	1881	-	ADU_315_x942 (tacaactgcgttgagtcacatc)	GTTTCAGATTCTCTATAAAGAGCGGGGTGTTGAGGGAACCGTCAGtacaactgcgttgagtcacatcg	1155	1150	0	5	0
HpolyGenome23022012_contig_133353	1858	-	ADU_5550_x21 (tcgtgacataacgattccgtt)	GTTTCATAATGGCTTCAAAACCATTCCTTTTGCTGATCTGACAGtcgtgacataacgattccgtt	24	24	0	0	0
HpolyGenome23022012_contig_133304	9011	-	EGG_82136_x2 (tgtggtgatggtcggtca)	GTTTCAGAATAGCGGTCAGAATGGCCTCGGAGATGTAGAAGGTCTtgtggtgatggtcggtca	2	0	0	2	0
HpolyGenome23022012_contig_13297	2725	-	ADU_1175_x141 (tgcaacatcctcattgcgcca)	GTTTCAATGCATACTTTAATTCAGTAGAGCAGCATCACTGGAGtgcaacatcctcattgcgccaa	146	146	0	0	0
HpolyGenome23022012_contig_13289	2049	+	ADU_19716_x7 (tcagaaggtgtatacattgta)	GTTTCAGGCAATCAAAAAAATCAAAAAATGGGGGTTGTGCGCATtcagaaggtgtatacattgtat	10	10	0	0	0
HpolyGenome23022012_contig_131971	2162	+	ADU_2415_x53 (tcggcgtccgtttctatgcca)	GTTTCATCCATGCTTCAAATTGATTCGCGAGAGAACGGGCGTATtcggcgtccgtttctatgccact	97	94	0	3	0
HpolyGenome23022012_contig_131655	2642	-	ADU_392_x667 (tcggtgactaaaacggtgact)	GTTTCACCGCCTCTACATATACGCTATGAAAGCGCCACCCTGAtcggtgactaaaacggtgactg	722	722	0	0	0
HpolyGenome23022012_contig_131066	1695	-	ADU_20535_x6 (attccaaagtcgatcggaccacc)	GTTTCAAAAGTATGTATCCNNTTGTGAAAAACAAACTTTTACTAAattccaaagtcgatcggaccacc	23	23	0	0	0
HpolyGenome23022012_contig_130520	1095	-	ADU_979_x184 (tgctaccgatgatgggttagg)	GTTTCACAGCCAGTCCATAAGGAAGTCAACATCAAGGGTCATCGAtgctaccgatgatgggttagg	189	189	0	0	0
HpolyGenome23022012_contig_130267	9424	-	ADU_5866_x20 (ttctccgcccgcgttcgtggac)	GTTTCACCTCCTCTATAAATAGGAAGTGGATTGGGTAAGCGTTGTttctccgcccgcgttcgtggac	39	39	0	0	0
HpolyGenome23022012_contig_130134	2363	+	ADU_1836_x73 (tacgttgtgcagacagccatt)	GTTTCAGTCACAACATTTAAACTGATTCTGCCTGGAGTTTGTGTtacgttgtgcagacagccattt	88	88	0	0	0
HpolyGenome23022012_contig_130093	2145	-	ADU_502_x483 (ctcttgctagaatttacgtcat)	GTTTCAGCGTCGACTTAAAAGGCATCCGTTAAGGAGCGCATCACCtcttgctagaatttacgtcatt	719	719	0	0	0
HpolyGenome23022012_contig_129949	3762	+	ADU_358_x775 (tggaattttctccaggtttcgt)	GTTTCAAAATGATTATAAGTGCAGCATGGTTGCACTTACCACTAGtggaattttctccaggtttcgtt	938	902	0	32	4
HpolyGenome23022012_contig_129757	4120	-	ADU_5806_x20 (taggaaaagtaaagaaattgaa)	GTTTCAGCGTTGACGGCAGCACAATACGTTGCCACTTAAATGCGAtaggaaaagtaaagaaattgaa	20	20	0	0	0
HpolyGenome23022012_contig_129674	2313	-	ADU_1607_x89 (tcatcgtgaagaggatcagga)	GTTTCAGGTATGACATAAAACGTGCCGGCTACATCATCGTCACtcatcgtgaagaggatcaggac	155	155	0	0	0
HpolyGenome23022012_contig_128992	1076	+	ADU_3283_x37 (ttctaccaggttaagctctttc)	GTTTCAGCTGGGATATATTTACACATCCACGAAGGTCTACCAGGAttctaccaggttaagctctttc	53	44	0	9	0
HpolyGenome23022012_contig_12890	413	-	HES_21675_x5 (gattacgcggaatagcataacctc)	GTTTCAGATACGGATCACGTAACGCCGATGNNNAGCGCATTCTTgattacgcggaatagcataacctc	5	0	5	0	0
HpolyGenome23022012_contig_128895	4199	+	ADU_1276_x125 (tgttaaaagtcggaagctgca)	GTTTCAATCACTATGTTTATTGCACAATGACGATAGTAAGTTCAtgttaaaagtcggaagctgcaa	129	129	0	0	0
HpolyGenome23022012_contig_128785	2168	+	ADU_208_x1668 (tcctccagttatgatcgcccac)	GTTTCATTCTTGATTTAAAGTCTCAACTTCGAAAGTGGGGTATtcctccagttatgatcgcccaca	1752	1742	0	7	3
HpolyGenome23022012_contig_127822	1177	-	ADU_2129_x61 (tagtcgagcgatggcacttct)	GTTTCACCTATCCTTAATAACTGTGCCCATGAACCTACACCCTtagtcgagcgatggcacttctg	73	73	0	0	0
HpolyGenome23022012_contig_127594	3403	-	ADU_462_x540 (ttactgtgcatagtcgtatcgt)	GTTTCAGTCGAGGGTTAAATGTGCCGATGAACCGTACCACGTCGTttactgtgcatagtcgtatcgta	1091	1091	0	0	0
HpolyGenome23022012_contig_127490	3801	+	ADU_1161_x144 (ttcagttgatctagtgaattt)	GTTTCACTGGTGATATAAATGTCACCGAAAAAACCCTAAACGTttcagttgatctagtgaattt	154	154	0	0	0
HpolyGenome23022012_contig_127297	4338	+	EGG_67082_x2 (gccgtgtgctgatctcgaccgacgtgtg)	GTTTCAGTAATTGGTAATGTTTAAGGAGTTCCGGGCGGGTAATAgccgtgtgctgatctcgaccgacgtgtg	2	0	0	2	0
HpolyGenome23022012_contig_126922	2627	+	ADU_2622_x48 (ttcctcatctacgttcgcaact)	GTTTCACTGTCACTATAAAATCAAGCATTATGAGAATGATGTGGttcctcatctacgttcgcaact	91	89	0	2	0
HpolyGenome23022012_contig_126605	6228	+	ADU_26_x21138 (tctgaattcgtggaaggcccat)	GTTTCATATCCCTTATTTATATGCGTTGGAACATAGGAGTTAGtctgaattcgtggaaggcccatg	26660	26644	0	13	3
HpolyGenome23022012_contig_126264	5106	+	EGG_57290_x2 (cgtctccgcccaggacaagtcgac)	GTTTCAGGTAACCTTCGATATCGATGCCAACGGTATCTTGAAcgtctccgcccaggacaagtcgaccgga	4	0	0	4	0
HpolyGenome23022012_contig_12623	1931	+	ADU_799_x243 (ttctgcgatgacacatacctat)	GTTTCAGGCAAGGTATAGATGAGAACAGTCAAGACCAAAAGCTAGttctgcgatgacacatacctat	274	274	0	0	0
HpolyGenome23022012_contig_126215	2414	-	ADU_16498_x8 (taaactcaaacgtagatcgga)	GTTTCAAAAGCATGTATCCACTTGTGAAAAACAAACTTTTCACtaaactcaaacgtagatcgga	11	11	0	0	0
HpolyGenome23022012_contig_12614	3214	-	HES_66636_x2 (gaataaggagtgctatagtaac)	GTTTCACGATCCATCCGATGGCGGTGAAGACTGGAGTGACGACATgaataaggagtgctatagtaac	2	0	2	0	0
HpolyGenome23022012_contig_125922	1733	+	ADU_10175_x12 (tacttgaactagaagagcgac)	GTTTCAAACGAGACTTGAAAAGTCTGAGCGGGTGACGTAGACGTtacttgaactagaagagcgaca	18	18	0	0	0
HpolyGenome23022012_contig_125865	2196	-	ADU_4544_x26 (ttcgttcgttaaatccaactca)	GTTTCAGCTGCTCTATAAATAACGAGGACTACAACGACATTTTGAttcgttcgttaaatccaactca	61	56	0	5	0
HpolyGenome23022012_contig_125788	2590	-	HES_23899_x5 (gttctaagctcgtctcgtgaacc)	GTTTCAAGCACGCCTCGTGAACCGCGACGCACGCAAGACGACgttctaagctcgtctcgtgaacc	11	0	7	0	4
HpolyGenome23022012_contig_125134	405	+	ADU_10312_x12 (ttgaacttcgttgatttgctgt)	GTTTCAGTTATCCTTTGTATTTGGGAGCGGCTGCACAGTCACCATttgaacttcgttgatttgctgt	23	23	0	0	0
HpolyGenome23022012_contig_124741	2045	+	ADU_4843_x24 (taaattcacaagttgatcgga)	GTTTCAAAAATATATATCCACTTGTGAAAAACAAACTTTTTGCtaaattcacaagttgatcgga	24	24	0	0	0
HpolyGenome23022012_contig_1246	8320	-	ADU_19117_x7 (gtagcactgaacgaggacttgg)	GTTTCAGAGCTACAAGTGCTGGCCTTGCACGACCACTCCTTAACTgtagcactgaacgaggacttggc	13	13	0	0	0
HpolyGenome23022012_contig_124243	538	+	ADU_6164_x19 (tgagattcgaaccatgtgtag)	GTTTCAAATCACTTACAAGACAAGCAAAAATTTGTACCTGGGGtgagattcgaaccatgtgtaga	22	22	0	0	0
HpolyGenome23022012_contig_123961	1810	+	ADU_4673_x25 (tactagcatttgtagctcatgt)	GTTTCAGGCAATGTATATAAATTCTGAAAGCACAGAAAATTTTtactagcatttgtagctcatgt	39	39	0	0	0
HpolyGenome23022012_contig_123934	2058	-	ADU_849_x222 (tcaaagggtagaagtacatcca)	GTTTCATGAGGTCATGAAAATGCGAGGAAATTGAAGTTCGGCAGtcaaagggtagaagtacatccatt	648	648	0	0	0
HpolyGenome23022012_contig_123754	2884	-	ADU_27_x19912 (ttttttgacaactgagggacg)	GTTTCAACGACTGCTTAAAAGACGAACGAAATGGGCACATCAGTtttttgacaactgagggacgta	22417	22413	0	4	0
HpolyGenome23022012_contig_123555	916	+	ADU_2018_x65 (ttagccaaggcctcgctatga)	GTTTCAGGTACCATATATTAGCTTGTAGGCAGAGTTTGCTCCAGttagccaaggcctcgctatgat	127	127	0	0	0
HpolyGenome23022012_contig_123476	722	+	ADU_16673_x8 (tctgaaggaaaaagaacgaga)	GTTTCACATTTCGCCTATCTTCGTTCTAATCGTTACTGTAAGGTtctgaaggaaaaagaacgagat	11	11	0	0	0
HpolyGenome23022012_contig_122780	1903	-	ADU_1240_x129 (taaaacctgcaccgactgact)	GTTTCAGCTCAATTTGTTAAGTGCAATAACGAGAGATGTGGAATaaaacctgcaccgactgactaa	220	220	0	0	0
HpolyGenome23022012_contig_122666	3119	+	ADU_31133_x5 (tcatatgtgggagccgaatag)	GTTTCAAACTGAACTAATCTGCCACCGAAACAGCCGGCAAATCAAtcatatgtgggagccgaatag	5	5	0	0	0
HpolyGenome23022012_contig_122626	2111	-	ADU_3276_x37 (tgcagaggtgctagaaatgtct)	GTTTCACCTAATGATGATAACGATGCACTTTCGGATTTGTGTGAtgcagaggtgctagaaatgtct	63	63	0	0	0
HpolyGenome23022012_contig_122499	921	-	ADU_10320_x12 (tttagcggccaaatatccactt)	GTTTCACCTCTGCTATTTAGCGACGCTGGTATACATTCACCGTtttagcggccaaatatccactt	12	12	0	0	0
HpolyGenome23022012_contig_121859	2974	+	ADU_334_x851 (tagaacaggaaatgctgccagt)	GTTTCAGCTTCTCTATAAAAAAGGCGTCCAGGCAACTTATCCATtagaacaggaaatgctgccagtcggc	957	913	0	23	21
HpolyGenome23022012_contig_121376	7284	-	ADU_2019_x65 (ttggccccgtttatactctca)	GTTTCAATTGCGATATAAGAAGCAAACAATTTCGCGTCTTGCGTttggccccgtttatactctcaac	128	119	0	9	0
HpolyGenome23022012_contig_121152	222	-	ADU_5876_x20 (ttgttcctggttaaatgcaag)	GTTTCACATTTATTACAAAAAGCCTAGCTGCTGGGCCCGTGCTGTttgttcctggttaaatgcaaga	30	28	0	2	0
HpolyGenome23022012_contig_121039	3409	-	ADU_614_x369 (tcgcaacattagacgtacgtt)	GTTTCAAGTTCTGTATAAGATCGATGGATTGGCACAATGAACGGTcgcaacattagacgtacgtttcc	744	721	0	23	0
HpolyGenome23022012_contig_121027	995	-	ADU_156303_x2 (ttaaacttctgatcgtggtgt)	GTTTCATTTAAGGAATATTAAAAAGCAGTGATAAAATAAGAACttaaacttctgatcgtggtgt	2	2	0	0	0
HpolyGenome23022012_contig_120748	5925	+	ADU_12896_x9 (agtacatatgtcggaagaccaa)	GTTTCACTTATGCTTAATAGTTGTATTTCTTCGAAGACTTCATGAagtacatatgtcggaagaccaa	16	16	0	0	0
HpolyGenome23022012_contig_12051	902	-	ADU_44546_x3 (aacagcaccgcatattcagat)	GTTTCACCTGATGCTATTAGCTTTGATCTCGCCAATGTACGGAGAaacagcaccgcatattcagat	3	3	0	0	0
HpolyGenome23022012_contig_120194	5237	+	ADU_812_x236 (tggaaaggggatgtgtgcagta)	GTTTCAGTGCTGCTATAAAACAGTTCTGGGACGAGGTTAAGCTATtggaaaggggatgtgtgcagta	289	289	0	0	0
HpolyGenome23022012_contig_119289	878	-	ADU_781_x251 (tacgtgacgcaattgcttatc)	GTTTCAAAACAAGTATTTAAGTGGGAATGAGGACTGTGGGCACGTtacgtgacgcaattgcttatcg	260	260	0	0	0
HpolyGenome23022012_contig_119246	1712	-	ADU_19636_x7 (tagaatacatcgtcacttgaac)	GTTTCAAATCGGTATGATATGTGGTACTGAAAATATAGACAAAtagaatacatcgtcacttgaaca	19	19	0	0	0
HpolyGenome23022012_contig_119165	3872	-	ADU_613_x370 (tttagtcatcttgggtaattg)	GTTTCATGGAAACCTTGAATGCCGACCAACGAGACGACTTTGTTttagtcatcttgggtaattg	445	442	0	3	0
HpolyGenome23022012_contig_119085	890	-	ADU_49219_x3 (ctcctgtttcatgtggtgtcat)	GTTTCACGTCCTGTATATATAGCAGCAGCATAGCGGCATATCGTctcctgtttcatgtggtgtcat	3	3	0	0	0
HpolyGenome23022012_contig_118969	3854	+	ADU_20161_x6 (aatatacagtgaaccagacgac)	GTTTCATTGAAAGGATAAGAGCTAGGTTGGAGTAGACTTTCTGTaatatacagtgaaccagacgac	6	6	0	0	0
HpolyGenome23022012_contig_118954	420	+	ADU_1641_x86 (tttcaatgtacacccaagcaag)	GTTTCATACCATTTTTAAAAGAACAACTTCGGACCAAGTCGGCAGtttcaatgtacacccaagcaagc	153	153	0	0	0
HpolyGenome23022012_contig_118389	2786	-	ADU_20227_x6 (acatggaagaatacgaaacgc)	GTTTCAGCATTGCTTTAGGAAGCACTTCCCCGTTTTGACGCTCAAacatggaagaatacgaaacgca	14	14	0	0	0
HpolyGenome23022012_contig_118106	4554	-	ADU_546_x436 (ttcgcaggactcgactaatact)	GTTTCATCAGATCTCTAAAAGCCCACAGAAATCGAATACTACTAGttcgcaggactcgactaatactg	592	582	0	3	7
HpolyGenome23022012_contig_117929	2793	+	ADU_1970_x67 (tttctctctgcatgtttcatg)	GTTTCAATTCAGCTATAAAGCTATCTCATTGCGTACATTGCTCAGtttctctctgcatgtttcatg	96	88	0	8	0
HpolyGenome23022012_contig_11779	7568	-	ADU_281_x1106 (tgcttctgacacagagtcccc)	GTTTCAGCCGCTGTTCTTAAGGCATGGAGCAGGGCAGCTGGCCATtgcttctgacacagagtcccca	1201	1187	0	11	3
HpolyGenome23022012_contig_116638	720	-	ADU_11604_x10 (ccgacgaatttcctatgtacag)	GTTTCACACGCGGTATGTCTTTGGTGAAAAAGGATAGAACCGCccgacgaatttcctatgtacag	10	10	0	0	0
HpolyGenome23022012_contig_116500	1606	-	ADU_3546_x34 (tcattggcgactctctttccc)	GTTTCAACTCATATTTATTAGAAATTGGCTGAGCTTGCCGATGGtcattggcgactctctttccc	36	36	0	0	0
HpolyGenome23022012_contig_116467	2304	+	ADU_2175_x60 (tgaattgttcagagttcgacg)	GTTTCAGTTGGCTTTCAAATACCCGAGAGCGTGGGGATCGATTGAattgttcagagttcgacgtcg	83	83	0	0	0
HpolyGenome23022012_contig_116219	1576	+	HES_85259_x2 (gtcgaaataatcgtctccgaacgat)	GTTTCAAGGCCGTTTTATGTGGAAGTCCCAGGACCACGAGTGGTgtcgaaataatcgtctccgaacgat	2	0	2	0	0
HpolyGenome23022012_contig_115380	3659	+	ADU_1679_x83 (tttagggccgtgaaggactgg)	GTTTCAATGACAGAACTTAAGGACGATACTGTCCATCATAGCGGtttagggccgtgaaggactgg	92	92	0	0	0
HpolyGenome23022012_contig_114918	3197	-	ADU_14541_x9 (tttttctgttcggaatcaaaac)	GTTTCACCTCTATAAAAAATCCTGAAGCCATGCTTTCTAACTAGtttttctgttcggaatcaaaacc	20	20	0	0	0
HpolyGenome23022012_contig_11471	5543	-	ADU_2105_x62 (tacgtatctgtattctcacca)	GTTTCAGCAATAGTGTATATAGACAGCAAAGCCGTCTCAAACCAGtacgtatctgtattctcaccat	94	94	0	0	0
HpolyGenome23022012_contig_11363	2236	-	EGG_59449_x2 (gaaaactcgagcttgaact)	GTTTCAGATCAGATTTCGACTACGTTCTCACGAGTGGTCATCgaaaactcgagcttgaact	2	0	0	2	0
HpolyGenome23022012_contig_113179	7756	-	ADU_16661_x8 (tcgtgccatactggaatttct)	GTTTCAATCGTCGTATTTATGTGGTTTGATCGGTCTTTTGGTtcgtgccatactggaatttct	8	8	0	0	0
HpolyGenome23022012_contig_112929	1404	+	ADU_2198_x59 (tagcaactcgaaacacaatggt)	GTTTCAGGTCGGACATAAAAAAGAATGGTTGACGTGCTGGTCATtagcaactcgaaacacaatggt	86	84	0	0	2
HpolyGenome23022012_contig_112902	2799	+	EGG_38084_x2 (aagtcgactgaagtgtcccc)	GTTTCAGTGAAATAGTTCACTTTCAGTTTTGCAGTCATGGCCAAAaagtcgactgaagtgtcccc	2	0	0	2	0
HpolyGenome23022012_contig_112582	2023	-	ADU_9321_x13 (tccgtctcagggaaagcagcg)	GTTTCAGGGTATGTATAAATAAATTAGTTTCTTACCCTAAGTCATtccgtctcagggaaagcagcgc	16	16	0	0	0
HpolyGenome23022012_contig_112579	925	-	ADU_526_x453 (ttaatcagggtcgctcatgcg)	GTTTCATCACTTGTATATAAAGGGGCGTTTGTCTGGCCTGTCGtttaatcagggtcgctcatgcgt	1400	1368	0	29	3
HpolyGenome23022012_contig_112416	567	-	ADU_216_x1584 (tttctaacgataacttgtgga)	GTTTCAATGAGGGTATTTAATCCCAAGTTGTGAGTTTCAGTCGTtttctaacgataacttgtggat	1743	1733	0	10	0
HpolyGenome23022012_contig_112410	4250	-	ADU_5799_x20 (tagaacactgactcaaggaag)	GTTTCAAAAACTCTAGAAAAGGAGCATGCTGGTTGATTTCCAGCtagaacactgactcaaggaaga	28	28	0	0	0
HpolyGenome23022012_contig_112404	1434	+	ADU_23_x21926 (tggataaggtagacatacttgc)	GTTTCATGCCGGATACTTAAGCGGGGTGTCCTCGCCGTGAAGGtggataaggtagacatacttgctgt	22144	22130	0	11	3
HpolyGenome23022012_contig_11217	1978	-	ADU_152344_x2 (tagcggtgatagcttttacca)	GTTTCACGTGTGATATTTAGTGCCTTTTATGACGCTGGTAGATGAtagcggtgatagcttttacca	2	2	0	0	0
HpolyGenome23022012_contig_112167	611	-	ADU_17_x37652 (tgcctgaatagaattgacaga)	GTTTCAATCCCTCTATAAAACGTTCTCTAAAGCGACGACGATGTtgcctgaatagaattgacagagca	37933	37931	0	2	0
HpolyGenome23022012_contig_111869	3535	+	ADU_355_x788 (tggttctgtaccgggtagctg)	GTTTCAAGCGAACTATAAAGTAGCTGGCATTGGCATGGCGTTGCtggttctgtaccgggtagctggg	967	967	0	0	0
HpolyGenome23022012_contig_111378	4467	-	EL3_14847_x2 (acgttctgtatgtgaagccgtgcaggg)	GTTTCAATTAGCAGATCTTCCGGCTCGCATTGATGAGATCGACAacgttctgtatgtgaagccgtgcaggg	2	0	0	0	2
HpolyGenome23022012_contig_111194	2215	-	ADU_134_x3061 (tcaaattccttggggctcggt)	GTTTCAGTATCAGTATACAAAGTCGGCGAATGCCTAGCTGCAGtcaaattccttggggctcggta	3413	3413	0	0	0
HpolyGenome23022012_contig_110978	3466	+	ADU_922_x199 (ttacatgggaacatttcgagat)	GTTTCAGTCTGGTTATAAAAAGCACCTATGAAACGGTGCGGTGTttacatgggaacatttcgagat	291	291	0	0	0
HpolyGenome23022012_contig_110591	1626	-	ADU_8717_x13 (agggacatagtttttatatgaa)	GTTTCAATAGCGTCTTAAAAAGCATTAAAGTTCAGCTTCTTATGTagggacatagtttttatatgaa	18	18	0	0	0
HpolyGenome23022012_contig_110419	2651	-	EGG_33774_x2 (aaagagcctgaagctgacgatggtgag)	GTTTCAGAGAAGAAAAAGGAGCATGGAAAGCCGGCGCCGAAACCAaaagagcctgaagctgacgatggtgag	6	0	0	6	0
HpolyGenome23022012_contig_109692	5958	+	ADU_5371_x21 (ccagaattcgatgacagagca)	GTTTCATTATGCATATTATTACGTCCCTGTTAGTGAGATGTGAccagaattcgatgacagagcaa	26	26	0	0	0
HpolyGenome23022012_contig_10934	1921	-	ADU_5805_x20 (tagctcgttaagattcctcacc)	GTTTCATTTTGCATATATATGCCCTAGATGATCGCGACGTTGTGAtagctcgttaagattcctcacc	31	31	0	0	0
HpolyGenome23022012_contig_109335	3684	-	ADU_66615_x3 (gtgtgtgaactatgcgagaag)	GTTTCATCATTACAAGACTGCGTGCAGAGAGCTGGTTAACTAATgtgtgtgaactatgcgagaagtc	5	5	0	0	0
HpolyGenome23022012_contig_10931	3676	+	ADU_153376_x2 (tcaccactatcagaaagaactt)	GTTTCAGATCTGATATCTGAAATAAAAGAGTGAATGCCATGTGAtcaccactatcagaaagaactt	2	2	0	0	0
HpolyGenome23022012_contig_109139	1047	+	ADU_648_x332 (ttcatcgctgcttgatggata)	GTTTCAAGCCTTCTATTTAAAGCTGGTTGCTCCTGGATCACGCttcatcgctgcttgatggatat	383	383	0	0	0
HpolyGenome23022012_contig_108943	1544	-	ADU_277_x1122 (tcatcagcaagagtttcgagca)	GTTTCACGTGGCATATATCTGTTAGCGAGGAGGCCCGTTCTCGGtcatcagcaagagtttcgagcac	1333	1331	0	2	0
HpolyGenome23022012_contig_108834	4351	-	ADU_10224_x12 (tcgaatctcaccatgcggcaga)	GTTTCAAATAGCCTTTGAAAAGCGGTCAGGGAGCTGGACAGTATtcgaatctcaccatgcggcaga	12	12	0	0	0
HpolyGenome23022012_contig_108372	4161	-	ADU_14325_x9 (tattaaaatccttggtgaagca)	GTTTCAGCCATGTTTTATAAGCAGTTTTAATTAAAATCGAGTTGAtattaaaatccttggtgaagca	16	16	0	0	0
HpolyGenome23022012_contig_108250	2899	+	ADU_7489_x16 (ttcggcgtcgaaccttttatc)	GTTTCACGTGTACCATAAATACATACAAACGCACCTACACCTAGTtcggcgtcgaaccttttatcgt	24	22	0	2	0
HpolyGenome23022012_contig_10802	1586	-	ADU_17071_x7 (agtacgtcgaagcgccaattcc)	GTTTCAACGTTGTTTTATATTTCTGTTATTGAAGGGCTCATTGAagtacgtcgaagcgccaattcc	13	13	0	0	0
HpolyGenome23022012_contig_10763	9156	+	ADU_19709_x7 (tcaatgtatgccatctctctt)	GTTTCAGGCTGACCATATGTAAACCGAGGAAGGGGCCCTCTTGGtcaatgtatgccatctctctt	7	7	0	0	0
HpolyGenome23022012_contig_106417	1247	+	ADU_663_x316 (taaaactgcgtctttgagtat)	GTTTCACCTAATTTATTTAGGTTGATCAAAAAGGGAGCAGGATGTtaaaactgcgtctttgagtatt	380	370	0	10	0
HpolyGenome23022012_contig_105881	2852	+	HES_5169_x17 (gttacatgaacaccgacgcacgc)	GTTTCATGAACCCCAACGCACGTTGAACCACGTTTCAAGCACgttacatgaacaccgacgcacgcagt	78	12	52	0	14
HpolyGenome23022012_contig_10565	3745	+	ADU_3122_x39 (tctcatgagcataaactggatc)	GTTTCATAGTTTGGTTATTGATAAAACGGCTTTCTTGGAAACGTtctcatgagcataaactggatcc	58	58	0	0	0
HpolyGenome23022012_contig_105250	1674	+	ADU_272_x1152 (tacagggaagaactggttgga)	GTTTCAGAATCACTATAAGTTCAGTAGAAGCGTGGTGAACAACAGtacagggaagaactggttggaac	1371	1371	0	0	0
HpolyGenome23022012_contig_104857	1227	+	ADU_1699_x81 (tcttcatgtgaagcgtacctta)	GTTTCATGTCCACTATAAATAATGTTGTCATGGCTCGATGTTAGtcttcatgtgaagcgtaccttat	112	103	0	9	0
HpolyGenome23022012_contig_104856	1038	+	ADU_4383_x27 (tcttcacgtaaaacggggctta)	GTTTCATGTCCACTATACATAACGTCGTCATGGCTCGATGTCAGtcttcacgtaaaacggggctta	38	38	0	0	0
HpolyGenome23022012_contig_104738	720	-	ADU_64491_x3 (gtagattgcaagtagaaccgg)	GTTTCACAGACGTACCTGAGAATAAAGGGCTGGATGAACTTGAGgtagattgcaagtagaaccggc	5	5	0	0	0
HpolyGenome23022012_contig_104705	3592	-	ADU_772_x254 (tgtcaaagcggcacactttttt)	GTTTCAAGAGTAGTATATTAGGTTGTTGCAGAACTTCTCGACATtgtcaaagcggcacactttttt	377	377	0	0	0
HpolyGenome23022012_contig_104575	575	-	ADU_10219_x12 (tccgtctcggagagagccaca)	GTTTCAAGGTATGCATGAATAAATAAGTTTTTTGCCCTAAGTCGTtccgtctcggagagagccaca	12	12	0	0	0
HpolyGenome23022012_contig_104047	1391	+	HES_66636_x2 (gaataaggagtgctatagtaac)	GTTTCACAATCCATACGATGGCGGTGAAGACTGGAATCACGATATgaataaggagtgctatagtaac	2	0	2	0	0
HpolyGenome23022012_contig_103931	3084	-	ADU_5778_x20 (taaacgtcggagcataatatt)	GTTTCAGCGGTAGCAGAAATATCGCTCTTGATTTCAAACTGTGCtaaacgtcggagcataatatt	20	20	0	0	0
HpolyGenome23022012_contig_103342	3236	-	ADU_2660_x47 (tctgatataggattgcagagac)	GTTTCAGGCAGATATCTTTATGCAGGGTCGCATTTTCGATAGAGTtctgatataggattgcagagact	62	62	0	0	0
HpolyGenome23022012_contig_103195	384	-	ADU_1335_x117 (tgaactctggaaaagcgactt)	GTTTCAACGTTTTTTTATATTTCCGCTCTTGAAGGGCCTATTAGtgaactctggaaaagcgacttt	222	222	0	0	0
HpolyGenome23022012_contig_102432	11712	+	EGG_68086_x2 (gctagccagctgtcccagggaat)	GTTTCAATTCGTTCTCCCAGCCTTCTGAGGCATTGCTGCTCAGCgctagccagctgtcccagggaat	2	0	0	2	0
HpolyGenome23022012_contig_102380	1167	+	ADU_31_x17615 (tagaagatcacagttttggcac)	GTTTCACTGTTGCTATAAGATGATGACTGAATAACTCTGCTAGtagaagatcacagttttggcacaa	25980	25960	0	14	6
HpolyGenome23022012_contig_101984	4735	+	ADU_3277_x37 (tggaaatttacaaagacttatt)	GTTTCAGTAGAAATACAAAAAAAAAAGCAAAAACGACATTTCAAtggaaatttacaaagacttattc	42	42	0	0	0
HpolyGenome23022012_contig_101975	2300	+	ADU_842_x224 (tatacttcagagagacccacac)	GTTTCAAGGTGTGTATAAACAAATAAGTTTTTAACCCCAAATCATtatacttcagagagacccacacat	326	326	0	0	0
HpolyGenome23022012_contig_101959	1490	-	ADU_5552_x21 (tcttagcgactcaggaagtct)	GTTTCAAACTCCCGCTAAAAGTGGCTAGTCGCAGATGGAGGTAGtcttagcgactcaggaagtctc	26	26	0	0	0
HpolyGenome23022012_contig_101954	4951	-	ADU_3960_x30 (tgctagagttgagctactgtaa)	GTTTCAGCCTAAATAAAAATACGATCTATTACTTTATACGGTAAtgctagagttgagctactgtaaa	56	56	0	0	0
HpolyGenome23022012_contig_101331	4456	+	HES_22695_x5 (gggcactgtactccgtgttgcaga)	GTTTCACCGGCTTCTGCGTCCATGCAGTAGCCTTTCGACCATGGgcactgtactccgtgttgcagatg	16	5	11	0	0
HpolyGenome23022012_contig_101265	2150	-	ADU_671_x311 (tctggacaaagtgcgttggtc)	GTTTCAATCTCACTATATGATGGGAGCGTCGCGCATTGTCGGTGTtctggacaaagtgcgttggtcggg	423	423	0	0	0
HpolyGenome23022012_contig_100260	2201	-	ADU_8603_x14 (tgcatgtgcaatcagactcac)	GTTTCAACATCGTTACAACAGCTCAAAGCCTCAAGAATATCCAGtgcatgtgcaatcagactcactt	24	24	0	0	0
HpolyGenome23022012_contig_100240	2627	-	ADU_9265_x13 (taacaccgacgttcgtctattc)	GTTTCAACAAGAGATCGAATACGCAGGGTATCTCAAAAGATCGTtaacaccgacgttcgtctattc	15	15	0	0	0
HpolyGenome23022012_contig_10012	3941	+	ADU_43261_x4 (tcacgccaactacgaaagacg)	GTTTCAGCTTCTGCTAAAGAATGTGCGTGCCTTGATGAACAAGAtcacgccaactacgaaagacg	4	4	0	0	0

## Sheet: Putatitive miRNAs
Supplementary Dataset 1- Additional putative miRNAs identified in H.polygyrus libraries
FullID	ProvisionalID	GenomeContig	Loc1	Loc2	Strand	REAP_MFE	DEEP_score	WhichMature	PrecursorSequence	MatureSequence	StarSequence	TotalReadsCount	MatureReadsCount	StarReadsCount	Ratio.Mature.to.Star	Reap.or.Deep	Adultreads	L3reads	Eggreads	HESreads	Adult.5p	Adult.3p	L3.5p	L3.3p	Egg.5p	Egg.3p	secretion.5p	secretion.3p	arthropod1	arthropod2	haemonchus1	haemonchus2	humanmouse1	humanmouse2	mammalian1	mammalian2	allmiRBase1	allmiRBase2	cbr	cel	crm	ppc	bma	asu	hco	nematode2	platyhelminths1	platyhelminths2	viridiplantae1
HpolyGenome23022012_contig_21674|1322|1379|-|3p|RD	HpolyGenome23022012_contig_21674_7250	HpolyGenome23022012_contig_21674	1322	1379	-	-30.6	5.1	3p	CGACCGTTTCAGTCTTTGATGTTCTTTTCGGATACAACAAAGTAGGGAATGGTCGGA	AACAAAGTAGGGAATGGTCGGA	CGACCGTTTCAGTCTTTGATGT	18509	18509	0	Inf	RD	18162	133	2	212	0	18162	0	133	0	2	0	212	NA	NA	NA	NA	NA	NA	NA	NA	bfl-miR-4875d-3p, cbr-miR-85, cel-miR-85-3p, crm-miR-85	NA	cbr-miR-85	cel-miR-85-3p	crm-miR-85					NA	NA	NA	NA
HpolyGenome23022012_contig_82174|2268|2346|-|3p|R	ALL_4-m2830	HpolyGenome23022012_contig_82174	2268	2346	-	-20.9	-	3p	CTCCGCCCCTCGGGGTATATAAAGGCACCGCAGCATGCAATTGACAGTTCAGTGTCTGCATACTCGCATTTGGCGTGAT	TTCAGTGTCTGCATACTCGCAT	-	6402	6397	0	Inf	R	6402	0	0	0	0	6402	0	0	0	0	0	0	NA	NA	NA	NA	NA	NA	NA	NA	NA	NA	-	-	-	-	-	-	-	NA	NA	NA	NA
HpolyGenome23022012_contig_326659|247|323|+|3p|R	ALL_4-m1821	HpolyGenome23022012_contig_326659	247	323	+	-22.5	-	3p	CATCTCCTCTACGAGCCTGCGCATTTTGCTCAATATCAGATGCATATTGAGCAGTGAACGGGCCAGAAACCGACGAT	TTGAGCAGTGAACGGGCCAGA	-	5817	5817	0	Inf	R	5801	2	14	0	0	5801	0	14	0	2	0	0	NA	NA	NA	NA	NA	NA	NA	NA	NA	NA	-	-	-	-	-	-	-	NA	NA	NA	NA
HpolyGenome23022012_contig_107097|1275|1360|-|5p|R	ALL_4-m0086	HpolyGenome23022012_contig_107097	1275	1360	-	-23.7	-	5p	AGGCCGTCGTTCTGTCGATGGATTTTGCGGTTCCATTGAGGTTCTCTGGCTTGTGCAGTGATCCATAAGGCCAAAAACGACAAGTT	TCTGTCGATGGATTTTGCGGT	-	4423	4408	0	Inf	R	4423	0	0	0	4423	0	0	0	0	0	0	0	NA	NA	NA	NA	NA	NA	NA	NA	mdm-miR5225a, mdm-miR5225b	NA	-	-	-	-	-	-	-	NA	NA	NA	NA
HpolyGenome23022012_contig_83185|585|674|+|5p|R	ALL_4-m2846	HpolyGenome23022012_contig_83185	585	674	+	-20.7	-	5p	ATGGCAGTAGTGTAAAGTCAGAAGAAGAATCCGAGTGCCTGGGAAGCTCGTGGGGTCCGGCATTCTCTTAGATATTTATCCATTTGTTTT	TGTAAAGTCAGAAGAAGAATCC	-	4360	4358	0	Inf	R	4360	0	0	0	4360	0	0	0	0	0	0	0	NA	NA	NA	NA	mmu-miR-6343	NA	mmu-miR-6343	NA	ppt-miR901	NA	-	-	-	-	-	-	-	NA	NA	NA	NA
HpolyGenome23022012_contig_105420|1033|1119|-|3p|R	ALL_4-m0056	HpolyGenome23022012_contig_105420	1033	1119	-	-20.8	-	3p	AAAAATTTCCGGTTTCGTTGTCAGTACAAAGCCTGAGATCCGACCGCTGTTTCTAGTGCAGTTGTAGCTCCGTTGCCGGGAGAAATC	TGCAGTTGTAGCTCCGTTGCC	-	3893	3893	0	Inf	R	3893	0	0	0	0	3893	0	0	0	0	0	0	NA	NA	NA	NA	NA	NA	NA	NA	hvu-miR444b, osa-miR444a-3p.2, osa-miR444b.2, osa-miR444c.2, osa-miR444d.2, osa-miR444e, osa-miR444f, ssp-miR444a, ssp-miR444b.2, ssp-miR444c-3p, zma-miR444a, zma-miR444b	NA	-	-	-	-	-	-	-	NA	NA	NA	osa-miR444a-3p.2, osa-miR444a-3p.2, osa-miR444d.2, osa-miR444d.2, ssp-miR444b.2, ssp-miR444b.2
HpolyGenome23022012_contig_319208|55|149|+|3p|R	ALL_4-m1790	HpolyGenome23022012_contig_319208	55	149	+	-20.9	-	3p	GTTTGAGTCTTTACGGCTGCAAGTTGTGGATTTTGAAGGCAGTAGAAAGCTAAAGAAGTGCCGTGAAACATAACGACGTAGCTCAAGAATGTACA	TGAAACATAACGACGTAGCTCA	-	1814	1814	0	Inf	R	1811	0	3	0	0	1811	0	3	0	0	0	0	NA	NA	NA	NA	hsa-miR-494, mmu-miR-494-3p	NA	bta-miR-494, cfa-miR-494, eca-miR-494, ggo-miR-494, hsa-miR-494, mml-miR-494, mmu-miR-494-3p, oar-miR-494-3p, ppy-miR-494, ptr-miR-494, rno-miR-494-3p	NA	bta-miR-494, cfa-miR-494, eca-miR-494, ggo-miR-494, hsa-miR-494, mml-miR-494, mmu-miR-494-3p, oar-miR-494-3p, ppy-miR-494, ptr-miR-494, rno-miR-494-3p	NA	-	-	-	-	-	-	-	NA	NA	NA	NA
HpolyGenome23022012_contig_285226|112|205|+|3p|R	ALL_4-m1621	HpolyGenome23022012_contig_285226	112	205	+	-20.7	-	3p	TCCTACGTGAGTTTATTTCCGTTTCAAGCAGTGTTCTTATATGCGCCTCGCTATCTTCAGCGTTTGACGCTGGACATTAAGCATTCACTTGGCA	TTGACGCTGGACATTAAGCAT	-	1778	1772	0	Inf	R	1778	0	0	0	0	1778	0	0	0	0	0	0	NA	NA	NA	NA	NA	NA	NA	NA	NA	NA	-	-	-	-	-	-	-	NA	NA	NA	NA
HpolyGenome23022012_contig_433338|30|115|+|5p|R	ALL_4-m2148	HpolyGenome23022012_contig_433338	30	115	+	-27.8	-	5p	TCGGGAGCAGTCGAAACATCGCCCGGCATAAACGTTTCGTTTTGACGAAAGGGATGGTCTGTTGATGTGATTTCGGCTCCTTGCAG	TCGAAACATCGCCCGGCATAA	-	1677	1677	0	Inf	R	1677	0	0	0	1677	0	0	0	0	0	0	0	NA	NA	NA	NA	NA	NA	NA	NA	NA	NA	-	-	-	-	-	-	-	NA	NA	NA	NA
HpolyGenome23022012_contig_319212|197|283|-|5p|R	ALL_4-m1791	HpolyGenome23022012_contig_319212	197	283	-	-22.6	-	5p	CCTGATCCGTTCCTTTGTTTCTGTCGCTAACCGTTGTCAGCCAACATGGATGTGGTGAGCACCTGGCAACAAGAGAAGGGAATCATC	TCCTTTGTTTCTGTCGCTAAC	-	1400	1398	0	Inf	R	1319	17	64	0	1319	0	64	0	17	0	0	0	NA	NA	NA	NA	NA	NA	NA	NA	cin-miR-4006c-3p	NA	-	-	-	-	-	-	-	NA	NA	NA	NA
HpolyGenome23022012_contig_278211|652|707|-|3p|RD	HpolyGenome23022012_contig_278211_43078	HpolyGenome23022012_contig_278211	652	707	-	-33.2	5.1	3p	CAGGGGTTCGTATCTCCAGTACACGGTGGCTGTACCGGGATATAGAACGTCTGAA	TACCGGGATATAGAACGTCTGAA	CAGGGGTTCGTATCTCCAGTACA	1104	1104	0	Inf	RD	1068	0	0	36	0	1068	0	0	0	0	0	36	NA	NA	hco-miR-5903, hco-mir-5903-3p	hco-miR-5903, hco-mir-5903-3p	NA	NA	NA	NA	hco-miR-5903, hco-mir-5903-3p	hco-miR-5903, hco-mir-5903-3p	-	-	-				hco-miR-5903 hco-mir-5903-3p	hco-miR-5903, hco-mir-5903-3p	NA	NA	NA
HpolyGenome23022012_contig_211756|1478|1555|-|5p|R	ALL_4-m1145	HpolyGenome23022012_contig_211756	1478	1555	-	-20.5	-	5p	CTCTACTTAGTGCAGATGTACTCTCAGTCGGATCGCGTACGACGCTACGTGTGCAGTTATCTCGTACTAGAAAGGAGC	TGCAGATGTACTCTCAGTCGGA	-	899	892	0	Inf	R	899	0	0	0	899	0	0	0	0	0	0	0	NA	NA	NA	NA	mmu-miR-6388	NA	mmu-miR-6388	NA	gga-miR-1766, mmu-miR-6388	NA	-	-	-	-	-	-	-	NA	NA	NA	NA
HpolyGenome23022012_contig_53065|31|106|+|5p|RD	HpolyGenome23022012_contig_53065_14872	HpolyGenome23022012_contig_53065	31	106	+	-24.6	4.2	5p	TTTTTATGCGATCGATGCGTTCACATTAGCTATGAGATAAAGCATAACATAAGACGCACGGCGTATTCAAAGACT	TTTTTATGCGATCGATGCGTT	CGCACGGCGTATTCAAAGACT	815	815	0	Inf	RD	778	0	37	0	778	0	0	0	37	0	0	0	bmo-miR-2729	NA	NA	NA	NA	NA	NA	NA	bmo-miR-2729	NA	-	-	-	-	-	-	-	NA	NA	NA	NA
HpolyGenome23022012_contig_229035|182|254|-|3p|D	HpolyGenome23022012_contig_229035_39570	HpolyGenome23022012_contig_229035	182	254	-	-	3.8	3p	TGTTGCCGTTTCAGGCATTGTATATAAGTACACTTATAAGTGTAAGTTTGTTACGTTGCTTAAGGGAACAAA	TACGTTGCTTAAGGGAACAAA	TGTTGCCGTTTCAGGCATTGTATA	727	727	0	Inf	D	730	0	0	0	0	730	0	0	0	0	0	0	ame-miR-6061	NA	NA	NA	NA	NA	NA	NA	NA	NA	-	-	-	-	-	-	-	NA	NA	NA	NA
HpolyGenome23022012_contig_347211|255|342|-|3p|R	ALL_4-m1893	HpolyGenome23022012_contig_347211	255	342	-	-21.8	-	3p	GAACTTCTACTGTTTCAAACCCTTGCCTTAAGCATTCTCTATGAGAGCTAGAGATGATGCATGACGTAATTTAGAGACGTGGACGTAA	TGCATGACGTAATTTAGAGAC	-	682	682	0	Inf	R	675	3	4	0	0	675	0	4	0	3	0	0	NA	NA	NA	NA	hsa-miR-6076	NA	hsa-miR-6076	NA	hsa-miR-6076, ppt-miR1211-3p	NA	-	-	-	-	-	-	-	NA	NA	NA	ppt-miR1211-3p, ppt-miR1211-3p
HpolyGenome23022012_contig_217426|983|1039|+|3p|RD	HpolyGenome23022012_contig_217426_38677	HpolyGenome23022012_contig_217426	983	1039	+	-31	4.4	3p	TGGCTTAGACTACGACTCCCACCTGTGATCCGGTGGAATGCGTAGGTCAAGCCAGA	TGGAATGCGTAGGTCAAGCCAGA	TGGCTTAGACTACGACTCCCACC	628	628	0	Inf	RD	610	7	11	0	0	610	0	7	0	11	0	0	NA	NA	NA	NA	NA	NA	NA	NA	cel-miR-256, gga-miR-1743, smo-miR1112-3p, tgu-miR-1743	NA	-	cel-miR-256	-					NA	NA	NA	smo-miR1112-3p, smo-miR1112-3p
HpolyGenome23022012_contig_137650|431|482|-|3p|RD	HpolyGenome23022012_contig_137650_30178	HpolyGenome23022012_contig_137650	431	482	-	-23	4.5	3p	ATTGGTACCGTTCGATATCGCTTTTCCTGATGAACAGAACGGTACCATTGC	TGAACAGAACGGTACCATTGC	ATTGGTACCGTTCGATATC	505	505	0	Inf	RD	530	0	0	0	0	530	0	0	0	0	0	0	NA	NA	NA	NA	NA	NA	NA	NA	mtr-miR5740	NA	-	-	-	-	-	-	-	NA	NA	NA	NA
HpolyGenome23022012_contig_414297|134|219|+|5p|R	ALL_4-m2101	HpolyGenome23022012_contig_414297	134	219	+	-25.2	-	5p	TCGAGAGCAGTGGAAACATCGCCCGGCATAAATGCTTCGTTTTGACGAAAGGGATGCTCTGTTGATGTGGTTTCGGCTGCGAGCAA	TGGAAACATCGCCCGGCATAA	-	521	521	0	Inf	R	521	0	0	0	521	0	0	0	0	0	0	0	ame-miR-3777	NA	NA	NA	hsa-miR-4261, mmu-miR-147-5p	NA	hsa-miR-4261, mmu-miR-147-5p	NA	ame-miR-3777, hsa-miR-4261, mmu-miR-147-5p	NA	-	-	-	-	-	-	-	NA	NA	NA	NA
HpolyGenome23022012_contig_166086|281|369|-|5p|D	HpolyGenome23022012_contig_166086_33649	HpolyGenome23022012_contig_166086	281	369	-	-	4	5p	TCTTCACTTCAAGACGCTGGTTATCACTCCCGACTAACTGCAATAGTGGTGGAAGTTGCGGAGTAGATAAGAAGGGCTAAGTAAGAAG	TCTTCACTTCAAGACGCTGGT	AAGGGCTAAGTAAGAAG	519	519	0	Inf	D	519	0	0	0	519	0	0	0	0	0	0	0	NA	NA	NA	NA	NA	NA	NA	NA	NA	NA	-	-	-	-	-	-	-	NA	NA	NA	NA
HpolyGenome23022012_contig_77404|460|517|-|3p|RD	HpolyGenome23022012_contig_77404_20132	HpolyGenome23022012_contig_77404	460	517	-	-34.1	1.4	3p	CTTCTACAACTTTGTTCCGAAGAACGAAGACTTCTTCGGAACAAAGTGGTAGGAGAA	TTCGGAACAAAGTGGTAGGAGAA	CTTCTACAACTTTGTTCCGAAGA	464	464	0	Inf	RD	464	0	0	0	0	464	0	0	0	0	0	0	NA	NA	NA	NA	NA	NA	NA	NA	NA	NA	-	-	-	-	-	-	-	NA	NA	NA	NA
HpolyGenome23022012_contig_50640|395|463|+|3p|R	ALL_4-m2286	HpolyGenome23022012_contig_50640	395	463	+	-26.1	-	3p	TGGCGATTATTTATAGCAACTAGTCGGATGTGGTGCAGTCCGCTGGTCTCTGCTTAGAAGTCAGTCGCC	TCCGCTGGTCTCTGCTTAGAA	-	448	448	0	Inf	R	448	0	0	0	0	448	0	0	0	0	0	0	NA	NA	NA	NA	NA	NA	NA	NA	NA	NA	-	-	-	-	-	-	-	NA	NA	NA	NA
HpolyGenome23022012_contig_270948|225|299|+|5p|R	ALL_4-m1531	HpolyGenome23022012_contig_270948	225	299	+	-26.6	-	5p	CGTGCGTTGATAGATTGATGATTGACTGTGGTGTCAGATGTTGTCACGTTGTTGATCGTCGGGCAGTTCGCGCGG	TAGATTGATGATTGACTGTGG	-	500	500	0	Inf	R	444	6	50	0	444	0	50	0	6	0	0	0	NA	NA	NA	NA	NA	NA	NA	NA	bpa-mir-5866-5p	NA	-	-	-					NA	NA	NA	NA
HpolyGenome23022012_contig_222558|1011|1102|+|5p|R	ALL_4-m1228	HpolyGenome23022012_contig_222558	1011	1102	+	-23.9	-	5p	GGCTTCTCAGTTTACCTCTCCTGCATATTCCGTTTGGGATGATGATGGATCGGTCGAGAGTGTTGGCAATGTGCGAGGGCGGTAGTCGGTCC	TTTACCTCTCCTGCATATTCCG	-	432	432	0	Inf	R	430	0	2	0	430	0	2	0	0	0	0	0	NA	NA	NA	NA	NA	NA	NA	NA	NA	NA	-	-	-	-	-	-	-	NA	NA	NA	NA
HpolyGenome23022012_contig_330489|537|593|-|3p|RD	HpolyGenome23022012_contig_330489_45690	HpolyGenome23022012_contig_330489	537	593	-	-34.8	1.6	3p	TGGCTTAGGCTATGACTCTCACCTGTGATCAGGTGATGTTCGTAGGCCAAGCCAGA	TGATGTTCGTAGGCCAAGCCAGA	TGGCTTAGGCTATGACTCTCACC	440	440	0	Inf	RD	429	6	5	0	0	429	0	6	0	5	0	0	NA	NA	NA	NA	NA	NA	NA	NA	NA	NA	-	-	-	-	-	-	-	NA	NA	NA	NA
HpolyGenome23022012_contig_423496|61|150|-|5p|R	ALL_4-m2133	HpolyGenome23022012_contig_423496	61	150	-	-23.6	-	5p	GCACCGCCAATAGGGCGTATTACTAAAAGCTCATCCAGTGGGGGCGTGCATGATGTACAAACTCATAGTTTAGTTAATACACCGCGGTAG	TAGGGCGTATTACTAAAAGCTC	-	388	388	0	Inf	R	386	0	2	0	386	0	2	0	0	0	0	0	bmo-miR-2780c	NA	NA	NA	NA	NA	NA	NA	bmo-miR-2780c	NA	-	-	-	-	-	-	-	NA	NA	NA	NA
HpolyGenome23022012_contig_342473|474|545|+|5p|R	ALL_4-m1875	HpolyGenome23022012_contig_342473	474	545	+	-28	-	5p	CCGCCCATGGTGTACATGTGCGAGATCCTAGCTGCCGCAATGGAGAGGATGTTGTGGGTCAGGCCTGGGGGA	TGTACATGTGCGAGATCCTAGC	-	316	316	0	Inf	R	312	0	4	0	312	0	4	0	0	0	0	0	NA	NA	NA	NA	NA	NA	NA	NA	NA	NA	-	-	-	-	-	-	-	NA	NA	NA	NA
HpolyGenome23022012_contig_134523|336|390|+|3p|RD	HpolyGenome23022012_contig_134523_29801	HpolyGenome23022012_contig_134523	336	390	+	-25.1	3.3	3p	CGCTCTGTCACACTGGTCACTTTCGAAGACAGTGACAAGGGTTGGCAGAGCAGA	TGACAAGGGTTGGCAGAGCAGA	CGCTCTGTCACACTGGTCACT	309	309	0	Inf	RD	309	0	0	0	0	309	0	0	0	0	0	0	NA	NA	NA	NA	NA	NA	NA	NA	mdm-miR535b, mdm-miR535c	NA	-	-	-	-	-	-	-	NA	NA	NA	NA
HpolyGenome23022012_contig_66815|136|202|-|5p|D	HpolyGenome23022012_contig_66815_17961	HpolyGenome23022012_contig_66815	136	202	-	-	4.1	5p	GCACAGTCGGAACTTGGCATTANNCTTGGCATTACGAAGCCTGGATGACGCCAGGTCGACAAGCAG	GCACAGTCGGAACTTGGCATTA	ACGCCAGGTCGACAAGCAG	326	233	0	Inf	D	304	0	0	31	218	0	0	0	0	0	17	2	NA	NA	NA	NA	NA	NA	NA	NA	NA	NA	cbr-miR-250	-	-					NA	NA	NA	NA
HpolyGenome23022012_contig_377622|131|227|-|5p|R	ALL_4-m2002	HpolyGenome23022012_contig_377622	131	227	-	-24	-	5p	AGCTGAGCACTTGGGGGTTTTCCTATGTTCGGTAGATATTTCTGTGAACAAAATGCAGGAGGGGAGATAGTGTGAGACGCTTTGGTGGAAGACAGCG	TTGGGGGTTTTCCTATGTTCGG	-	297	297	0	Inf	R	297	0	0	0	297	0	0	0	0	0	0	0	NA	NA	NA	NA	NA	NA	NA	NA	NA	NA	-	-	-	-	-	-	-	NA	NA	NA	NA
HpolyGenome23022012_contig_536|3149|3212|-|3p|RD	HpolyGenome23022012_contig_536_302	HpolyGenome23022012_contig_536	3149	3212	-	-37.2	5.1	3p	CAACGATGTTTTATATCTCTGTTCTCGAAGGACTTATTAAAGTGGGTATAAAAGATCGTTGAA	TGGGTATAAAAGATCGTTGAA	CAACGATGTTTTATATCTCTG	275	275	0	Inf	RD	278	0	0	0	0	278	0	0	0	0	0	0	NA	NA	NA	NA	NA	NA	ssc-miR-4337	NA	ssc-miR-4337	NA	-	-	-	-	-	-	-	NA	NA	NA	NA
HpolyGenome23022012_contig_416028|143|199|+|5p|D	HpolyGenome23022012_contig_416028_48112	HpolyGenome23022012_contig_416028	143	199	+	-	3.4	5p	TTCTGCTCAATTCTGGGATGTGTTGGTTTAGGCAGCACATTTCGCAGAGTAGATAC	TTCTGCTCAATTCTGGGATGT	ATTTCGCAGAGTAGATAC	245	245	0	Inf	D	232	0	13	0	232	0	0	0	13	0	0	0	NA	NA	NA	NA	NA	NA	NA	NA	NA	NA	-	-	-	-	-	-	-	NA	NA	NA	NA
[truncated: 505 more rows]
[truncated: 5 more columns]
